# Supplementary material for: METTL1 promotes tumorigenesis through tRNA-derived fragment biogenesis in prostate cancer
Source: Mol Cancer. 2023 Jul 29;22:119. doi: 10.1186/s12943-023-01809-8 (PMC10386714; doi:10.1186/s12943-023-01809-8)
Supplement: Supplementary file 10 — Additional file 10: Supplementary Table S1. Differential expression of RNA modifying proteins in human Pca. [file 12943_2023_1809_MOESM10_ESM.xlsx]

## Sheet: Sheet1
Supplementary table S1: Differential expression of RNA modifying proteins in human Pca
Genes	grasso_res_pt	grasso_res_met	grasso_pval_pt	grasso_pval_met	grasso_pval_aov	lapointe_res_pt	lapointe_res_met	lapointe_pval_pt	lapointe_pval_met	lapointe_pval_aov	taylor_res_pt	taylor_res_met	taylor_pval_pt	taylor_pval_met	taylor_pval_aov	tomlins_res_pt	tomlins_res_met	tomlins_pval_pt	tomlins_pval_met	tomlins_pval_aov	varambally_res_pt	varambally_res_met	varambally_pval_pt	varambally_pval_met	varambally_pval_aov	Mean_Zscores_PT	Mean_Zscores_MET	Appear_At	Significant	coherence
A1CF	0.074642	1.8304	0.820156	0.000130636	1.19527e-07	0.292103	0.402511	0.544352	0.794939	0.862418	0.162048	0.908184	0.433272	0.120869	0.000667736					0.0907523	0.256584	0.557253	0.7325	0.327495	0.73844	0.196344	0.924587	5	2	40 %
AARS																												0	0	NaN %
AARS2	-0.955107	3.90232	0.0144346	6.65361e-06	6.40384e-13	0.552208	0.67597	0.167691	0.104369	0.102126	0.330022	1.33599	0.173789	0.00409853	0.321993	0.0292127	-0.11551	0.925661	0.784955	0.926217	-0.659557	1.20522	0.227892	0.133969	0.0271399	-0.140644	1.4008	5	2	40 %
ADAR	-0.674928	0.774103	0.0874718	0.260705	0.0284671	-0.0503608	1.02427	0.937658	0.505188	0.568781	-0.0665441	0.129583	0.754365	0.726425	0.00138512	-0.103894	-1.0412	0.731111	0.0553066	0.0406512	-0.752562	2.65205	0.196866	0.00316109	0.000116584	-0.329658	0.707762	5	4	80 %
ADARB1	-0.294367	-0.918933	0.364948	0.025883	0.0190575	0.0727907	0.706725	0.837557	0.302992	0.269107	-0.2602	-0.0335616	0.202535	0.940699	0.62618	-0.598297	-0.418509	0.0249529	0.306461	0.149512	0.345582	0.0636717	0.557564	0.921545	0.826909	-0.146898	-0.120121	5	1	20 %
ADAT2	0.992107	-0.742753	0.00737774	0.311128	0.00345924	1.41996	2.32294	0.0042983	0.0709092	0.00378477											2.96552	0.288489	0.00374613	0.833054	0.0381483	1.79253	0.622892	3	3	100 %
ADAT3	-0.359592	1.40501	0.287969	0.00095635	3.68136e-08						0.245051	0.860406	0.239334	0.00789677	0.291718						1.28823	1.48783	0.0284506	0.0129944	0.00636719	0.391229	1.25108	3	2	66.6666666666667 %
ALKBH3	0.867556	-3.97022	0.0201792	3.68094e-05	1.6028e-11						-0.116593	0.0221975	0.569434	0.944444	0.977965						-0.890085	-2.68943	0.120985	0.00123999	0.000753403	-0.0463739	-2.21248	3	2	66.6666666666667 %
ALKBH5	-0.711166	-0.80679	0.0600421	0.108626	0.343353	-0.0408623	0.038781	0.914692	0.943897	0.982493	-1.22556	-1.47517	1.10897e-06	0.0102713	0.000254859	-0.390184	0.663916	0.263456	0.117602	0.037793	0.422525	1.18062	0.37577	0.0528731	0.056865	-0.38905	-0.0797296	5	2	40 %
ALKBH8	-0.0444722	-0.929163	0.891776	0.0794919	0.0377569						-1.21726	-1.85257	6.44915e-07	0.000899718	0.000183392						0.354831	-1.68162	0.524557	0.12146	0.0502318	-0.302299	-1.48779	3	2	66.6666666666667 %
APOBEC1	0.416139	1.97389	0.660796		0.0786592	0.32592	0.818014	0.422781	0.147071	0.292467	0.325329	0.602923	0.119944	0.115155	0.00398513						0.241058	1.11363	0.695109	0.0521267	0.149025	0.327111	1.12712	4	1	25 %
APOBEC2	1.62519	-0.49466	0.0257888	0.241249	0.0366421						-0.109573	0.246288	0.592513	0.435851	0.119525						1.0343	0.60337	0.0584261	0.3412	0.154356	0.849973	0.118333	3	1	33.3333333333333 %
APOBEC3F	-1.26534	-2.2331	0.00159006	0.000122927	0.000963532	-0.246386	-0.543737	0.618731	0.253357	0.712879	0.331153	0.337588	0.101522	0.245791	0.0302317						-1.63558	-2.34246	0.0737389	0.0339467	0.0738058	-0.70404	-1.19543	4	2	50 %
APOBEC3G	-2.2811	-8.07731	5.5793e-05	1.38981e-10	5.06066e-12	-4.06383	-6.50034	1.14268e-07	0.0246718	9.29579e-07	-1.72207	-2.25216	1.78615e-10	1.53826e-07	3.69074e-08	-2.017	0.465648	1.52692e-05	0.373564	6.04438e-06	0.337809	-9.02679	0.770578	0.00378184	7.0748e-05	-1.94924	-5.07819	5	5	100 %
BAG4	-0.341012	-0.600096	0.289618	0.150095	0.268526	-0.0589817	0.28816	0.874598	0.661175	0.751947	-0.699931	-0.668133	0.00158352	0.0798365	0.0422665	0.659734	1.58686	0.0166376	0.000129953	4.18953e-05	-7.31698	-3.16935	0.0626234	0.164855	0.108416	-1.55143	-0.512511	5	2	40 %
BCDIN3D	0.519051	-1.38606	0.172375	0.0363844	0.00108805	0.438224	1.02709	0.309797	0.0561961	0.186736	-0.210029	0.439678	0.307834	0.142652	0.00231776						-0.0335255	-3.82254	0.971956	0.00175432	0.00183144	0.17843	-0.935459	4	3	75 %
BMT2	-0.269348	-1.05095	0.410664	0.00786392	0.0020911	-2.05288	-2.15999	0.000596259	0.0611167	0.00259866	-0.194255	-0.612626	0.343561	0.0914297	0.458172	-1.03205	0.404126	0.00598286	0.294718	0.00137784	-1.50456	-2.55807	0.013115	0.0512178	0.0338009	-1.01062	-1.1955	5	4	80 %
C9orf64																												0	0	NaN %
CDK5RAP1	0.3881	-1.26619	0.277835	0.00730767	4.57341e-05						-0.221088	0.707636	0.299351	0.0995098	0.00669458						0.297161	1.54687	0.676912	0.477243	0.627606	0.154725	0.329437	3	2	66.6666666666667 %
CDKAL1	0.252961	1.28378	0.469136	0.0162838	0.0149027						-0.220256	-1.08403	0.287127	0.00039763	0.516383						1.40951	4.39617	0.0964961	0.120171	0.105511	0.480737	1.53197	3	1	33.3333333333333 %
CMTR1	-0.236582	3.20453	0.599709	3.44776e-06	9.9723e-08	-0.256772	-0.327499	0.555078	0.631382	0.795665	-0.845987	-0.740593	0.000279763	0.153023	0.000784993	0.217494	0.558822	0.398096	0.231734	0.307071	-0.721368	-0.742289	0.151056	0.195277	0.20295	-0.368643	0.390594	5	2	40 %
CMTR2	0.111548	-1.66561	0.740214	0.000927806	2.69476e-06	0.170943	-1.1167	0.739623	0.375863	0.2798	-0.105717	-0.867529	0.616499	0.0179282	0.560625	-0.870587	-0.523973		0.480103	0.658949	0.268037	-3.55705	0.632346	0.0544098	0.00935018	-0.0851555	-1.54617	5	2	40 %
CTB-54O9.9																												0	0	NaN %
CTU1	0.221286	1.46107	0.538218	0.00210885	0.00139232						0.152614	0.644836	0.469173	0.0474991	0.893335											0.18695	1.05296	2	1	50 %
CTU2	-0.224743	0.595251	0.626382	0.44291	0.474188						0.327864	0.667048	0.118955	0.0567739	0.139764						2.51231	1.39503	0.0468166	0.243577	0.151149	0.871809	0.885778	3	0	0 %
DIMT1	0.643367	-4.24365	0.103917	5.09586e-07	2.4285e-13						0.24327	-0.810561	0.269989	0.095485	0.0233389	-0.0349928	-0.356519	0.903695	0.399089	0.586238	-0.0616265	-3.82434	0.904491	0.000246513	6.08467e-06	0.197504	-2.30877	4	3	75 %
DKC1	2.51309	3.80928	3.52192e-07	0.000963623	0.00440032	2.20295	2.63796	0.000256796	0.103243	0.00215228	0.643831	1.64185	0.00431951	0.000278325	0.0373842	3.2532	1.57863	3.63525e-07	0.120384	0.000275058						2.15327	2.41693	4	4	100 %
DNAJB11	0.605089	1.8437	0.0804511	0.0392544	0.0506703																0.0672191	2.37039	0.884159	0.00117304	5.60545e-05	0.336154	2.10704	2	1	50 %
DUS1L	1.43417	3.49068	0.000607019	9.53003e-07	1.28037e-06	2.39134	2.9743	0.000633626	0.0463735	0.00233288	1.27211	2.19146	5.71689e-07	1.26638e-05	0.0279173	0.292647	0.294372	0.324969	0.543475	0.686941	2.86927	4.38772	0.000418569	0.00562445	0.00087496	1.65191	2.66771	5	4	80 %
DUS2	-0.123978	-0.666343	0.700236	0.0878049	0.0613211	0.871103	0.584107	0.087808	0.318746	0.217756	-0.60666	1.62478	0.0130066	0.0689409	0.610897	-0.379352	0.528492	0.219721	0.154863	0.0391765	0.145479	0.829144	0.817295	0.213767	0.415638	-0.0186819	0.580036	5	1	20 %
DUS3L	-0.4306	-0.351173	0.354419	0.629714	0.88491	0.110509	2.43579	0.885812	0.0058866	0.0970653	0.302884	1.12167	0.161714	0.00366052	0.622398						0.115254	0.432639	0.837343	0.436701	0.714476	0.0245118	0.909733	4	0	0 %
DUS4L	0.487433	-0.315817	0.152805	0.540767	0.0801387						0.252946	1.63617	0.240673	0.00568641	0.138586	0.189061	0.109747	0.505319	0.737436	0.794161	0.808987	0.953855	0.123509	0.0833499	0.0953214	0.434607	0.595989	4	0	0 %
ELP3	-1.21557	-2.52121	0.00182512	8.9023e-06	1.33133e-05	-0.743576	-2.33828	0.0850745	0.0561657	0.0036209	0.0168063	-0.505793	0.933244	0.0545671	0.16639	-0.352688	-0.577046	0.225888	0.263575	0.384687	-0.876773	-0.883699	0.139992	0.345721	0.433366	-0.63436	-1.36521	5	2	40 %
EMG1	0.755096	-2.23922	0.0331534	0.00232143	7.58227e-08						-0.579613	-0.0755948	0.00752354	0.840966	0.0117137	0.582053	0.282639	0.0796478	0.588491	0.317607	-1.40493	-2.81625	0.145927	0.164075	0.231021	-0.161848	-1.21211	4	2	50 %
FBL	0.0740674	-2.34429	0.825612	3.66624e-05	4.8177e-09	-0.0657444	-0.843361	0.864921	0.114589	0.194381	-0.349242	1.02624	0.12807	0.0821624	0.0354609	0.391381	0.0759334	0.19347	0.814631	0.386394	-0.495579	-0.0758072	0.409938	0.973161	0.949744	-0.0890234	-0.432256	5	2	40 %
FBLL1	0.10425	1.41158	0.784138	0.00493415	0.00473973																-0.377093	2.4043	0.585327	0.000939861	0.000701819	-0.136422	1.90794	2	2	100 %
FDXACB1	0.21902	-1.2453	0.50202	0.00355036	1.60313e-06	0.0537882	-0.693824	0.89579	0.367256	0.382454	0.72315	1.01126	0.00122615	0.0142289	0.000490223	-1.53312	-1.10442	0.000394097	0.129797	0.00919045	1.78984	-5.88846	0.0125032	0.00904667	3.51923e-05	0.250536	-1.58415	5	4	80 %
FTO	-1.95967	-3.46561	1.19483e-05	1.82112e-05	5.40168e-05						0.107983	0.120278	0.595196	0.713114	0.266015	-16.9103	-4.76464	0.49659	0.0461008	0.245784	-1.52076	-2.64734	0.0194122	0.00611028	0.00461542	-5.07069	-2.68933	4	2	50 %
FTSJ1	0.401223	1.74649	0.248578	0.000150163	2.35817e-05	0.591491	0.221581	0.147899	0.657334	0.255968						-0.938728	0.18026	0.00596732	0.702421	0.0119313	0.588001	1.80029	0.58071	0.0112566	0.209201	0.160497	0.987155	4	2	50 %
FTSJ3	-0.423145	2.21152	0.221695	0.000837617	1.73378e-07	0.282931	-0.7758	0.473819	0.535777	0.26117						0.505878	-1.09443	0.104838	0.000425	8.77873e-06	-0.94958	-4.9071	0.267361	0.00658506	0.00148194	-0.145979	-1.14145	4	3	75 %
GAR1	-0.48649	-2.15253	0.145638	4.75649e-05	4.26085e-07	1.86087	2.33718	0.0168388	0.0503633	0.0449662											1.45462	1.52835	0.216432	0.227929	0.428958	0.943	0.570998	3	2	66.6666666666667 %
GM1818																												0	0	NaN %
GTPBP3	0.150793	2.7182	0.630935	3.32996e-07	3.43805e-15						0.867375	1.20778	0.000126312	0.00152522	9.54745e-05						0.331327	0.498964	0.495637	0.384679	0.580845	0.449832	1.47498	3	2	66.6666666666667 %
HENMT1	1.68572	1.0055	9.56329e-05	0.129098	0.0370604	1.99796	1.67407	0.000163878	0.107322	0.000254892	0.668393	1.77178	0.00322642	0.00559266	0.236709						4.05276	1.24474	0.000324756	0.688062	0.222998	2.10121	1.42402	4	2	50 %
HSD17B10	0.191642	0.866907	0.551061	0.0697646	0.0551918	0.394625	0.0120254	0.335074	0.982838	0.524774	-0.183099	0.705094	0.379508	0.129185	0.975186	-0.0913071	-0.0471464		0.943074	0.99487	-0.358532	4.46767	0.487324	0.00195175	1.54791e-05	-0.00933417	1.20091	5	1	20 %
IKBKAP																												0	0	NaN %
KIAA1429																												0	0	NaN %
KIAA1456																												0	0	NaN %
LCMT2	-0.107258	-5.38854	0.782804	1.85523e-05	2.89961e-09	0.417983	0.462985	0.375158	0.260741	0.603184	0.278094	0.696597	0.179516	0.13226	0.0392025						0.714631	-1.90997	0.175321	0.285911	0.134815	0.325863	-1.53473	4	2	50 %
MEPCE	-1.75527	0.484018	0.000248526	0.465295	0.000621979	0.676306	1.0603	0.196544	0.488624	0.432607											-0.0745275	0.0533598	0.894536	0.922992	0.970459	-0.384496	0.53256	3	1	33.3333333333333 %
METTL1	2.14094	4.71493	4.04708e-06	7.3932e-05	6.59615e-05						0.996851	2.62845	3.67092e-05	2.66301e-05	5.48713e-05						3.5267	5.29594	0.000231175	0.00276416	0.00028182	2.2215	4.21311	3	3	100 %
METTL14	-0.4762	-0.705289	0.183386	0.210548	0.503543						-0.18762	-0.758649	0.380151	0.0425604	0.0440646						-0.263872	1.06507	0.665768	0.126019	0.114922	-0.309231	-0.132957	3	1	33.3333333333333 %
METTL15	0.374822	-0.790066	0.258861	0.166312	0.0125634						-0.0141106	0.146667	0.945791	0.694451	0.522365						2.50114	2.14406	0.00252636	0.00328432	0.0020888	0.95395	0.500222	3	2	66.6666666666667 %
METTL16	-0.644084	0.984196	0.0759347	0.0225336	1.56156e-05						0.269542	0.129827	0.186245	0.749977	0.0765979											-0.187271	0.557012	2	1	50 %
Mettl2																												0	0	NaN %
METTL2A	0.334359	1.38356	0.290834	0.00171535	2.94752e-05	0.479666	1.82513	0.443259	0.14721	0.191471	0.397481	0.986996	0.0555774	0.00566587	0.0163068	1.14547	0.915366	0.00012414	0.0151691	0.000894374						0.589244	1.27776	4	3	75 %
METTL2B	0.231741	1.24999	0.483925	0.0105395	0.00364855	0.85575	1.40919	0.057213	0.0956978	0.0493059	0.480141	1.16761	0.0227566	0.00267658	0.00579709						0.0144325	1.24583	0.977139	0.0559095	0.0427852	0.395516	1.26815	4	4	100 %
METTL3	2.53821	-1.62123	3.40749e-07	0.152439	9.23381e-06						0.480847	0.269243	0.0257027	0.545024	0.162677						0.787312	0.291589	0.145961	0.670764	0.389041	1.26879	-0.353465	3	1	33.3333333333333 %
rnmtl1																												0	0	NaN %
MOCS3	-0.281844	-1.61546	0.391422	0.00295675	0.000341077	-0.0247933	-0.822838	0.953262	0.599627	0.543707	0.597831	0.629076	0.00446545	0.0358914	0.00075803						-1.95734	-1.3653	0.0892556	0.186749	0.226258	-0.416536	-0.79363	4	2	50 %
MRM1	-0.0203261	1.64589	0.95032	0.00273578	2.65275e-05						0.0159826	1.35067	0.938736	0.000100059	0.00328708						0.185028	0.355463	0.770745	0.53119	0.847258	0.0602282	1.11734	3	2	66.6666666666667 %
MRM2	0.0882917	0.306421	0.806638	0.538945	0.812465						0.420758	1.68622	0.0607975	0.00341057	0.394331						-0.862175	-1.095	0.124365	0.238272	0.315982	-0.117708	0.299214	3	0	0 %
MRM3	0.233104	0.817454	0.540027	0.328061	0.551554						0.460595	0.532787	0.0455255	0.269258	0.204467						0.347202	-0.803643	0.537855	0.111635	0.0694019	0.346967	0.182199	3	0	0 %
MTFMT	0.0803017	-3.12591	0.797997	7.88444e-07	2.44951e-14	-0.219629	0.330428	0.577306	0.743005	0.614044	0.629146	0.606837	0.00361579	0.10214	0.00103752						-1.46991	-6.57394	0.0193454	0.0100029	0.000576574	-0.245024	-2.19065	4	3	75 %
MTO1	-0.637578	-2.46469	0.119116	0.000533058	0.000965248	-1.29186	-1.77114	0.0344883	0.00453747	0.0534326	-0.782657	-1.50789	0.00081762	0.00050054	0.0676638	0.816985	-0.410155	0.0202422	0.445687	0.0230144	-0.431744	-1.43624	0.412414	0.0460084	0.0595948	-0.465371	-1.51802	5	2	40 %
NAF1	-0.0872369	0.915527	0.801835	0.0199143	0.00356593						0.43941	-0.0646929	0.0430224	0.858698	0.000444042						0.871407	-1.40217	0.107243	0.07758	0.00485452	0.40786	-0.183779	3	3	100 %
NAT10	0.635238	1.73539	0.128619	0.00723182	0.0409385						-0.324893	1.00847	0.133347	0.0891391	0.929339						-1.56703	2.86211	0.180031	0.240953	0.0890601	-0.418896	1.86865	3	1	33.3333333333333 %
NHP2	1.40687	0.804458	0.000464402	0.174188	0.0348255	2.03519	2.56081	0.00193959	0.0862683	0.00810452	0.356419	1.5313	0.09554	0.00121328	0.232868	0.354922	1.22495	0.290082	0.000136284	0.00495854	0.737205	2.67926	0.213034	0.00045203	0.000326647	0.978121	1.76016	5	4	80 %
NOP10	0.999159	-0.239552	0.00845692	0.722487	0.0305499	1.13854	0.599713	0.0144393	0.289524	0.0305818	-0.0202924	0.348981	0.923029	0.400103	0.599611	1.2014	-0.21379	0.00014876	0.615881	9.29925e-05	-0.636061	1.11897	0.454879	0.523155	0.471084	0.536549	0.322865	5	3	60 %
NOP2	1.39834	6.24604	0.00089203	1.18768e-09	6.05047e-14	1.52597	1.23956	0.00227208	0.199488	0.00923859	0.566268	1.62308	0.0147552	0.00214363	0.32172						4.39004	3.78528	0.000549757	0.028545	0.00515643	1.97015	3.22349	4	3	75 %
NOP56	0.82919	2.15845	0.0240607	0.00572662	0.00828679						1.0125	2.86542	3.67694e-05	8.43891e-05	0.0194424	1.423	-0.202282	0.000116629	0.762447	0.00397376						1.08823	1.6072	3	3	100 %
NOP58	0.498105	2.95122	0.128041	5.62109e-08	3.26745e-15						0.686272	0.516384	0.00205915	0.152086	0.00560199						1.70311	1.1486	0.0411313	0.0718437	0.074958	0.962495	1.53873	3	2	66.6666666666667 %
NSUN2	0.44737	1.14203	0.179639	0.035702	0.0540818	0.909202	0.971029	0.0356728	0.148411	0.0527005	0.54939	1.1196	0.0129703	0.0127172	0.0237349	0.980112	0.905191	0.00800642	0.0160001	0.0246257	0.19525	1.60229	0.75529	0.0258356	0.046218	0.616265	1.14803	5	3	60 %
NSUN3	0.808268	-0.677858	0.0187432	0.139232	2.45224e-06	0.103729	0.69234	0.824154	0.275411	0.550922	-0.275697	-0.315154	0.199811	0.473546	0.460113						0.369105	0.586429	0.442109	0.239774	0.370139	0.251351	0.0714394	4	1	25 %
NSUN4	0.55836	3.68765	0.29339	8.86042e-07	1.78885e-05	0.442927	-0.645386	0.302932	0.341009	0.145398	0.206185	-0.30555	0.322535	0.489036	0.030699	-0.245996	-0.0348837	0.400288	0.934331	0.720428	-0.247462	0.198864	0.676505	0.711096	0.71419	0.142803	0.580139	5	2	40 %
NSUN5	0.201412	4.86789	0.588286	9.03987e-06	1.17996e-09						0.194039	1.37097	0.416902	0.00800468	0.991701						0.278591	1.07066	0.602266	0.159056	0.236063	0.224681	2.4365	3	1	33.3333333333333 %
NSUN6	0.320766	0.598302	0.375823	0.263364	0.58403						0.419152	-0.354216	0.0473099	0.306132	0.0808965						0.651566	-0.148766	0.304668	0.912217	0.725967	0.463828	0.0317733	3	0	0 %
NUDT16	0.605153	-1.86948	0.088803	0.0130941	2.79458e-05	0.0263256	0.334052	0.946312	0.776283	0.861404	-0.049966	0.23112	0.819304	0.537403	0.156812	-1.25128	-0.473246	7.24862e-05	0.169415	0.000289744	-1.53443	0.322795	0.0538449	0.791381	0.182591	-0.440839	-0.290952	5	2	40 %
OSGEP	-0.483295	0.0500467	0.170074	0.917818	0.277648	-0.216296	-0.812451	0.666131	0.465632	0.592613	-1.34689	-1.34265	1.06277e-07	0.0106052	0.00186321	0.173571	0.500554	0.493923	0.0790495	0.170034	1.20068	1.13024	0.0334702	0.341809	0.338108	-0.134445	-0.094851	5	1	20 %
OSGEPL1	0.0812355	-0.77667	0.79644	0.0931612	0.0127676	0.363209	2.02234	0.37413	0.0218088	0.00359027	0.215102	1.64354	0.323614	0.00129031	0.0333479	0.302637	0.532977	0.327352	0.111	0.337315	0.218589	-0.593592	0.683619	0.258336	0.24538	0.236154	0.565718	5	3	60 %
PARN	-0.48458	2.0662	0.185773	0.00015398	1.98021e-08						-0.484344	-0.256716	0.0213105	0.427592	0.553424						-0.813428	1.48366	0.108138	0.2054	0.0388561	-0.594117	1.09771	3	2	66.6666666666667 %
PUS1	0.601872	3.39293	0.0872541	9.06013e-08	1.48789e-11	-0.0555179	1.77228	0.913676	0.0006063	0.0290277	0.318175	1.41405	0.126784	3.97622e-06	0.00538761	0.101825	1.16987	0.753367	0.0717021	0.014933	0.645933	2.65122	0.192962	0.0134787	0.00344498	0.322457	2.08007	5	5	100 %
PUS10	0.0646072	0.129023	0.847514	0.793705	0.965453	0.326652	0.036881	0.428642	0.943239	0.657241	0.064393	-0.276962	0.76234	0.418689	0.806019	-0.278992	-0.827657	0.381425	0.118048	0.182597	-0.241325	-0.0316488	0.756465	0.975216	0.961292	-0.0129328	-0.194073	5	0	0 %
PUS3	0.545763	0.689172	0.107004	0.142387	0.311661						0.829358	1.22761	0.000351346	0.0239088	0.0273969						-0.0542349	-0.348263	0.911676	0.708419	0.880006	0.440295	0.522839	3	1	33.3333333333333 %
PUS7	1.80693	5.84299	5.50408e-05	1.45421e-10	3.92063e-13	2.48473	5.39184	0.000773926	0.00127903	2.62303e-05	0.997073	2.35879	2.39523e-05	0.000567159	0.00734197	1.36655	2.49934	7.59487e-05	0.00011297	4.2774e-06	1.42515	2.19194	0.0159571	0.0304166	0.01832	1.61609	3.65698	5	5	100 %
PUS7L	1.40101	-0.396478	0.000599886	0.554451	0.00113707	0.960983	1.37723	0.0372032	0.012983	0.0295377	0.253724	0.262871	0.230612	0.492539	0.174204	0.0863246	-0.393008	0.768784	0.250373	0.319238	0.636845	0.604756	0.322274	0.450238	0.625661	0.667778	0.291075	5	2	40 %
PUSL1	-0.413637	1.50456	0.192504	0.00246266	9.43839e-09						0.036885	0.842743	0.864012	0.0139286	0.0758507						-1.36722	2.61188	0.13954	0.00057009	0.000290654	-0.581324	1.65306	3	2	66.6666666666667 %
QTRT1	1.36379	0.936907	0.00440771	0.252451	0.330497	2.45315	2.9741	0.00069083	0.0397158	0.00248567	0.551143	1.64798	0.0354867	0.00314154	0.542683						0.539143	0.313936	0.248002	0.507949	0.331851	1.22681	1.46823	4	1	25 %
QTRT2	0.156745	-0.274964	0.644385	0.626626	0.564882	1.94191	2.7216	0.000284081	0.001708	5.55137e-05	0.735729	0.909455	0.000894733	0.0104161	0.0041567						-0.0252117	0.641745	0.958328	0.315849	0.36779	0.702292	0.99946	4	2	50 %
RBM47	0.0106456	-0.944761	0.972529	0.0171979	9.01664e-05	0.613063	0.0188449	0.139233	0.96582	0.18849	0.539564	-0.479165	0.0105285	0.164756	0.0174114	-0.997603	-0.408265	0.000247756	0.301311	0.00340972	0.381594	-2.20796	0.401459	0.00224671	3.03154e-05	0.109453	-0.804262	5	4	80 %
RNMT	0.645691	2.44556	0.157783	0.0505888	0.0866196						0.0763938	-0.292722	0.712179	0.473061	0.453451						0.33747	-1.69702	0.538412	0.445078	0.426632	0.353185	0.151937	3	0	0 %
Rnmtl1																												0	0	NaN %
RPUSD1	0.834372	3.16644	0.0308862	8.37351e-08	1.0648e-08	0.350185	0.643664	0.382582	0.362858	0.446019	0.386129	1.66928	0.0800301	0.000180077	0.157642	0.134602	0.0863016	0.82116	0.92354	0.975389	-0.00345391	1.57284	0.996081	0.0139281	0.0425371	0.340367	1.42771	5	2	40 %
RPUSD2	-0.52466	-0.495645	0.13117	0.350495	0.573606	0.75071	2.18858	0.121844	0.00403759	0.00885327	-0.0833949	0.921568	0.697823	0.0106591	0.00748341	-0.590454	0.386776	0.038837	0.261091	0.0058062	-2.40084	-4.27346	0.206775	0.0294516	0.122353	-0.569728	-0.254436	5	3	60 %
RPUSD3	-0.330692	1.47528	0.409279	0.031253	0.00461099	-0.0676794	1.355	0.861852	0.104402	0.0255843	0.000701657	1.45384	0.997442	0.000198868	0.363775	0.308359	0.64048	0.271386	0.239443	0.29176	0.721576	2.03384	0.294757	0.0812884	0.113319	0.126453	1.39169	5	2	40 %
RPUSD4	1.56791	0.136671	0.000180434	0.841136	0.00598495	0.747828	1.06361	0.079974	0.0957655	0.081101	0.313801	1.9172	0.225364	0.00161982	0.312085	0.973275	1.41769	0.00579175	0.00245773	0.00502294	0.810017	-2.24078	0.1781	0.160539	0.0419869	0.882566	0.458879	5	3	60 %
RRNAD1																												0	0	NaN %
SSB	0.462264	-0.332709	0.163497	0.499906	0.0535648	0.0466119	-0.882296	0.915921	0.145459	0.255705	0.257339	-0.0822877	0.225403	0.81778	0.355785	-0.105662	-1.30146	0.664233	0.000411887	1.64671e-05	-0.190438	-5.08282	0.757296	5.63788e-06	3.00534e-07	0.0940229	-1.53631	5	2	40 %
TARBP1	0.954147	-0.607808	0.00807217	0.33292	0.00115964	1.72155	2.96191	0.00184887	0.000439578	0.00030955	0.601867	1.4084	0.00521344	0.00681674	0.0395401	1.28703	-0.329913	7.79293e-05	0.384194	1.07389e-05	1.4197	-2.96136	0.0179073	0.00641986	2.41035e-05	1.19686	0.0942472	5	5	100 %
TFB1M	1.29432	-1.59468	0.00295494	0.0401557	3.4617e-05	-0.184969	0.580684	0.718663	0.524697	0.586207						0.106842	-0.0647485	0.682943	0.838617	0.807002	0.126393	0.419392	0.838922	0.52917	0.809611	0.335646	-0.164839	4	1	25 %
TFB2M	1.72648	-1.53608	5.29614e-05	0.0204751	1.17239e-09	1.949	1.47881	0.00111365	0.292135	0.0158678	1.05699	1.83639	1.60222e-05	0.00331426	0.003978	0.438598	-1.62962	0.564242	0.0752457	0.0894488	-0.61561	0.90174	0.278103	0.130441	0.0334636	0.911092	0.210248	5	4	80 %
TGS1	0.24815	-0.456394	0.529265	0.54246	0.483169	-0.798131	1.0073	0.0728041	0.432766	0.0351096	0.195118	0.721339	0.359852	0.234596	0.314301	0.258477	-0.512719	0.330871	0.231914	0.0731057	-0.228835	0.906231	0.650757	0.167401	0.108453	-0.0650441	0.333151	5	1	20 %
THG1L	-0.146616	-1.82111	0.678676	0.00324104	0.000496119	-0.305585	0.697131	0.471929	0.464522	0.262233	-0.990163	-1.06692	3.60427e-05	0.0393082	0.0447446	-0.587544	-0.0522233	0.120144	0.915434	0.307099	0.985256	0.292589	0.10459	0.595943	0.188179	-0.20893	-0.390106	5	2	40 %
THUMPD1	-0.754153	-0.940617	0.0377315	0.0966342	0.268046	-0.139449	-0.764213	0.772958	0.551888	0.631066	-0.030267	-0.772625	0.885217	0.0653472	0.3646	-0.488925	-0.814185	0.0932726	0.0119508	0.0423313	-0.577787	-4.46539	0.416766	0.00472576	0.000603015	-0.398116	-1.55141	5	2	40 %
THUMPD2	0.89544	0.203232	0.0137635	0.716928	0.0985226						0.404504	-0.155463	0.0618279	0.757735	0.466262						0.340824	0.579967	0.576294	0.725918	0.905911	0.546923	0.209245	3	0	0 %
THUMPD3	0.40521	-2.15026	0.238974	0.00415649	7.21752e-06	0.0965704	0.923821	0.846662	0.0663297	0.380996	0.352348	0.476996	0.0966897	0.187754	0.0566164	0.0970979	-0.267871	0.756486	0.541652	0.631416	-1.79555	1.82141	0.00575172	0.150274	0.00352085	-0.168865	0.160818	5	2	40 %
TRDMT1	0.375629	-1.92944	0.244195	7.9458e-05	4.08149e-12	-0.505335	-0.816685	0.200408	0.0459668	0.148968	0.514855	0.109633	0.0147644	0.738241	0.0226233	0.494386	-0.680636	0.21841	0.112447	0.0454024	-0.555694	-2.03414	0.287934	0.00693369	0.00466655	0.0647682	-1.07025	5	4	80 %
TRIT1	0.650897	0.769687	0.0733612	0.152133	0.388914	-0.201906	-0.801526	0.608195	0.0893983	0.263773	0.140482	-0.326851	0.502679	0.438001	0.539716	-0.341734	-0.970642	0.298757	0.0207853	0.0458891	2.75104	9.83083	0.00547804	0.0123026	0.000980272	0.599756	1.7003	5	2	40 %
TRMO	0.112242	-2.31248	0.723798	3.76917e-06	9.03748e-14						-0.714415	-0.956625	0.00110382	0.0357396	0.031967						-0.197705	-2.31547	0.766918	0.00713327	0.00813975	-0.266626	-1.86153	3	3	100 %
TRMT1	0.498455	4.76695	0.141032	4.08073e-10	2.76288e-18	0.882597	1.67894	0.0687983	0.0239328	0.0356095	0.33367	1.70657	0.158246	0.000228484	0.236132						1.00069	1.23894	0.217758	0.0620509	0.249737	0.678853	2.34785	4	2	50 %
TRMT10A	1.57135	-1.39313	0.000194948	0.034541	1.22937e-07	0.499013	1.0143	0.194369	0.166355	0.108519	0.83434	1.17912	0.000320572	0.0110066	0.0105871	0.0161359	1.92085	0.970649	0.0221673	0.00791388	0.4091	0.658636	0.394991	0.310771	0.458731	0.665987	0.675954	5	3	60 %
TRMT10C	1.13375	-1.48438	0.00270945	0.0259119	4.07687e-07	0.736718	0.375262	0.238743	0.817301	0.641504	0.438656	1.42787	0.0523312	0.0039522	0.145267	0.285456	0.49883	0.373382	0.122269	0.373631	0.413734	0.437797	0.401016	0.646857	0.806952	0.601662	0.251074	5	1	20 %
TRMT11	0.0845405	-0.361781	0.795693	0.454999	0.397086	-1.54259	-1.21165	0.0422467	0.684051	0.39669						-0.927919	-0.503809	0.00753894	0.38597	0.0843169	0.501809	-0.87462	0.278077	0.479254	0.323833	-0.471041	-0.737964	4	0	0 %
TRMT112	-0.589997	0.337098	0.101963	0.648628	0.206684						-0.660799	-0.48581	0.00238924	0.243867	0.249783	-0.406003	-0.538887	0.4208	0.299423	0.223758	-5.02008	8.14324	0.00577036	0.0403751	0.000363427	-1.66922	1.86391	4	1	25 %
TRMT13	1.19512	-0.0552739	0.00324181	0.941381	0.0554595	0.480909	1.48912	0.234146	0.139265	0.0498773	0.0770689	0.0546161	0.703909	0.86959	0.668865	0.724611	-0.0999536	0.00536989	0.71658	0.000517801	0.77242	0.521421	0.249623	0.545883	0.605034	0.650025	0.381986	5	2	40 %
TRMT2A	0.498542	0.899724	0.124263	0.0329097	0.0373466						-0.0764	0.842301	0.719202	0.00933099	0.600708						1.474	-1.69557	0.0236987	0.510752	0.265138	0.632048	0.0154867	3	1	33.3333333333333 %
TRMT2B	0.180037	1.24083	0.592213	0.00808797	0.00241728	0.291976	-0.0698878	0.583495	0.861849	0.803681	-0.341641	-0.363459	0.0888115	0.167544	0.726563	-0.386125	0.762026	0.151113	0.142871	0.00761234	-0.747861	0.967453	0.252125	0.452092	0.265562	-0.200723	0.507392	5	2	40 %
TRMT44	0.166286	1.89066	0.651632	0.00077601	0.000164618	0.746698	1.96921	0.113319	0.11146	0.0339441	-0.149869	-0.58107	0.503524	0.265352	0.409123	0.208134	0.361501	0.457095	0.30706	0.51483	0.122802	0.174302	0.820568	0.743248	0.941078	0.21881	0.762921	5	2	40 %
TRMT5	-0.882008	-4.83208	0.0186534	5.70397e-07	1.84064e-10						0.221192	0.446343	0.276573	0.164018	0.070878						1.53768	1.75148	0.0154949	0.28952	0.318883	0.292288	-0.878086	3	1	33.3333333333333 %
TRMT6	0.427461	-0.285724	0.223326	0.689434	0.364848	0.372465	-1.10322	0.42754	0.213728	0.0940709						0.384808	1.54696	0.342259	0.00436739	0.00807234	-0.0636319	1.00632	0.906457	0.377629	0.418353	0.280275	0.291086	4	1	25 %
TRMT61A	-0.434004	3.08422	0.229235	0.000330856	5.80111e-08	0.127672	-0.659203	0.787148	0.629375	0.586625	-0.0860253	0.65513	0.68226	0.0376867	0.118295						1.13761	1.79103	0.0471183	0.00846303	0.00895509	0.186314	1.2178	4	2	50 %
TRMT61B	0.299567	-1.01298	0.351057	0.0196681	1.79493e-05	1.07545	3.29222	0.0244887	0.0234399	0.000294576	0.300246	0.799948	0.155759	0.0650914	0.176905						0.564736	-0.286511	0.335733	0.703485	0.42971	0.559999	0.69817	4	2	50 %
TRMU	0.80517	3.60847	0.0291515	3.75536e-08	4.55817e-11	0.254667	0.970594	0.545899	0.262714	0.286107	-0.44406	1.12847	0.0649811	0.028026	0.0167917						-1.30053	1.39053	0.0851193	0.0617286	0.00557183	-0.171187	1.77452	4	3	75 %
TRUB1	0.368962	-1.53764	0.31593	0.0156064	0.000417994	-0.717642	-0.548914	0.177097	0.540051	0.447284	-0.0569162	0.0857288	0.783364	0.845936	0.313511	0.859952	-0.205368	0.00635853	0.536594	0.00240183	0.168859	-1.25544	0.751597	0.0302084	0.0167564	0.124643	-0.692326	5	3	60 %
TRUB2	0.767923	3.18382	0.0359843	8.12257e-08	3.1385e-10	1.50748	3.0541	0.00244074	0.00740005	0.000105582	0.669515	2.25217	0.00293631	2.68012e-06	0.0746086	0.00861556	0.451759	0.978831	0.148643	0.345573	1.179	2.84254	0.0446235	0.0029677	0.00129953	0.826505	2.35688	5	3	60 %
TYW5	0.495915	-1.29995	0.189557	0.088221	0.00739811	-0.356052	-1.32554	0.537274	0.382236	0.409717	0.361189	0.331295	0.0815988	0.210037	0.0057367	-0.328976	0.0479802	0.251918	0.902586	0.435601	0.662731	0.419284	0.211713	0.591398	0.577171	0.166962	-0.365387	5	2	40 %
UBA5	-0.012495	0.059824	0.968948	0.884835	0.964458	0.58482	0.441625	0.28023	0.25901	0.529234	0.286767	-0.365886	0.176488	0.317871	0.0992889	-0.157228	-0.73142	0.637903	0.152519	0.235437	0.0161355	1.11255	0.9792	0.169063	0.230721	0.1436	0.103338	5	0	0 %
URM1	-0.620275	0.245768	0.0603792	0.538135	0.00103173	0.509887	-0.097232	0.325399	0.893356	0.540327	-0.567512	0.115733	0.0101947	0.672934	0.0633253	-0.00226362	-0.467066	0.995049	0.366335	0.455263	-0.679175	2.0676	0.579026	0.00299068	0.0547378	-0.271868	0.37296	5	1	20 %
WBSCR22																												0	0	NaN %
WDR4	1.32716	3.54867	0.00198836	4.69268e-06	1.02839e-05	0.578662	0.666694	0.236187	0.134028	0.407136											0.365349	1.49157	0.430326	0.0127047	0.00306451	0.757058	1.90231	3	2	66.6666666666667 %
WTAP	-0.210432	-3.13761	0.502229	7.35207e-09	3.84472e-22	0.670054	0.412565	0.130544	0.425096	0.27134	0.471046	-1.03148	0.0247658	0.00305466	0.0180995	-0.172661	-1.72975	0.469262	9.29857e-06	1.59592e-08	2.93382	-1.37281	0.00307438	0.31041	0.00383587	0.738365	-1.37182	5	4	80 %
YRDC	1.36751	1.17323	0.000652525	0.0145362	0.0157624	1.82477	2.40796	0.000513699	0.0462062	0.000635476	1.27569	2.15257	2.26864e-07	1.46451e-06	9.48056e-05	0.568939	0.522614	0.0626842	0.215951	0.21957	1.73831	0.750259	0.00594208	0.183325	0.00467993	1.35504	1.40133	5	4	80 %
