# Supplementary material for: METTL1 promotes tumorigenesis through tRNA-derived fragment biogenesis in prostate cancer
Source: Mol Cancer. 2023 Jul 29;22:119. doi: 10.1186/s12943-023-01809-8 (PMC10386714; doi:10.1186/s12943-023-01809-8)
Supplement: Supplementary file 11 — Additional file 11: Supplementary Table S2. METTL1 bound RNAs in PC3 cells. [file 12943_2023_1809_MOESM11_ESM.xlsx]

## Sheet: tRNA_RPM
Supplementary table S2: METTL1 bound RNAs in PC3 cells
tRNA_RPM
Chr	Start	End	strand	gene_name	gene_type2	RPM.Control	RPM.METTL1
chr8	123157229	123157302	-	Met_tRNA	tRNA	61.8743	1636.67
chr14	72962970	72963042	+	Cys_tRNA	tRNA	152.623	1548.34
chr1	153671249	153671321	+	Met_tRNA	tRNA	90.749	1054.74
chr12	124927842	124927915	-	Phe_tRNA	tRNA	783.741	924.848
chr12	124939965	124940037	+	Ala_tRNA	tRNA	775.491	919.653
chr3	125694332	125694404	-	Glu_tRNA	tRNA	NA	904.065
chr12	124921754	124921826	-	Ala_tRNA	tRNA	763.116	867.695
chr12	124927344	124927416	-	Asp_tRNA	tRNA	767.241	820.933
chr12	124939646	124939718	-	Asp_tRNA	tRNA	763.116	805.345
chr5	181191686	181191758	-	Thr_tRNA	tRNA	119.624	794.954
chr1	248873854	248873960	+	Leu_tRNA	tRNA	74.2492	727.409
chr2	42810535	42810628	+	Ile_tRNA	tRNA	20.6248	644.276
chr14	20613400	20613472	-	Pro_tRNA	tRNA	4.12495	555.948
chr17	31550073	31550145	+	Thr_tRNA	tRNA	358.871	509.186
chr2	27051213	27051286	+	Ala_tRNA	tRNA	20.6248	498.795
chr6	28953264	28953337	-	Met_tRNA	tRNA	32.9996	493.599
chr1	161540240	161540314	+	Asn_tRNA	tRNA	90.749	452.033
chr14	20609335	20609407	-	Pro_tRNA	tRNA	16.4998	431.249
chr11	76235824	76235896	-	Pro_tRNA	tRNA	24.7497	431.249
chr6	28896222	28896328	-	Leu_tRNA	tRNA	263.997	405.271
chr11	76235512	76235584	+	Pro_tRNA	tRNA	8.24991	400.075
chr6	28607155	28607227	+	Ala_tRNA	tRNA	70.1242	358.509
chr1	167714724	167714796	+	Pro_tRNA	tRNA	8.24991	337.725
chr7	139340699	139340772	+	Arg_tRNA	tRNA	24.7497	327.334
chr6	26555269	26555341	+	Pro_tRNA	tRNA	8.24991	322.138
chr5	181188853	181188925	-	Pro_tRNA	tRNA	4.12495	296.159
chr6	26568857	26568948	+	Tyr_tRNA	tRNA	24.7497	280.572
chr6	28941052	28941157	+	Leu_tRNA	tRNA	218.623	280.572
chr2	156400768	156400840	+	Ala_tRNA	tRNA	28.8747	259.789
chr19	39412167	39412260	-	Ile_tRNA	tRNA	NA	259.789
chr1	161530341	161530424	-	Leu_tRNA	tRNA	32.9996	254.593
chr3	45688998	45689071	-	Arg_tRNA	tRNA	28.8747	249.397
chr6	27672449	27672531	-	Ser_tRNA	tRNA	4.12495	239.006
chr6	27091741	27091813	+	Pro_tRNA	tRNA	24.7497	228.614
chr1	93847572	93847657	+	Arg_tRNA	tRNA	41.2495	223.418
chr5	181206867	181206939	+	Ala_tRNA	tRNA	NA	218.223
chr1	167715487	167715559	-	Pro_tRNA	tRNA	NA	197.44
chr12	97096912	97096986	-	Pseudo_tRNA	tRNA	NA	192.244
chr16	3182634	3182706	-	Pro_tRNA	tRNA	8.24991	181.852
chr17	8186357	8186429	+	Trp_tRNA	tRNA	20.6248	181.852
chr17	39153733	39153805	-	Cys_tRNA	tRNA	12.3749	171.461
chr19	45478601	45478687	-	SeC(e)_tRNA	tRNA	37.1246	166.265
chr16	3170959	3171030	-	Pseudo_tRNA	tRNA	45.3745	166.265
chr1	146039400	146039473	+	Lys_tRNA	tRNA	NA	155.873
chr2	27050781	27050870	+	Tyr_tRNA	tRNA	78.3741	150.678
chr11	66348119	66348201	+	Ser_tRNA	tRNA	24.7497	145.482
chr16	3189633	3189705	+	Pro_tRNA	tRNA	4.12495	140.286
chr14	20681689	20681762	+	Thr_tRNA	tRNA	12.3749	140.286
chr6	26521207	26521290	+	Leu_tRNA	tRNA	45.3745	140.286
chr14	20613789	20613862	-	Thr_tRNA	tRNA	45.3745	135.09
chr16	57300479	57300562	-	Leu_tRNA	tRNA	292.872	129.894
chr5	142394422	142394494	-	Asp_tRNA	tRNA	123.749	119.503
chr1	146037060	146037132	+	Gly_tRNA	tRNA	16.4998	114.307
chr19	4724634	4724707	-	Val_tRNA	tRNA	74.2492	114.307
chr6	28863684	28863756	-	Ala_tRNA	tRNA	NA	114.307
chr16	87384021	87384094	-	Met_tRNA	tRNA	4.12495	109.111
chr6	28812071	28812143	-	Ala_tRNA	tRNA	32.9996	103.916
chr12	98504251	98504323	+	Trp_tRNA	tRNA	NA	103.916
chr17	49192527	49192599	+	Gln_tRNA	tRNA	NA	103.916
chr1	180215140	180215213	-	Val_tRNA	tRNA	131.998	98.7198
chr16	22195710	22195792	-	Leu_tRNA	tRNA	8.24991	93.524
chr16	3152607	3152679	-	Pseudo_tRNA	tRNA	37.1246	93.524
chr5	181218269	181218342	-	Val_tRNA	tRNA	4.12495	88.3282
chr17	8138880	8138962	-	Ser_tRNA	tRNA	28.8747	88.3282
chr17	8222832	8222904	-	Pro_tRNA	tRNA	61.8743	88.3282
chr6	28838443	28838515	-	Ala_tRNA	tRNA	16.4998	83.1324
chr7	149310189	149310261	+	Cys_tRNA	tRNA	24.7497	83.1324
chr8	66114188	66114261	+	Ala_tRNA	tRNA	NA	83.1324
chr16	3191988	3192060	+	Pro_tRNA	tRNA	4.12495	77.9367
chr16	22297139	22297221	+	Leu_tRNA	tRNA	8.24991	77.9367
chr6	28658236	28658308	-	Ala_tRNA	tRNA	61.8743	77.9367
chr6	26311195	26311267	-	Gln_tRNA	tRNA	NA	77.9367
chr11	50274707	50274779	-	Ala_tRNA	tRNA	NA	77.9367
chr14	20684015	20684087	+	Pro_tRNA	tRNA	4.12495	72.7409
chr13	41060737	41060809	-	Glu_tRNA	tRNA	12.3749	72.7409
chr1	161523846	161523917	-	Gly_tRNA	tRNA	37.1246	72.7409
chr6	28817234	28817306	-	Ala_tRNA	tRNA	8.24991	67.5451
chr14	20663191	20663285	-	Tyr_tRNA	tRNA	12.3749	62.3493
chr1	161428076	161428150	-	Asn_tRNA	tRNA	NA	62.3493
chr6	26571863	26571936	-	Ala_tRNA	tRNA	NA	62.3493
chr13	94549649	94549722	-	Phe_tRNA	tRNA	NA	62.3493
chr14	102317091	102317165	+	Ile_tRNA	tRNA	20.6248	57.1535
chrM	3229	3304	+	Leu_tRNA	tRNA	37.1246	57.1535
chr17	8120313	8120395	-	Leu_tRNA	tRNA	65.9992	57.1535
chr13	44917926	44917998	-	Glu_tRNA	tRNA	NA	57.1535
chr6	28729314	28729386	+	Ala_tRNA	tRNA	8.24991	51.9578
chr17	19508180	19508252	+	Trp_tRNA	tRNA	16.4998	51.9578
chr12	98503502	98503574	+	Asp_tRNA	tRNA	94.8739	51.9578
chr6	26330300	26330372	-	Met_tRNA	tRNA	NA	51.9578
chr11	59560334	59560407	-	Lys_tRNA	tRNA	NA	51.9578
chr6	27280269	27280342	-	Val_tRNA	tRNA	4.12495	46.762
chr19	1383562	1383636	+	Asn_tRNA	tRNA	8.24991	46.762
chr1	161531112	161531184	+	Gly_tRNA	tRNA	20.6248	46.762
chr17	8125745	8125816	+	Gly_tRNA	tRNA	24.7497	46.762
chr1	93516276	93516349	-	Cys_tRNA	tRNA	NA	46.762
chr1	204506526	204506599	+	Lys_tRNA	tRNA	NA	46.762
chr3	132231797	132231869	-	Cys_tRNA	tRNA	NA	46.762
chr6	26331443	26331515	-	Trp_tRNA	tRNA	NA	46.762
chr6	26532916	26532990	-	Thr_tRNA	tRNA	NA	46.762
chr11	59566379	59566452	-	Phe_tRNA	tRNA	NA	46.762
chr6	28944574	28944647	+	Met_tRNA	tRNA	4.12495	41.5662
chr17	75035112	75035185	+	Arg_tRNA	tRNA	8.24991	41.5662
chr6	27605637	27605745	-	Leu_tRNA	tRNA	41.2495	41.5662
chr6	26311746	26311818	-	Gln_tRNA	tRNA	NA	41.5662
chr6	27631420	27631514	+	Ile_tRNA	tRNA	NA	41.5662
chr6	144216546	144216629	+	Leu_tRNA	tRNA	NA	41.5662
chr14	20610131	20610213	+	Leu_tRNA	tRNA	NA	41.5662
chr1	161399699	161399772	-	Val_tRNA	tRNA	4.12495	36.3704
chr17	38867644	38867716	+	Cys_tRNA	tRNA	4.12495	36.3704
chr2	203364407	203364478	-	Pseudo_tRNA	tRNA	16.4998	36.3704
chr6	28474551	28474625	-	Thr_tRNA	tRNA	16.4998	36.3704
chr11	59557496	59557569	-	Phe_tRNA	tRNA	20.6248	36.3704
chr14	20633005	20633077	+	Pro_tRNA	tRNA	20.6248	36.3704
chr6	26328139	26328212	+	Arg_tRNA	tRNA	NA	36.3704
chr6	27478811	27478893	+	Ser_tRNA	tRNA	NA	36.3704
chr13	30673963	30674037	-	Asn_tRNA	tRNA	NA	36.3704
chr17	38869291	38869363	-	Cys_tRNA	tRNA	NA	36.3704
chr6	28710588	28710660	+	Ala_tRNA	tRNA	4.12495	31.1747
chr12	96036020	96036092	+	Asp_tRNA	tRNA	8.24991	31.1747
chr17	8221547	8221619	+	Gly_tRNA	tRNA	20.6248	31.1747
chr7	149355674	149355746	-	Cys_tRNA	tRNA	24.7497	31.1747
chr6	26312595	26312677	-	Ser_tRNA	tRNA	NA	31.1747
chr15	65869061	65869133	-	Gln_tRNA	tRNA	NA	31.1747
chr16	57299950	57300033	+	Leu_tRNA	tRNA	12.3749	25.9789
chr1	222465004	222465077	+	Thr_tRNA	tRNA	16.4998	25.9789
chr6	27650927	27651000	-	Val_tRNA	tRNA	20.6248	25.9789
chr15	89335072	89335145	+	Arg_tRNA	tRNA	28.8747	25.9789
chr17	8120924	8121012	+	Arg_tRNA	tRNA	74.2492	25.9789
chr14	73588824	73588897	-	Pseudo_tRNA	tRNA	136.123	25.9789
chr1	149712551	149712624	-	Val_tRNA	tRNA	NA	25.9789
chr7	128783449	128783521	+	Pro_tRNA	tRNA	NA	25.9789
chr14	20683272	20683361	+	Tyr_tRNA	tRNA	NA	25.9789
chr6	26554121	26554195	+	Ile_tRNA	tRNA	8.24991	20.7831
chr12	56190363	56190445	+	Ser_tRNA	tRNA	8.24991	20.7831
chr6	26322817	26322890	+	Arg_tRNA	tRNA	20.6248	20.7831
chr2	218245825	218245918	+	Tyr_tRNA	tRNA	24.7497	20.7831
chr5	181188415	181188488	-	Val_tRNA	tRNA	28.8747	20.7831
chr1	161422092	161422164	-	Glu_tRNA	tRNA	NA	20.7831
chr2	156401146	156401217	-	Gly_tRNA	tRNA	NA	20.7831
chr6	26575569	26575659	+	Tyr_tRNA	tRNA	NA	20.7831
chr6	27020345	27020439	+	Ile_tRNA	tRNA	NA	20.7831
chr6	28673835	28673907	-	Ala_tRNA	tRNA	NA	20.7831
chr6	28735428	28735500	-	Val_tRNA	tRNA	NA	20.7831
chr6	28742951	28743024	-	Arg_tRNA	tRNA	NA	20.7831
chr6	28881387	28881460	+	Arg_tRNA	tRNA	NA	20.7831
chr6	28943621	28943703	-	Leu_tRNA	tRNA	NA	20.7831
chr6	28982198	28982270	+	Glu_tRNA	tRNA	NA	20.7831
chr14	58239894	58239967	-	Lys_tRNA	tRNA	NA	20.7831
chr17	82494720	82494792	-	Met_tRNA	tRNA	NA	20.7831
chr6	27562183	27562270	+	Arg_tRNA	tRNA	4.12495	15.5873
chr6	28747743	28747816	+	Lys_tRNA	tRNA	4.12495	15.5873
chr15	78860561	78860634	+	Lys_tRNA	tRNA	4.12495	15.5873
chr16	70779038	70779109	-	Gly_tRNA	tRNA	4.12495	15.5873
chr17	38751780	38751854	-	Asn_tRNA	tRNA	4.12495	15.5873
chr1	16678270	16678341	-	Gly_tRNA	tRNA	8.24991	15.5873
chr6	27297995	27298077	+	Ser_tRNA	tRNA	8.24991	15.5873
chr6	27902907	27902978	-	Gly_tRNA	tRNA	12.3749	15.5873
chr6	28543113	28543186	-	Arg_tRNA	tRNA	12.3749	15.5873
chr17	68019896	68019969	-	Arg_tRNA	tRNA	12.3749	15.5873
chr17	8119154	8119227	+	Lys_tRNA	tRNA	20.6248	15.5873
chr17	8119751	8119823	+	Gln_tRNA	tRNA	20.6248	15.5873
chr1	248874247	248874319	+	Glu_tRNA	tRNA	24.7497	15.5873
chr1	143803993	143804066	-	Val_tRNA	tRNA	NA	15.5873
chr3	17699899	17699972	-	Pseudo_tRNA	tRNA	NA	15.5873
chr3	132229099	132229171	-	Cys_tRNA	tRNA	NA	15.5873
chr6	26286525	26286597	+	Met_tRNA	tRNA	NA	15.5873
chr6	27592820	27592892	-	Met_tRNA	tRNA	NA	15.5873
chr6	27721118	27721201	-	Leu_tRNA	tRNA	NA	15.5873
chr6	125780246	125780318	-	Glu_tRNA	tRNA	NA	15.5873
chr14	20653098	20653192	-	Tyr_tRNA	tRNA	NA	15.5873
chr15	76382423	76382497	-	Pseudo_tRNA	tRNA	NA	15.5873
chr1	204507029	204507102	-	Lys_tRNA	tRNA	4.12495	10.3916
chr6	28941600	28941672	-	Gln_tRNA	tRNA	4.12495	10.3916
chr17	38861683	38861755	-	Cys_tRNA	tRNA	4.12495	10.3916
chr19	1383361	1383434	-	Phe_tRNA	tRNA	8.24991	10.3916
chr6	26305489	26305573	-	Ser_tRNA	tRNA	12.3749	10.3916
chr6	27902492	27902564	-	Met_tRNA	tRNA	20.6248	10.3916
chr7	149707668	149707740	+	Cys_tRNA	tRNA	24.7497	10.3916
chr1	161612717	161612789	+	Glu_tRNA	tRNA	28.8747	10.3916
chr6	28795963	28796035	-	Ala_tRNA	tRNA	32.9996	10.3916
chr6	27097305	27097387	+	Ser_tRNA	tRNA	45.3745	10.3916
chr1	145287765	145287839	+	Asn_tRNA	tRNA	NA	10.3916
chr4	7324110	7324182	-	Pseudo_tRNA	tRNA	NA	10.3916
chr6	26327588	26327670	+	Ser_tRNA	tRNA	NA	10.3916
chr6	26553502	26553574	+	Ala_tRNA	tRNA	NA	10.3916
chr6	27505827	27505909	-	Ser_tRNA	tRNA	NA	10.3916
chr6	27519528	27519600	+	Gln_tRNA	tRNA	NA	10.3916
chr6	28989001	28989083	+	Leu_tRNA	tRNA	NA	10.3916
chr7	141803556	141803628	+	Pseudo_tRNA	tRNA	NA	10.3916
chr8	95269656	95269738	-	Ser_tRNA	tRNA	NA	10.3916
chr8	98141233	98141302	+	Undet_tRNA	tRNA	NA	10.3916
chr10	22229508	22229582	-	Asn_tRNA	tRNA	NA	10.3916
chr11	59551754	59551837	+	Leu_tRNA	tRNA	NA	10.3916
chr14	20625369	20625451	+	Leu_tRNA	tRNA	NA	10.3916
chr16	636735	636806	-	Gly_tRNA	tRNA	NA	10.3916
chr16	3152899	3152972	+	Arg_tRNA	tRNA	NA	10.3916
chr20	52601798	52601876	-	Pseudo_tRNA	tRNA	NA	10.3916
chr1	16545938	16546009	-	Gly_tRNA	tRNA	4.12495	5.19578
chr1	16889676	16889750	+	Asn_tRNA	tRNA	4.12495	5.19578
chr1	149692804	149692877	-	Pseudo_tRNA	tRNA	4.12495	5.19578
chr6	27162270	27162344	+	Thr_tRNA	tRNA	4.12495	5.19578
chr16	14285892	14285964	+	Thr_tRNA	tRNA	4.12495	5.19578
chr17	39154490	39154562	-	Cys_tRNA	tRNA	4.12495	5.19578
chr6	27503743	27503815	+	Asp_tRNA	tRNA	8.24991	5.19578
chr9	74903073	74903145	-	Asp_tRNA	tRNA	8.24991	5.19578
chr3	169772229	169772302	+	Val_tRNA	tRNA	12.3749	5.19578
chr6	27293891	27293965	+	Pseudo_tRNA	tRNA	12.3749	5.19578
chr6	28213036	28213118	+	Ser_tRNA	tRNA	12.3749	5.19578
chr14	22929700	22929773	+	Arg_tRNA	tRNA	12.3749	5.19578
chr11	59550986	59551059	-	Val_tRNA	tRNA	16.4998	5.19578
chr1	16861920	16861991	+	Gly_tRNA	tRNA	20.6248	5.19578
chr1	161611945	161612029	-	Leu_tRNA	tRNA	20.6248	5.19578
chr11	59556428	59556501	+	Lys_tRNA	tRNA	20.6248	5.19578
chr1	161621674	161621748	+	Asn_tRNA	tRNA	24.7497	5.19578
chr7	149331128	149331200	+	Cys_tRNA	tRNA	24.7497	5.19578
chr7	149556710	149556782	+	Cys_tRNA	tRNA	24.7497	5.19578
chr7	149691180	149691252	-	Cys_tRNA	tRNA	24.7497	5.19578
chr17	8187592	8187666	+	Ile_tRNA	tRNA	24.7497	5.19578
chr8	66113366	66113459	+	Tyr_tRNA	tRNA	32.9996	5.19578
chr19	35620557	35620628	-	Pseudo_tRNA	tRNA	206.248	5.19578
chr1	16532397	16532471	-	Asn_tRNA	tRNA	NA	5.19578
chr1	16535278	16535350	-	Glu_tRNA	tRNA	NA	5.19578
chr1	16547664	16547737	-	Pseudo_tRNA	tRNA	NA	5.19578
chr1	16680005	16680078	-	Val_tRNA	tRNA	NA	5.19578
chr1	16725565	16725638	+	Pseudo_tRNA	tRNA	NA	5.19578
chr1	16727284	16727355	+	Gly_tRNA	tRNA	NA	5.19578
chr1	16854404	16854476	-	Pseudo_tRNA	tRNA	NA	5.19578
chr1	16860197	16860270	+	Pseudo_tRNA	tRNA	NA	5.19578
chr1	16872582	16872654	+	Glu_tRNA	tRNA	NA	5.19578
chr1	16875462	16875536	+	Asn_tRNA	tRNA	NA	5.19578
chr1	121020728	121020801	-	Val_tRNA	tRNA	NA	5.19578
chr1	143666987	143667059	-	Pseudo_tRNA	tRNA	NA	5.19578
chr1	144419266	144419340	+	Asn_tRNA	tRNA	NA	5.19578
chr1	146038043	146038115	+	His_tRNA	tRNA	NA	5.19578
chr1	149708659	149708730	-	Val_tRNA	tRNA	NA	5.19578
chr1	149740247	149740321	-	Asn_tRNA	tRNA	NA	5.19578
chr2	71046357	71046430	-	Pseudo_tRNA	tRNA	NA	5.19578
chr2	130337127	130337199	-	Glu_tRNA	tRNA	NA	5.19578
chr2	158881658	158881730	-	Pseudo_tRNA	tRNA	NA	5.19578
chr3	104160679	104160751	-	Pseudo_tRNA	tRNA	NA	5.19578
chr5	151868512	151868584	-	Pseudo_tRNA	tRNA	NA	5.19578
chr5	181222394	181222467	-	Val_tRNA	tRNA	NA	5.19578
chr6	26538053	26538126	+	Val_tRNA	tRNA	NA	5.19578
chr6	26577103	26577192	+	Tyr_tRNA	tRNA	NA	5.19578
chr6	27275210	27275284	-	Ile_tRNA	tRNA	NA	5.19578
chr6	27284084	27284158	+	Pseudo_tRNA	tRNA	NA	5.19578
chr6	27332984	27333056	-	Met_tRNA	tRNA	NA	5.19578
chr6	27479673	27479745	+	Asp_tRNA	tRNA	NA	5.19578
chr6	28789769	28789841	-	Ala_tRNA	tRNA	NA	5.19578
chr6	28802799	28802870	-	Ala_tRNA	tRNA	NA	5.19578
chr6	78958292	78958365	-	Pseudo_tRNA	tRNA	NA	5.19578
chr8	66113987	66114076	+	Tyr_tRNA	tRNA	NA	5.19578
chr9	19403997	19404072	+	Met_tRNA	tRNA	NA	5.19578
chr11	9275242	9275316	+	Leu_tRNA	tRNA	NA	5.19578
chr11	59551293	59551379	+	Arg_tRNA	tRNA	NA	5.19578
chr14	20631159	20631232	-	Thr_tRNA	tRNA	NA	5.19578
chr16	3150673	3150746	+	Arg_tRNA	tRNA	NA	5.19578
chr16	3157404	3157477	-	Lys_tRNA	tRNA	NA	5.19578
chr16	3158921	3158993	+	Pro_tRNA	tRNA	NA	5.19578
chr16	3160384	3160479	+	Pro_tRNA	tRNA	NA	5.19578
chr16	3164937	3165010	+	Lys_tRNA	tRNA	NA	5.19578
chr16	3172047	3172119	+	Pro_tRNA	tRNA	NA	5.19578
chr16	3175690	3175763	+	Lys_tRNA	tRNA	NA	5.19578
chr16	3180553	3180626	-	Lys_tRNA	tRNA	NA	5.19578
chr17	75033905	75033978	+	Arg_tRNA	tRNA	NA	5.19578
chr17	75034430	75034503	-	Arg_tRNA	tRNA	NA	5.19578

## Sheet: premappin_smRNA_RPM
premapping_smRNA_RPM
gene_name	gene_type	RPM.Control	RPM.METTL1
Homo_sapiens_tRNA-Asp-GTC-2-8;Homo_sapiens_tRNA-Asp-GTC-2-9;Homo_sapiens_tRNA-Asp-GTC-2-6;Homo_sapiens_tRNA-Asp-GTC-2-7;Homo_sapiens_tRNA-Asp-GTC-2-4;Homo_sapiens_tRNA-Asp-GTC-2-5;Homo_sapiens_tRNA-Asp-GTC-2-2;Homo_sapiens_tRNA-Asp-GTC-2-3;Homo_sapiens_tRNA-Asp-GTC-2-1;Homo_sapiens_tRNA-Asp-GTC-2-10;Homo_sapiens_tRNA-Asp-GTC-2-11	tRNA	2726.59	2135.46
Homo_sapiens_tRNA-Lys-TTT-3-3;Homo_sapiens_tRNA-Lys-TTT-3-2;Homo_sapiens_tRNA-Lys-TTT-3-1;Homo_sapiens_tRNA-Lys-TTT-3-5;Homo_sapiens_tRNA-Lys-TTT-3-4	tRNA	3217.46	2135.46
Homo_sapiens_tRNA-His-GTG-1-1;Homo_sapiens_tRNA-His-GTG-1-3;Homo_sapiens_tRNA-His-GTG-1-2;Homo_sapiens_tRNA-His-GTG-1-5;Homo_sapiens_tRNA-His-GTG-1-4;Homo_sapiens_tRNA-His-GTG-1-7;Homo_sapiens_tRNA-His-GTG-1-6;Homo_sapiens_tRNA-His-GTG-1-9;Homo_sapiens_tRNA-His-GTG-1-8	tRNA	1093.11	1574.32
Homo_sapiens_tRNA-Pro-TGG-3-4;Homo_sapiens_tRNA-Pro-TGG-3-5;Homo_sapiens_tRNA-Pro-TGG-3-1;Homo_sapiens_tRNA-Pro-TGG-3-2;Homo_sapiens_tRNA-Pro-TGG-3-3	tRNA	544.494	1444.43
Homo_sapiens_tRNA-Pro-CGG-1-1;Homo_sapiens_tRNA-Pro-CGG-1-3;Homo_sapiens_tRNA-Pro-CGG-1-2	tRNA	478.495	1392.47
Homo_sapiens_tRNA-Pro-AGG-2-4;Homo_sapiens_tRNA-Pro-AGG-2-5;Homo_sapiens_tRNA-Pro-AGG-2-6;Homo_sapiens_tRNA-Pro-AGG-2-7;Homo_sapiens_tRNA-Pro-AGG-2-1;Homo_sapiens_tRNA-Pro-AGG-2-2;Homo_sapiens_tRNA-Pro-AGG-2-3;Homo_sapiens_tRNA-Pro-AGG-2-8	tRNA	449.62	1361.29
Homo_sapiens_tRNA-iMet-CAT-1-8;Homo_sapiens_tRNA-iMet-CAT-1-7;Homo_sapiens_tRNA-iMet-CAT-1-6;Homo_sapiens_tRNA-iMet-CAT-1-5;Homo_sapiens_tRNA-iMet-CAT-1-4;Homo_sapiens_tRNA-iMet-CAT-1-3;Homo_sapiens_tRNA-iMet-CAT-1-2;Homo_sapiens_tRNA-iMet-CAT-1-1	tRNA	334.121	1283.36
Homo_sapiens_tRNA-Pro-AGG-1-1	tRNA	433.12	1252.18
Homo_sapiens_tRNA-Pro-CGG-2-1	tRNA	371.246	1241.79
Homo_sapiens_tRNA-Lys-TTT-5-1	tRNA	775.491	1137.88
Homo_sapiens_tRNA-Phe-GAA-1-5;Homo_sapiens_tRNA-Phe-GAA-1-4;Homo_sapiens_tRNA-Phe-GAA-1-6;Homo_sapiens_tRNA-Phe-GAA-1-1;Homo_sapiens_tRNA-Phe-GAA-1-3;Homo_sapiens_tRNA-Phe-GAA-1-2	tRNA	482.62	1007.98
Homo_sapiens_tRNA-Pro-TGG-1-1	tRNA	214.498	966.414
Homo_sapiens_tRNA-Tyr-GTA-5-2;Homo_sapiens_tRNA-Tyr-GTA-5-3;Homo_sapiens_tRNA-Tyr-GTA-5-1;Homo_sapiens_tRNA-Tyr-GTA-5-4;Homo_sapiens_tRNA-Tyr-GTA-5-5	tRNA	635.243	919.653
Homo_sapiens_tRNA-Tyr-GTA-2-1	tRNA	664.117	888.478
Homo_sapiens_tRNA-Pro-TGG-2-1	tRNA	210.373	862.499
Homo_sapiens_tRNA-Glu-TTC-2-2;Homo_sapiens_tRNA-Glu-TTC-2-1	tRNA	655.868	784.562
Homo_sapiens_tRNA-Asn-GTT-1-1	tRNA	230.997	758.583
Homo_sapiens_tRNA-Gly-GCC-1-2;Homo_sapiens_tRNA-Gly-GCC-1-3;Homo_sapiens_tRNA-Gly-GCC-1-1;Homo_sapiens_tRNA-Gly-GCC-1-4;Homo_sapiens_tRNA-Gly-GCC-1-5	tRNA	680.617	742.996
Homo_sapiens_tRNA-Phe-GAA-3-1	tRNA	276.372	742.996
Homo_sapiens_tRNA-Glu-CTC-1-7;Homo_sapiens_tRNA-Glu-CTC-1-6;Homo_sapiens_tRNA-Glu-CTC-1-5;Homo_sapiens_tRNA-Glu-CTC-1-4;Homo_sapiens_tRNA-Glu-CTC-1-3;Homo_sapiens_tRNA-Glu-CTC-1-2;Homo_sapiens_tRNA-Glu-CTC-1-1	tRNA	626.993	737.8
Homo_sapiens_tRNA-Phe-GAA-2-1	tRNA	305.247	737.8
Homo_sapiens_tRNA-Cys-GCA-2-2;Homo_sapiens_tRNA-Cys-GCA-2-3;Homo_sapiens_tRNA-Cys-GCA-2-1;Homo_sapiens_tRNA-Cys-GCA-2-4	tRNA	98.9989	722.213
Homo_sapiens_tRNA-Cys-GCA-4-1	tRNA	70.1242	722.213
Homo_sapiens_tRNA-Asp-GTC-1-1	tRNA	647.618	691.038
Homo_sapiens_tRNA-Cys-GCA-8-1	tRNA	94.8739	680.647
Homo_sapiens_tRNA-Gly-GCC-2-1;Homo_sapiens_tRNA-Gly-GCC-2-3;Homo_sapiens_tRNA-Gly-GCC-2-2;Homo_sapiens_tRNA-Gly-GCC-2-5;Homo_sapiens_tRNA-Gly-GCC-2-4;Homo_sapiens_tRNA-Gly-GCC-2-6	tRNA	490.869	680.647
Homo_sapiens_tRNA-Cys-GCA-11-1	tRNA	90.749	675.451
Homo_sapiens_tRNA-Cys-GCA-7-1	tRNA	98.9989	670.255
Homo_sapiens_tRNA-iMet-CAT-2-1	tRNA	148.498	670.255
Homo_sapiens_tRNA-Tyr-GTA-7-1	tRNA	214.498	639.081
Homo_sapiens_tRNA-Cys-GCA-14-1	tRNA	61.8743	623.493
Homo_sapiens_tRNA-Glu-TTC-1-1;Homo_sapiens_tRNA-Glu-TTC-1-2	tRNA	350.621	623.493
Homo_sapiens_tRNA-Phe-GAA-4-1	tRNA	202.123	623.493
Homo_sapiens_tRNA-Glu-CTC-2-1	tRNA	482.62	618.297
Homo_sapiens_tRNA-Cys-GCA-5-1	tRNA	107.249	597.514
Homo_sapiens_tRNA-Asp-GTC-3-1	tRNA	1596.36	592.319
Homo_sapiens_tRNA-Leu-CAG-1-1;Homo_sapiens_tRNA-Leu-CAG-1-2;Homo_sapiens_tRNA-Leu-CAG-1-3;Homo_sapiens_tRNA-Leu-CAG-1-4;Homo_sapiens_tRNA-Leu-CAG-1-5;Homo_sapiens_tRNA-Leu-CAG-1-6;Homo_sapiens_tRNA-Leu-CAG-1-7	tRNA	152.623	576.731
Homo_sapiens_tRNA-Tyr-GTA-1-1	tRNA	169.123	566.34
Homo_sapiens_tRNA-Asn-GTT-3-1	tRNA	383.621	550.752
Homo_sapiens_tRNA-Tyr-GTA-8-1	tRNA	185.623	524.773
Homo_sapiens_tRNA-Asn-GTT-4-1	tRNA	131.998	478.011
Homo_sapiens_tRNA-Cys-GCA-6-1	tRNA	12.3749	478.011
Homo_sapiens_tRNA-Leu-CAA-4-1	tRNA	156.748	462.424
Homo_sapiens_tRNA-Leu-CAG-2-2;Homo_sapiens_tRNA-Leu-CAG-2-1	tRNA	123.749	457.228
Homo_sapiens_tRNA-Cys-GCA-1-1	tRNA	4.12495	452.033
Homo_sapiens_tRNA-Leu-CAA-1-2;Homo_sapiens_tRNA-Leu-CAA-1-1	tRNA	98.9989	441.641
Homo_sapiens_tRNA-Cys-GCA-18-1	tRNA	4.12495	436.445
Homo_sapiens_tRNA-Ser-TGA-2-1	tRNA	136.123	431.249
Homo_sapiens_tRNA-Leu-CAA-3-1	tRNA	103.124	426.054
Homo_sapiens_tRNA-Ser-GCT-5-1	tRNA	74.2492	420.858
Homo_sapiens_tRNA-Asn-GTT-2-3;Homo_sapiens_tRNA-Asn-GTT-2-2;Homo_sapiens_tRNA-Asn-GTT-2-1;Homo_sapiens_tRNA-Asn-GTT-2-7;Homo_sapiens_tRNA-Asn-GTT-2-6;Homo_sapiens_tRNA-Asn-GTT-2-5;Homo_sapiens_tRNA-Asn-GTT-2-4;Homo_sapiens_tRNA-Asn-GTT-2-8	tRNA	321.746	415.662
Homo_sapiens_tRNA-Cys-GCA-19-1	tRNA	28.8747	405.271
Homo_sapiens_tRNA-Ser-GCT-3-1	tRNA	136.123	405.271
Homo_sapiens_tRNA-Cys-GCA-9-1;Homo_sapiens_tRNA-Cys-GCA-9-3;Homo_sapiens_tRNA-Cys-GCA-9-2;Homo_sapiens_tRNA-Cys-GCA-9-4	tRNA	4.12495	400.075
Homo_sapiens_tRNA-Gln-TTG-3-1;Homo_sapiens_tRNA-Gln-TTG-3-3;Homo_sapiens_tRNA-Gln-TTG-3-2	tRNA	107.249	394.879
Homo_sapiens_tRNA-Val-CAC-1-7;Homo_sapiens_tRNA-Val-CAC-1-6;Homo_sapiens_tRNA-Val-CAC-1-5;Homo_sapiens_tRNA-Val-CAC-1-4;Homo_sapiens_tRNA-Val-CAC-1-3;Homo_sapiens_tRNA-Val-CAC-1-2;Homo_sapiens_tRNA-Val-CAC-1-1;Homo_sapiens_tRNA-Val-CAC-5-1	tRNA	107.249	394.879
Homo_sapiens_tRNA-Leu-CAA-2-1	tRNA	115.499	384.487
Homo_sapiens_tRNA-Gln-TTG-1-1	tRNA	136.123	379.292
Homo_sapiens_tRNA-Val-AAC-1-1;Homo_sapiens_tRNA-Val-AAC-1-3;Homo_sapiens_tRNA-Val-AAC-1-2;Homo_sapiens_tRNA-Val-AAC-1-5;Homo_sapiens_tRNA-Val-AAC-1-4	tRNA	107.249	379.292
Homo_sapiens_tRNA-Cys-GCA-15-1	tRNA	12.3749	374.096
Homo_sapiens_tRNA-Gly-GCC-3-1	tRNA	292.872	374.096
Homo_sapiens_tRNA-Ser-AGA-1-1	tRNA	156.748	374.096
Homo_sapiens_tRNA-Ser-GCT-4-1;Homo_sapiens_tRNA-Ser-GCT-4-2;Homo_sapiens_tRNA-Ser-GCT-4-3	tRNA	86.624	374.096
Homo_sapiens_tRNA-Arg-ACG-1-2;Homo_sapiens_tRNA-Arg-ACG-1-3;Homo_sapiens_tRNA-Arg-ACG-1-1	tRNA	57.7493	368.9
Homo_sapiens_tRNA-Ser-GCT-6-1	tRNA	70.1242	368.9
Homo_sapiens_tRNA-Gln-TTG-2-1	tRNA	90.749	353.313
Homo_sapiens_tRNA-Ser-TGA-3-1	tRNA	65.9992	353.313
Homo_sapiens_tRNA-Ser-TGA-1-1	tRNA	53.6244	337.725
Homo_sapiens_tRNA-Ser-AGA-4-1	tRNA	53.6244	327.334
Homo_sapiens_tRNA-Cys-GCA-17-1	tRNA	32.9996	322.138
Homo_sapiens_tRNA-Gly-CCC-1-2;Homo_sapiens_tRNA-Gly-CCC-1-1	tRNA	288.747	322.138
Homo_sapiens_tRNA-Ser-AGA-2-5;Homo_sapiens_tRNA-Ser-AGA-2-4;Homo_sapiens_tRNA-Ser-AGA-2-6;Homo_sapiens_tRNA-Ser-AGA-2-1;Homo_sapiens_tRNA-Ser-AGA-2-3;Homo_sapiens_tRNA-Ser-AGA-2-2	tRNA	74.2492	322.138
Homo_sapiens_tRNA-Ser-AGA-3-1	tRNA	94.8739	322.138
Homo_sapiens_tRNA-Arg-ACG-2-1;Homo_sapiens_tRNA-Arg-ACG-2-3;Homo_sapiens_tRNA-Arg-ACG-2-2;Homo_sapiens_tRNA-Arg-ACG-2-4	tRNA	82.4991	316.942
Homo_sapiens_tRNA-Val-AAC-4-1	tRNA	82.4991	306.551
Homo_sapiens_tRNA-Thr-TGT-4-1	tRNA	24.7497	301.355
Homo_sapiens_tRNA-Thr-TGT-5-1	tRNA	24.7497	296.159
Homo_sapiens_tRNA-Gly-TCC-2-6;Homo_sapiens_tRNA-Gly-TCC-2-4;Homo_sapiens_tRNA-Gly-TCC-2-5;Homo_sapiens_tRNA-Gly-TCC-2-2;Homo_sapiens_tRNA-Gly-TCC-2-3;Homo_sapiens_tRNA-Gly-TCC-2-1	tRNA	70.1242	280.572
Homo_sapiens_tRNA-Gly-TCC-3-1	tRNA	78.3741	280.572
Homo_sapiens_tRNA-Gly-GCC-5-1	tRNA	280.497	275.376
Homo_sapiens_tRNA-Gly-TCC-1-1	tRNA	37.1246	270.18
Homo_sapiens_tRNA-Leu-AAG-2-4;Homo_sapiens_tRNA-Leu-AAG-2-1;Homo_sapiens_tRNA-Leu-AAG-2-3;Homo_sapiens_tRNA-Leu-AAG-2-2	tRNA	131.998	270.18
Homo_sapiens_tRNA-Lys-CTT-1-2;Homo_sapiens_tRNA-Lys-CTT-1-1	tRNA	115.499	270.18
Homo_sapiens_tRNA-Cys-GCA-12-1	tRNA	4.12495	259.789
Homo_sapiens_tRNA-Cys-GCA-20-1	tRNA	12.3749	259.789
Homo_sapiens_tRNA-Met-CAT-1-1	tRNA	148.498	259.789
Homo_sapiens_tRNA-Arg-TCT-1-1	tRNA	115.499	254.593
Homo_sapiens_tRNA-Lys-CTT-2-1;Homo_sapiens_tRNA-Lys-CTT-2-3;Homo_sapiens_tRNA-Lys-CTT-2-2;Homo_sapiens_tRNA-Lys-CTT-2-5;Homo_sapiens_tRNA-Lys-CTT-2-4	tRNA	65.9992	254.593
Homo_sapiens_tRNA-Cys-GCA-10-1	tRNA	NA	254.593
Homo_sapiens_tRNA-Cys-GCA-3-1	tRNA	4.12495	249.397
Homo_sapiens_tRNA-Thr-TGT-6-1	tRNA	32.9996	249.397
Homo_sapiens_tRNA-Val-AAC-2-1	tRNA	103.124	249.397
Homo_sapiens_tRNA-Val-CAC-3-1	tRNA	74.2492	249.397
Homo_sapiens_tRNA-Cys-GCA-13-1	tRNA	16.4998	244.202
Homo_sapiens_tRNA-Cys-GCA-21-1	tRNA	4.12495	233.81
Homo_sapiens_tRNA-Asn-GTT-5-1	tRNA	41.2495	228.614
Homo_sapiens_tRNA-Asn-GTT-6-1	tRNA	65.9992	228.614
Homo_sapiens_tRNA-Asn-GTT-7-1	tRNA	82.4991	223.418
Homo_sapiens_tRNA-Thr-TGT-2-1	tRNA	70.1242	223.418
Homo_sapiens_tRNA-Glu-TTC-4-1;Homo_sapiens_tRNA-Glu-TTC-4-2	tRNA	210.373	218.223
Homo_sapiens_tRNA-Thr-AGT-5-1	tRNA	12.3749	218.223
Homo_sapiens_tRNA-Val-CAC-4-1	tRNA	61.8743	218.223
Homo_sapiens_tRNA-Cys-GCA-23-1	tRNA	8.24991	213.027
Homo_sapiens_tRNA-Lys-CTT-4-1	tRNA	53.6244	207.831
Homo_sapiens_tRNA-Lys-TTT-4-1	tRNA	428.995	207.831
Homo_sapiens_tRNA-Val-AAC-3-1	tRNA	53.6244	207.831
Homo_sapiens_tRNA-Ser-CGA-4-1	tRNA	94.8739	202.635
Homo_sapiens_tRNA-Cys-GCA-16-1	tRNA	4.12495	197.44
Homo_sapiens_tRNA-Cys-GCA-22-1	tRNA	8.24991	197.44
Homo_sapiens_tRNA-Leu-AAG-3-1	tRNA	78.3741	197.44
Homo_sapiens_tRNA-Thr-AGT-1-3;Homo_sapiens_tRNA-Thr-AGT-1-2;Homo_sapiens_tRNA-Thr-AGT-1-1	tRNA	12.3749	197.44
Homo_sapiens_tRNA-Ala-AGC-2-1;Homo_sapiens_tRNA-Ala-AGC-7-1;Homo_sapiens_tRNA-Ala-AGC-2-2	tRNA	123.749	192.244
Homo_sapiens_tRNA-Ala-AGC-8-2;Homo_sapiens_tRNA-Ala-AGC-8-1	tRNA	74.2492	192.244
Homo_sapiens_tRNA-Asn-GTT-24-1	tRNA	37.1246	192.244
Homo_sapiens_tRNA-Lys-CTT-3-1	tRNA	65.9992	192.244
Homo_sapiens_tRNA-Lys-TTT-2-1	tRNA	437.245	192.244
Homo_sapiens_tRNA-Val-TAC-1-1;Homo_sapiens_tRNA-Val-TAC-1-2	tRNA	123.749	192.244
Homo_sapiens_tRNA-Arg-CCG-1-1;Homo_sapiens_tRNA-Arg-CCG-1-2;Homo_sapiens_tRNA-Arg-CCG-1-3	tRNA	70.1242	187.048
Homo_sapiens_tRNA-Lys-TTT-6-1	tRNA	309.371	187.048
Homo_sapiens_tRNA-Ala-TGC-4-1	tRNA	41.2495	181.852
Homo_sapiens_tRNA-Ile-TAT-2-1;Homo_sapiens_tRNA-Ile-TAT-2-3;Homo_sapiens_tRNA-Ile-TAT-2-2	tRNA	86.624	181.852
Homo_sapiens_tRNA-Val-TAC-2-1	tRNA	82.4991	181.852
Homo_sapiens_tRNA-Arg-TCT-2-1	tRNA	24.7497	176.656
Homo_sapiens_tRNA-Gln-CTG-1-1;Homo_sapiens_tRNA-Gln-CTG-1-2;Homo_sapiens_tRNA-Gln-CTG-1-3;Homo_sapiens_tRNA-Gln-CTG-1-4;Homo_sapiens_tRNA-Gln-CTG-1-5	tRNA	98.9989	171.461
Homo_sapiens_tRNA-Lys-TTT-1-1	tRNA	255.747	171.461
Homo_sapiens_tRNA-Trp-CCA-3-2;Homo_sapiens_tRNA-Trp-CCA-3-3;Homo_sapiens_tRNA-Trp-CCA-3-1	tRNA	16.4998	166.265
Homo_sapiens_tRNA-Ala-CGC-2-1	tRNA	90.749	161.069
Homo_sapiens_tRNA-Arg-TCG-3-1	tRNA	82.4991	161.069
Homo_sapiens_tRNA-Glu-TTC-14-1	tRNA	74.2492	161.069
Homo_sapiens_tRNA-Leu-TAG-2-1	tRNA	127.874	161.069
Homo_sapiens_tRNA-Thr-AGT-2-1;Homo_sapiens_tRNA-Thr-AGT-2-2	tRNA	12.3749	161.069
Homo_sapiens_tRNA-Trp-CCA-4-1	tRNA	41.2495	161.069
Homo_sapiens_tRNA-Ala-CGC-3-1	tRNA	28.8747	155.873
Homo_sapiens_tRNA-Thr-CGT-2-1	tRNA	4.12495	155.873
Homo_sapiens_tRNA-Thr-CGT-3-1	tRNA	12.3749	155.873
Homo_sapiens_tRNA-Trp-CCA-1-1	tRNA	20.6248	155.873
Homo_sapiens_tRNA-Ser-CGA-3-1	tRNA	82.4991	150.678
Homo_sapiens_tRNA-Thr-AGT-6-1	tRNA	12.3749	150.678
Homo_sapiens_tRNA-Val-CAC-2-1	tRNA	16.4998	150.678
Homo_sapiens_tRNA-Arg-TCG-1-1	tRNA	32.9996	145.482
Homo_sapiens_tRNA-Leu-AAG-4-1	tRNA	94.8739	145.482
Homo_sapiens_tRNA-Arg-CCG-2-1	tRNA	70.1242	140.286
Homo_sapiens_tRNA-Ile-TAT-1-1	tRNA	28.8747	140.286
Homo_sapiens_tRNA-Ser-CGA-2-1	tRNA	78.3741	140.286
Homo_sapiens_tRNA-Ser-TGA-4-1	tRNA	127.874	140.286
Homo_sapiens_tRNA-Thr-CGT-4-1	tRNA	12.3749	140.286
Homo_sapiens_tRNA-Trp-CCA-5-1	tRNA	20.6248	140.286
Homo_sapiens_tRNA-Gln-CTG-5-1	tRNA	74.2492	135.09
Homo_sapiens_tRNA-Gly-CCC-2-1;Homo_sapiens_tRNA-Gly-CCC-2-2	tRNA	115.499	135.09
Homo_sapiens_tRNA-Leu-AAG-1-2;Homo_sapiens_tRNA-Leu-AAG-1-3;Homo_sapiens_tRNA-Leu-AAG-1-1	tRNA	61.8743	135.09
Homo_sapiens_tRNA-Phe-GAA-6-1	tRNA	57.7493	135.09
Homo_sapiens_tRNA-Val-CAC-6-1	tRNA	24.7497	135.09
Homo_sapiens_tRNA-Ala-CGC-1-1	tRNA	53.6244	124.699
Homo_sapiens_tRNA-Leu-TAA-1-1	tRNA	12.3749	124.699
Homo_sapiens_tRNA-Tyr-GTA-6-1	tRNA	74.2492	124.699
Homo_sapiens_tRNA-Ala-TGC-2-1	tRNA	41.2495	119.503
Homo_sapiens_tRNA-Ala-TGC-3-1;Homo_sapiens_tRNA-Ala-TGC-3-2	tRNA	131.998	119.503
Homo_sapiens_tRNA-Arg-TCT-3-2;Homo_sapiens_tRNA-Arg-TCT-3-1	tRNA	24.7497	119.503
Homo_sapiens_tRNA-Leu-TAG-3-1	tRNA	37.1246	119.503
Homo_sapiens_tRNA-Met-CAT-3-1;Homo_sapiens_tRNA-Met-CAT-3-2	tRNA	37.1246	119.503
Homo_sapiens_tRNA-Ala-AGC-3-1	tRNA	24.7497	114.307
Homo_sapiens_tRNA-Trp-CCA-2-1	tRNA	41.2495	114.307
Homo_sapiens_tRNA-Ser-CGA-1-1	tRNA	53.6244	109.111
Homo_sapiens_tRNA-Ala-AGC-11-1	tRNA	4.12495	103.916
Homo_sapiens_tRNA-Ala-AGC-4-1	tRNA	53.6244	103.916
Homo_sapiens_tRNA-Arg-CCT-4-1	tRNA	24.7497	103.916
Homo_sapiens_tRNA-Gln-CTG-2-1	tRNA	74.2492	103.916
Homo_sapiens_tRNA-Ile-TAT-3-1	tRNA	24.7497	103.916
Homo_sapiens_tRNA-Leu-TAG-1-1	tRNA	53.6244	103.916
Homo_sapiens_tRNA-Tyr-GTA-3-1	tRNA	78.3741	103.916
Homo_sapiens_tRNA-Tyr-GTA-4-1	tRNA	65.9992	103.916
Homo_sapiens_tRNA-Arg-TCG-5-1	tRNA	20.6248	98.7198
Homo_sapiens_tRNA-Lys-TTT-7-1	tRNA	24.7497	98.7198
Homo_sapiens_tRNA-Ser-GCT-2-1	tRNA	16.4998	98.7198
Homo_sapiens_tRNA-Thr-TGT-3-1	tRNA	28.8747	98.7198
Homo_sapiens_tRNA-Gln-CTG-4-1;Homo_sapiens_tRNA-Gln-CTG-4-2	tRNA	20.6248	93.524
Homo_sapiens_tRNA-Lys-TTT-11-1	tRNA	41.2495	88.3282
Homo_sapiens_tRNA-Arg-TCT-5-1	tRNA	70.1242	83.1324
Homo_sapiens_tRNA-Gln-CTG-3-2;Homo_sapiens_tRNA-Gln-CTG-3-1	tRNA	24.7497	83.1324
Homo_sapiens_tRNA-Glu-TTC-3-1	tRNA	28.8747	83.1324
Homo_sapiens_tRNA-Ala-TGC-6-1	tRNA	16.4998	72.7409
Homo_sapiens_tRNA-Arg-TCG-2-1	tRNA	8.24991	72.7409
Homo_sapiens_tRNA-Asn-GTT-9-1	tRNA	NA	72.7409
Homo_sapiens_tRNA-Asn-GTT-9-2	tRNA	NA	72.7409
Homo_sapiens_tRNA-Ala-AGC-6-1	tRNA	28.8747	67.5451
Homo_sapiens_tRNA-Ala-TGC-1-1	tRNA	12.3749	67.5451
Homo_sapiens_tRNA-Arg-CCT-1-1	tRNA	16.4998	67.5451
Homo_sapiens_tRNA-Leu-TAA-3-1	tRNA	4.12495	67.5451
Homo_sapiens_tRNA-Arg-CCT-2-1	tRNA	NA	67.5451
Homo_sapiens_tRNA-Gly-GCC-4-1	tRNA	4.12495	62.3493
Homo_sapiens_tRNA-Ser-GCT-1-1	tRNA	20.6248	62.3493
Homo_sapiens_tRNA-Arg-CCT-3-1	tRNA	24.7497	57.1535
Homo_sapiens_tRNA-Met-CAT-6-1	tRNA	78.3741	57.1535
Homo_sapiens_tRNA-Ala-AGC-5-1	tRNA	16.4998	51.9578
Homo_sapiens_tRNA-Asn-GTT-26-1	tRNA	4.12495	51.9578
Homo_sapiens_tRNA-Ile-AAT-8-1	tRNA	20.6248	51.9578
Homo_sapiens_tRNA-Leu-CAA-6-1	tRNA	20.6248	51.9578
Homo_sapiens_tRNA-Lys-CTT-11-1	tRNA	49.4994	51.9578
Homo_sapiens_tRNA-Val-TAC-3-1	tRNA	16.4998	51.9578
Homo_sapiens_tRNA-Gln-CTG-6-1	tRNA	20.6248	46.762
Homo_sapiens_tRNA-Ile-AAT-7-1;Homo_sapiens_tRNA-Ile-AAT-7-2	tRNA	8.24991	46.762
Homo_sapiens_tRNA-Lys-CTT-7-1	tRNA	28.8747	46.762
Homo_sapiens_tRNA-Thr-AGT-3-1	tRNA	4.12495	46.762
Homo_sapiens_tRNA-Ala-AGC-1-1	tRNA	20.6248	41.5662
Homo_sapiens_tRNA-Ala-TGC-5-1	tRNA	32.9996	41.5662
Homo_sapiens_tRNA-Asn-GTT-25-1	tRNA	4.12495	41.5662
Homo_sapiens_tRNA-Ile-AAT-5-3;Homo_sapiens_tRNA-Ile-AAT-5-2;Homo_sapiens_tRNA-Ile-AAT-5-1;Homo_sapiens_tRNA-Ile-AAT-5-5;Homo_sapiens_tRNA-Ile-AAT-5-4	tRNA	16.4998	41.5662
Homo_sapiens_tRNA-Met-CAT-5-2;Homo_sapiens_tRNA-Met-CAT-5-1	tRNA	8.24991	41.5662
Homo_sapiens_tRNA-SeC-TCA-1-1	tRNA	98.9989	41.5662
Homo_sapiens_tRNA-Val-AAC-5-1	tRNA	24.7497	41.5662
Homo_sapiens_tRNA-Asn-26-1	tRNA	28.8747	36.3704
Homo_sapiens_tRNA-Ile-AAT-1-1	tRNA	8.24991	36.3704
Homo_sapiens_tRNA-Met-CAT-4-2;Homo_sapiens_tRNA-Met-CAT-4-3;Homo_sapiens_tRNA-Met-CAT-4-1	tRNA	20.6248	36.3704
Homo_sapiens_tRNA-Thr-TGT-1-1	tRNA	12.3749	36.3704
Homo_sapiens_tRNA-Tyr-ATA-1-1	tRNA	53.6244	36.3704
Homo_sapiens_tRNA-Val-AAC-6-1	tRNA	8.24991	36.3704
Homo_sapiens_tRNA-Arg-TCT-4-1	tRNA	12.3749	31.1747
Homo_sapiens_tRNA-Ile-AAT-3-1	tRNA	NA	31.1747
Homo_sapiens_tRNA-Ala-CGC-4-1	tRNA	24.7497	25.9789
Homo_sapiens_tRNA-Arg-TCG-4-1	tRNA	12.3749	25.9789
Homo_sapiens_tRNA-Val-TAC-4-1	tRNA	8.24991	25.9789
Homo_sapiens_tRNA-Ile-AAT-6-1	tRNA	NA	25.9789
Homo_sapiens_tRNA-Tyr-GTA-9-1	tRNA	NA	25.9789
Homo_sapiens_tRNA-Gln-CTG-7-1	tRNA	12.3749	20.7831
Homo_sapiens_tRNA-Gln-TTG-4-1	tRNA	20.6248	20.7831
Homo_sapiens_tRNA-Ile-AAT-4-1	tRNA	8.24991	20.7831
Homo_sapiens_tRNA-Leu-TAA-4-1	tRNA	8.24991	20.7831
Homo_sapiens_tRNA-Lys-CTT-5-1	tRNA	16.4998	20.7831
Homo_sapiens_tRNA-Thr-AGT-4-1	tRNA	4.12495	20.7831
Homo_sapiens_tRNA-Ala-AGC-16-1	tRNA	NA	20.7831
Homo_sapiens_tRNA-Ala-TGC-7-1	tRNA	28.8747	15.5873
Homo_sapiens_tRNA-Gly-CCC-3-1	tRNA	4.12495	15.5873
Homo_sapiens_tRNA-Ile-AAT-12-1	tRNA	8.24991	15.5873
Homo_sapiens_tRNA-Lys-CTT-10-1	tRNA	32.9996	15.5873
Homo_sapiens_tRNA-Val-CAC-14-1	tRNA	8.24991	15.5873
Homo_sapiens_tRNA-Ala-AGC-10-1;Homo_sapiens_tRNA-Ala-AGC-10-2	tRNA	NA	15.5873
Homo_sapiens_tRNA-Ala-AGC-15-1	tRNA	NA	15.5873
Homo_sapiens_tRNA-Gly-TCC-4-1	tRNA	NA	15.5873
Homo_sapiens_tRNA-Leu-CAA-5-1	tRNA	32.9996	10.3916
Homo_sapiens_tRNA-Met-CAT-2-1	tRNA	20.6248	10.3916
Homo_sapiens_tRNA-SeC-TCA-2-1	tRNA	28.8747	10.3916
Homo_sapiens_tRNA-Ala-AGC-12-3;Homo_sapiens_tRNA-Ala-AGC-12-2;Homo_sapiens_tRNA-Ala-AGC-12-1	tRNA	NA	10.3916
Homo_sapiens_tRNA-Ala-AGC-9-2;Homo_sapiens_tRNA-Ala-AGC-9-1	tRNA	NA	10.3916
Homo_sapiens_tRNA-Asn-GTT-10-1	tRNA	NA	10.3916
Homo_sapiens_tRNA-Asn-GTT-11-2;Homo_sapiens_tRNA-Asn-GTT-11-1	tRNA	NA	10.3916
Homo_sapiens_tRNA-Ile-AAT-2-1	tRNA	NA	10.3916
Homo_sapiens_tRNA-Leu-TAA-2-1	tRNA	NA	10.3916
Homo_sapiens_tRNA-Thr-CGT-1-1	tRNA	NA	10.3916
Homo_sapiens_tRNA-Arg-TCG-6-1	tRNA	4.12495	5.19578
Homo_sapiens_tRNA-Asn-GTT-8-1	tRNA	4.12495	5.19578
Homo_sapiens_tRNA-Ile-GAT-1-1;Homo_sapiens_tRNA-Ile-GAT-1-3;Homo_sapiens_tRNA-Ile-GAT-1-2	tRNA	4.12495	5.19578
Homo_sapiens_tRNA-Lys-CTT-8-1	tRNA	16.4998	5.19578
Homo_sapiens_tRNA-Lys-CTT-9-1	tRNA	8.24991	5.19578
Homo_sapiens_tRNA-Met-CAT-7-1	tRNA	12.3749	5.19578
Homo_sapiens_tRNA-Ala-AGC-13-2;Homo_sapiens_tRNA-Ala-AGC-13-3;Homo_sapiens_tRNA-Ala-AGC-13-1	tRNA	NA	5.19578
Homo_sapiens_tRNA-Ala-AGC-14-1;Homo_sapiens_tRNA-Ala-AGC-14-2	tRNA	NA	5.19578
Homo_sapiens_tRNA-Arg-CCT-5-1	tRNA	NA	5.19578
Homo_sapiens_tRNA-Ile-AAT-9-1	tRNA	NA	5.19578

## Sheet: protein coding_RMP
protein_coding_RPM
Chr	Start	End	strand	gene_name	gene_type2	RPM.Control	RPM.METTL1
chr11	123057488	123063230	-	HSPA8	protein_coding	5284.06	3979.97
chr8	143915152	143976734	-	PLEC	protein_coding	3638.21	3044.73
chr17	8172456	8176399	-	TMEM107	protein_coding	3799.08	2717.39
chr1	230057989	230282122	+	GALNT2	protein_coding	1369.48	1688.63
chr16	88715337	88785220	-	PIEZO1	protein_coding	668.242	1574.32
chr1	229593133	229626122	-	TAF5L	protein_coding	1196.24	1558.73
chr1	229440258	229508341	-	NUP133	protein_coding	1200.36	1537.95
chr1	229516581	229558707	-	ABCB10	protein_coding	1183.86	1532.75
chr1	229626246	229660200	+	URB2	protein_coding	1187.99	1527.56
chr1	229271061	229305894	+	RAB4A	protein_coding	1229.24	1527.56
chr1	229321010	229343294	-	CCSAP	protein_coding	1212.74	1522.36
chr16	88453279	88537031	+	ZFPM1	protein_coding	428.995	1511.97
chr1	229430364	229434104	-	ACTA1	protein_coding	1179.74	1511.97
chr16	88382958	88440757	+	ZNF469	protein_coding	437.245	1475.6
chr19	49487509	49493057	+	RPL13A	protein_coding	1955.23	1444.43
chr6	85504775	85678733	-	ENSG00000271793	protein_coding	2751.34	1413.25
chr10	76869600	77638369	-	KCNMA1	protein_coding	1101.36	1408.06
chr20	62307954	62367312	-	LAMA5	protein_coding	556.869	1392.47
chr16	88570402	88631964	+	ZC3H18	protein_coding	362.996	1382.08
chr16	88874857	88977207	-	CBFA2T3	protein_coding	57.7493	1361.29
chr16	88813733	88856970	-	GALNS	protein_coding	296.997	1361.29
chr17	77280568	77500596	+	SEPTIN9	protein_coding	1707.73	1335.31
chr16	88677687	88686507	-	SNAI3	protein_coding	272.247	1298.94
chr16	88696498	88706408	-	RNF166	protein_coding	272.247	1298.94
chr16	88803788	88809258	+	CDT1	protein_coding	263.997	1288.55
chr16	88863332	88866660	-	PABPN1L	protein_coding	37.1246	1283.36
chr16	88651934	88663161	-	MVD	protein_coding	288.747	1283.36
chr16	88638571	88640468	+	IL17C	protein_coding	255.747	1278.16
chr16	88706482	88715396	+	CTU2	protein_coding	259.872	1278.16
chr16	88809338	88811937	-	APRT	protein_coding	251.622	1272.97
chr16	88856219	88862686	+	TRAPPC2L	protein_coding	255.747	1272.97
chr16	88643274	88651083	-	CYBA	protein_coding	263.997	1267.77
chr12	124324414	124567612	-	NCOR2	protein_coding	1237.49	1257.38
chr20	47209213	47356889	-	ZMYND8	protein_coding	684.742	1200.22
chr8	119165033	119245673	+	MAL2	protein_coding	1163.24	1158.66
chr1	28505942	28539300	+	RCC1	protein_coding	2012.98	1158.66
chr5	41730064	41870425	-	OXCT1	protein_coding	37.1246	1137.88
chr20	47501886	47656877	+	NCOA3	protein_coding	626.993	1122.29
chr8	119557085	119673453	-	ENPP2	protein_coding	1043.61	1106.7
chr20	2652592	2658393	+	NOP56	protein_coding	1208.61	1106.7
chr1	92832736	92961522	-	DIPK1A	protein_coding	1530.36	1106.7
chr8	118923556	118951885	-	TNFRSF11B	protein_coding	1035.36	1101.5
chr8	118995451	119108455	+	COLEC10	protein_coding	1035.36	1101.5
chr8	119416445	119424434	+	CCN3	protein_coding	1047.74	1101.5
chr2	158456951	158682879	+	PKP4	protein_coding	973.489	1096.31
chr20	17956978	18059188	-	OVOL2	protein_coding	1946.98	1075.53
chr1	92832012	92841924	+	RPL5	protein_coding	1517.98	1070.33
chr20	17941596	17968980	-	SNX5	protein_coding	1897.48	1054.74
chr5	14143341	14532128	+	TRIO	protein_coding	486.744	1002.78
chr20	62877737	62937952	-	DIDO1	protein_coding	177.373	992.393
chr1	44775250	44778779	+	RPS8	protein_coding	1348.86	966.414
chr3	125225668	125375325	-	ZNF148	protein_coding	53.6244	961.219
chr11	842811	867116	+	TSPAN4	protein_coding	853.865	956.023
chr3	125446649	125520202	-	SNX4	protein_coding	49.4994	945.631
chr20	62143768	62182514	+	SS18L1	protein_coding	185.623	924.848
chr20	62302092	62308862	+	ADRM1	protein_coding	140.248	914.457
chr20	62642502	62685785	+	SLCO4A1	protein_coding	164.998	914.457
chr11	105137713	105531697	-	CARD18	protein_coding	1047.74	909.261
chr3	125528857	125595497	-	OSBPL11	protein_coding	NA	909.261
chr20	62708835	62762771	+	NTSR1	protein_coding	78.3741	904.065
chr20	62231921	62296213	+	OSBPL2	protein_coding	173.248	904.065
chr8	144148015	144261927	+	MROH1	protein_coding	569.244	888.478
chr8	144262044	144291438	-	BOP1	protein_coding	668.242	888.478
chr12	124946824	124989131	-	DHX37	protein_coding	833.241	888.478
chr20	62804834	62814000	+	OGFR	protein_coding	127.874	883.282
chr17	28719984	28724359	+	RPL23A	protein_coding	148.498	883.282
chr11	105609534	105982092	+	GRIA4	protein_coding	1043.61	878.086
chr20	62410236	62427539	-	RBBP8NL	protein_coding	94.8739	872.891
chr20	62388633	62407285	-	CABLES2	protein_coding	107.249	872.891
chr20	62183027	62203568	+	MTG2	protein_coding	86.624	862.499
chr3	186783204	186789897	+	EIF4A2	protein_coding	3159.71	862.499
chr6	8411434	8435561	-	SLC35B3	protein_coding	622.868	857.303
chr20	62387102	62388520	+	RPS21	protein_coding	86.624	846.912
chr17	28950512	29057216	+	PIPOX	protein_coding	28.8747	841.716
chr20	62214959	62220278	-	HRH3	protein_coding	82.4991	841.716
chr12	124776855	124882668	-	SCARB1	protein_coding	853.865	841.716
chr12	124911603	124917368	-	UBC	protein_coding	779.616	831.324
chr2	231453530	231483641	-	NCL	protein_coding	1361.23	831.324
chr11	77874417	77994715	-	INTS4	protein_coding	965.239	826.129
chr17	28897780	28903079	-	DHRS13	protein_coding	4.12495	820.933
chr17	28725896	28743455	+	NEK8	protein_coding	8.24991	820.933
chr17	28905249	28951771	-	PHF12	protein_coding	12.3749	820.933
chr11	77821108	77918432	+	AAMDC	protein_coding	973.489	820.933
chr17	28954900	29006440	-	SEZ6	protein_coding	28.8747	815.737
chr3	31657911	32077580	-	OSBPL10	protein_coding	346.496	810.541
chr8	18527302	19084730	-	PSD3	protein_coding	404.245	810.541
chr12	124993644	125031231	+	BRI3BP	protein_coding	907.49	810.541
chr20	62796472	62801729	+	MRGBP	protein_coding	12.3749	805.345
chr17	28755979	28855232	-	FAM222B	protein_coding	20.6248	800.15
chr17	29071121	29180398	-	MYO18A	protein_coding	65.9992	800.15
chr17	28879334	28897733	-	FLOT2	protein_coding	20.6248	794.954
chr20	62952706	62969585	+	SLC17A9	protein_coding	20.6248	794.954
chr17	29390362	29551903	+	TAOK1	protein_coding	37.1246	794.954
chr7	996985	1138260	-	C7orf50	protein_coding	354.746	794.954
chr11	17074387	17077715	-	RPS13	protein_coding	1286.99	794.954
chr20	62938146	62948475	+	GID8	protein_coding	16.4998	789.758
chr20	62841004	62861822	-	TCFL5	protein_coding	53.6244	789.758
chr11	1223065	1262172	+	MUC5B	protein_coding	494.994	789.758
chr11	576469	612222	+	PHRF1	protein_coding	610.493	789.758
chr22	42583835	42627688	-	ENSG00000289517	protein_coding	1732.48	789.758
chr17	28724347	28727935	-	TLCD1	protein_coding	4.12495	784.562
chr17	28855009	28861061	+	ERAL1	protein_coding	8.24991	784.562
chr17	28744010	28750956	+	TRAF4	protein_coding	12.3749	784.562
chr17	29255838	29294148	-	NUFIP2	protein_coding	24.7497	784.562
chr20	62816243	62841159	+	COL9A3	protein_coding	24.7497	784.562
chr20	62463496	62475995	-	GATA5	protein_coding	49.4994	784.562
chr7	1815803	2242215	-	ENSG00000286192	protein_coding	948.739	784.562
chr20	63005926	63007035	-	BHLHE23	protein_coding	8.24991	779.367
chr1	12567909	12618210	-	DHRS3	protein_coding	86.624	779.367
chr7	1815792	2233243	-	MAD1L1	protein_coding	944.614	779.367
chr18	74597869	75065671	+	ZNF407	protein_coding	74.2492	774.171
chr22	44881161	45010005	-	PHF21B	protein_coding	895.115	774.171
chr16	89267629	89490561	-	ANKRD11	protein_coding	936.364	774.171
chr1	237042183	237833988	+	RYR2	protein_coding	862.115	768.975
chr9	133348217	133351426	+	RPL7A	protein_coding	2474.97	763.779
chr17	28714280	28718429	-	RAB34	protein_coding	28.8747	758.583
chr22	44702232	44862706	+	PRR5-ARHGAP8	protein_coding	890.99	758.583
chr22	45502237	45601135	+	FBLN1	protein_coding	919.865	758.583
chr11	616576	626078	-	CDHR5	protein_coding	552.744	753.388
chr11	612552	615983	-	IRF7	protein_coding	523.869	748.192
chr9	134641802	134844843	+	COL5A1	protein_coding	540.369	748.192
chr22	45671797	45845307	+	ATXN10	protein_coding	985.864	748.192
chr17	29246858	29254494	+	CRYBA1	protein_coding	NA	748.192
chr11	494511	507300	-	RNH1	protein_coding	490.869	742.996
chr11	694437	727727	+	EPS8L2	protein_coding	478.495	732.605
chr11	832886	839831	+	CD151	protein_coding	490.869	727.409
chr21	41167800	41282530	+	BACE2	protein_coding	701.242	727.409
chr22	45192243	45240894	-	KIAA0930	protein_coding	895.115	727.409
chr11	644232	707118	-	DEAF1	protein_coding	527.994	722.213
chr22	45308967	45341955	+	FAM118A	protein_coding	870.365	722.213
chr22	44752557	44862788	+	ARHGAP8	protein_coding	886.865	722.213
chr2	238100339	238133287	+	ESPNL	protein_coding	573.368	717.017
chr22	45163924	45188017	+	NUP50	protein_coding	890.99	717.017
chr20	63659299	63698684	+	RTEL1-TNFRSF6B	protein_coding	284.622	711.821
chr11	826143	831991	+	CRACR2B	protein_coding	499.119	711.821
chr1	6785453	7769706	+	CAMTA1	protein_coding	626.993	711.821
chr22	45344062	45413619	-	SMC1B	protein_coding	878.615	711.821
chr11	818913	825573	+	PNPLA2	protein_coding	511.494	706.626
chr1	54542256	54639192	+	ACOT11	protein_coding	746.617	706.626
chr11	790474	798281	-	SLC25A22	protein_coding	457.87	701.43
chr11	626308	627181	-	SCT	protein_coding	478.495	701.43
chr11	809964	812880	+	RPLP2	protein_coding	565.119	701.43
chr22	45413692	45432509	+	RIBC2	protein_coding	870.365	701.43
chr22	45284948	45295874	+	UPK3A	protein_coding	882.74	701.43
chr1	12644084	12667076	+	AADACL4	protein_coding	37.1246	685.843
chr11	767219	777488	-	GATD1	protein_coding	507.369	685.843
chr20	63657809	63696253	+	RTEL1	protein_coding	280.497	680.647
chr11	837355	842529	-	POLR2L	protein_coding	457.87	680.647
chr11	747414	765012	+	TALDO1	protein_coding	461.995	680.647
chr11	637268	640706	+	DRD4	protein_coding	577.493	680.647
chr11	695590	705028	+	TMEM80	protein_coding	453.745	675.451
chr11	405715	417455	-	SIGIRR	protein_coding	461.995	675.451
chr11	532241	537321	-	HRAS	protein_coding	470.245	670.255
chr11	554849	560738	-	LMNTD2	protein_coding	453.745	665.059
chr11	560403	564025	+	RASSF7	protein_coding	457.87	665.059
chr11	787114	790113	-	CEND1	protein_coding	457.87	665.059
chr11	797510	799190	+	PANO1	protein_coding	461.995	665.059
chr11	417932	442011	-	ANO9	protein_coding	466.12	665.059
chr11	448267	491399	+	PTDSS2	protein_coding	482.62	665.059
chr11	799178	809753	-	PIDD1	protein_coding	503.244	665.059
chr2	236193458	236264409	-	ASB18	protein_coding	523.869	665.059
chr2	27042363	27070622	+	AGBL5	protein_coding	103.124	659.864
chr11	537526	554912	+	LRRC56	protein_coding	453.745	659.864
chr6	7107596	7251980	+	RREB1	protein_coding	490.869	649.472
chr10	74151201	74709963	+	ADK	protein_coding	911.615	649.472
chr10	79068965	79316519	+	ZMIZ1	protein_coding	870.365	639.081
chr2	28894666	28948219	+	WDR43	protein_coding	1311.74	639.081
chr15	40978879	41116280	-	INO80	protein_coding	631.118	633.885
chr9	78236061	78279690	+	CEP78	protein_coding	28.8747	618.297
chr7	816614	896435	+	SUN1	protein_coding	185.623	597.514
chr12	43835966	44389762	+	TMEM117	protein_coding	230.997	592.319
chr4	7192537	7742836	+	SORCS2	protein_coding	461.995	592.319
chr12	44508274	44921848	-	NELL2	protein_coding	181.498	587.123
chr20	63272784	63289790	+	ARFGAP1	protein_coding	189.748	587.123
chr12	132489550	132585188	+	FBRSL1	protein_coding	532.119	587.123
chr12	110280755	110351093	+	ATP2A2	protein_coding	317.621	581.927
chr13	39655626	39791665	+	COG6	protein_coding	358.871	581.927
chr11	93729947	93784391	-	TAF1D	protein_coding	1497.36	581.927
chr3	31981749	31991723	+	ZNF860	protein_coding	NA	581.927
chr7	898777	975549	-	COX19	protein_coding	86.624	576.731
chrX	136848003	136880764	-	RBMX	protein_coding	1497.36	576.731
chr1	16740272	16972964	+	CROCC	protein_coding	2788.47	576.731
chr11	75399514	75422280	+	RPS3	protein_coding	655.868	571.535
chr20	63865227	63891545	+	TPD52L2	protein_coding	107.249	566.34
chr20	63895125	63936031	+	DNAJC5	protein_coding	123.749	566.34
chr1	3069167	3438621	+	PRDM16	protein_coding	383.621	566.34
chr11	62433541	62556235	-	AHNAK	protein_coding	565.119	566.34
chr20	63558085	63574239	-	HELZ2	protein_coding	65.9992	555.948
chr7	897899	955407	-	ADAP1	protein_coding	86.624	550.752
chr12	65824459	65966291	+	HMGA2	protein_coding	791.991	545.557
chr3	179653031	179804366	+	USP13	protein_coding	829.116	545.557
chr3	179604806	179784179	+	ENSG00000288698	protein_coding	857.99	545.557
chr12	43758943	43798307	+	IRAK4	protein_coding	160.873	540.361
chr7	157539055	158587823	-	PTPRN2	protein_coding	358.871	540.361
chr12	43353865	43552203	-	ADAMTS20	protein_coding	152.623	535.165
chr12	43718991	43758793	-	PUS7L	protein_coding	181.498	535.165
chr1	26693235	26782104	+	ARID1A	protein_coding	593.993	535.165
chr12	43793722	43806328	-	TWF1	protein_coding	152.623	529.969
chr9	5510530	5571282	+	PDCD1LG2	protein_coding	466.12	529.969
chr16	85169524	85676204	+	GSE1	protein_coding	536.244	529.969
chr12	131894621	131923150	+	ULK1	protein_coding	548.619	529.969
chr20	63708863	63739103	+	ENSG00000273154	protein_coding	57.7493	524.773
chr1	1541672	1574863	-	SSU72	protein_coding	90.749	524.773
chr16	47461122	47701523	+	PHKB	protein_coding	655.868	524.773
chr1	17018721	17054032	-	SDHB	protein_coding	2672.97	524.773
chr7	1082207	1093815	+	GPER1	protein_coding	131.998	519.578
chr8	139727724	140458579	-	TRAPPC9	protein_coding	391.871	519.578
chr1	17066760	17119451	-	PADI2	protein_coding	2656.47	519.578
chr7	146116001	148420998	+	CNTNAP2	protein_coding	317.621	514.382
chr1	17205127	17246007	+	PADI1	protein_coding	2660.59	514.382
chr1	17249097	17284233	+	PADI3	protein_coding	2664.72	509.186
chr20	63400207	63472677	-	KCNQ2	protein_coding	12.3749	503.99
chr20	63587601	63627101	-	GMEB2	protein_coding	49.4994	503.99
chr20	63698641	63708025	-	ARFRP1	protein_coding	65.9992	503.99
chr20	63981131	64033100	+	PRPF6	protein_coding	144.373	503.99
chr9	37588412	38068687	-	ENSG00000255872	protein_coding	461.995	503.99
chr20	63738269	63740398	+	ENSG00000273047	protein_coding	28.8747	498.795
chr20	63707464	63736142	+	ZGPAT	protein_coding	45.3745	498.795
chr14	104937243	104978374	-	AHNAK2	protein_coding	404.245	498.795
chr1	17308194	17364004	+	PADI4	protein_coding	2693.59	498.795
chr1	16985957	17011928	-	ATP13A2	protein_coding	2701.84	498.795
chr20	63743667	63832038	-	ZBTB46	protein_coding	41.2495	493.599
chr20	63956703	63969930	-	ZNF512B	protein_coding	61.8743	493.599
chr17	78787380	78841441	-	USP36	protein_coding	251.622	493.599
chr16	5239801	7713340	+	RBFOX1	protein_coding	358.871	493.599
chr1	16974501	16980632	-	MFAP2	protein_coding	2656.47	493.599
chr1	17005067	17011757	-	ENSG00000288636	protein_coding	2685.34	493.599
chr20	63520764	63522206	+	PPDPF	protein_coding	53.6244	488.403
chr7	876553	896436	+	GET4	protein_coding	74.2492	488.403
chr1	1615453	1630605	+	MIB2	protein_coding	119.624	488.403
chr20	63939828	63956416	-	UCKL1	protein_coding	123.749	488.403
chr1	2227387	2310213	+	SKI	protein_coding	771.366	488.403
chr20	63528000	63537376	-	PTK6	protein_coding	45.3745	483.207
chr7	983180	989640	+	CYP2W1	protein_coding	90.749	483.207
chr20	63739775	63744050	+	SLC2A4RG	protein_coding	107.249	483.207
chr1	1785284	1892292	-	GNB1	protein_coding	115.499	483.207
chr7	69598295	70793506	+	AUTS2	protein_coding	152.623	483.207
chr19	49859881	49878351	-	PNKP	protein_coding	490.869	483.207
chr20	63736282	63739103	+	LIME1	protein_coding	8.24991	478.011
chr4	37891083	38139175	+	TBC1D1	protein_coding	37.1246	478.011
chr7	549196	727650	-	PRKAR1B	protein_coding	123.749	478.011
chr20	63343222	63378401	-	CHRNA4	protein_coding	16.4998	472.816
chr20	63639704	63657682	-	STMN3	protein_coding	37.1246	472.816
chr20	63488012	63499239	-	EEF1A2	protein_coding	70.1242	472.816
chr7	1044545	1059261	+	GPR146	protein_coding	86.624	472.816
chrX	19533976	19887600	-	SH3KBP1	protein_coding	263.997	472.816
chr2	140231422	142131016	-	LRP1B	protein_coding	280.497	472.816
chr1	1020119	1056118	+	AGRN	protein_coding	490.869	472.816
chr19	10106222	10114780	+	PPAN-P2RY11	protein_coding	1687.11	472.816
chr20	64034343	64039962	+	C20orf204	protein_coding	28.8747	467.62
chr11	19350723	20121601	+	NAV2	protein_coding	503.244	467.62
chr20	63696651	63698684	+	TNFRSF6B	protein_coding	8.24991	462.424
chr7	1152070	1160759	-	ZFAND2A	protein_coding	115.499	462.424
chr21	34787800	36004667	-	RUNX1	protein_coding	342.371	462.424
chr1	1751231	1780457	-	NADK	protein_coding	82.4991	457.228
chr7	5306789	5425414	-	TNRC18	protein_coding	321.746	457.228
chr19	49869032	49878459	-	AKT1S1	protein_coding	445.495	457.228
chr22	48489552	48850912	+	TAFA5	protein_coding	577.493	457.228
chr19	10106361	10112012	+	PPAN	protein_coding	1649.98	457.228
chr4	37826659	37862937	+	PGM2	protein_coding	20.6248	452.033
chr5	170861869	171300015	+	RANBP17	protein_coding	98.9989	452.033
chr3	174438572	175810548	+	NAALADL2	protein_coding	329.996	452.033
chr10	65912456	67763637	-	CTNNA3	protein_coding	428.995	452.033
chr22	36281279	36388010	-	MYH9	protein_coding	503.244	452.033
chr20	63538488	63547749	-	SRMS	protein_coding	NA	452.033
chr20	63861497	63862988	+	ABHD16B	protein_coding	NA	452.033
chr20	63547890	63556695	+	FNDC11	protein_coding	24.7497	446.837
chr20	25248084	25298012	+	PYGB	protein_coding	371.246	446.837
chr10	35247024	35572669	+	CCNY	protein_coding	544.494	446.837
chr3	184314494	184335358	+	EIF4G1	protein_coding	672.367	446.837
chr10	63167220	63521850	-	JMJD1C	protein_coding	857.99	446.837
chr14	20582891	20609795	-	ENSG00000259060	protein_coding	16.4998	441.641
chr14	20583558	20609884	-	RNASE11	protein_coding	16.4998	441.641
chr1	1921950	2003837	-	CFAP74	protein_coding	41.2495	441.641
chr4	37960397	37961128	+	PTTG2	protein_coding	NA	441.641
chr5	52787915	52959209	+	ITGA1	protein_coding	309.371	436.445
chr13	27251361	27256691	+	RPL21	protein_coding	626.993	436.445
chr5	181236896	181248096	-	RACK1	protein_coding	1637.61	436.445
chr20	64047581	64049639	-	SOX18	protein_coding	NA	436.445
chr8	144098632	144108124	-	SHARPIN	protein_coding	136.123	431.249
chr7	139340358	139423457	+	LUC7L2	protein_coding	197.998	431.249
chr5	52787915	52804044	+	PELO	protein_coding	305.247	431.249
chr20	63293185	63334851	+	COL20A1	protein_coding	4.12495	426.054
chr9	112217715	112333664	-	PTBP3	protein_coding	107.249	426.054
chr1	1659528	1692795	-	SLC35E2B	protein_coding	57.7493	420.858
chr20	63974115	63980008	-	SAMD10	protein_coding	65.9992	420.858
chr10	13643705	14462142	-	FRMD4A	protein_coding	276.372	420.858
chrM	12336	14148	+	MT-ND5	protein_coding	428.995	420.858
chr20	63240783	63272694	-	NKAIN4	protein_coding	24.7497	415.662
chr16	72782884	73891871	-	ZFHX3	protein_coding	437.245	415.662
chr8	737627	1708476	+	DLGAP2	protein_coding	346.496	410.466
chr18	46476971	46657220	-	LOXHD1	protein_coding	362.996	410.466
chrX	40049814	40177329	-	BCOR	protein_coding	416.62	410.466
chr22	39312881	39320389	-	RPL3	protein_coding	490.869	410.466
chr3	12897042	13283281	-	IQSEC1	protein_coding	581.618	410.466
chr8	144051265	144063965	-	OPLAH	protein_coding	111.374	405.271
chr22	46762616	47175699	+	TBC1D22A	protein_coding	272.247	405.271
chrX	154348523	154374634	-	FLNA	protein_coding	470.245	405.271
chr1	1635224	1659012	-	CDK11B	protein_coding	4.12495	400.075
chr4	183797691	184023526	+	STOX2	protein_coding	263.997	400.075
chr5	58969037	60522120	-	PDE4D	protein_coding	342.371	400.075
chr9	137618991	137870016	+	EHMT1	protein_coding	342.371	400.075
chr10	124984316	125161170	-	CTBP2	protein_coding	362.996	400.075
chr8	130052103	130443674	-	ASAP1	protein_coding	474.37	400.075
chr1	1702378	1724357	-	CDK11A	protein_coding	8.24991	394.879
chr8	144104460	144107611	+	MAF1	protein_coding	123.749	394.879
chr8	144529178	144685846	-	ARHGAP39	protein_coding	243.372	394.879
chr1	93561740	93847150	-	BCAR3	protein_coding	441.37	394.879
chr8	61500555	61714640	-	ASPH	protein_coding	474.37	394.879
chr17	80544818	80966371	+	RPTOR	protein_coding	478.495	394.879
chr10	34109559	34815325	-	PARD3	protein_coding	494.994	394.879
chr16	89560676	89564542	+	RPL13	protein_coding	800.241	394.879
chr2	120735622	120992653	+	GLI2	protein_coding	486.744	389.683
chr9	8314245	10613002	-	PTPRD	protein_coding	593.993	389.683
chr1	1917589	1919279	-	TMEM52	protein_coding	4.12495	384.487
chr12	118149800	118372907	-	TAOK3	protein_coding	272.247	384.487
chr16	81444807	81711762	+	CMIP	protein_coding	296.997	384.487
chr11	118544527	118572970	-	IFT46	protein_coding	350.621	384.487
chr1	91680342	91906335	-	TGFBR3	protein_coding	424.87	384.487
chr1	1598011	1600135	-	FNDC10	protein_coding	NA	384.487
chr1	1632162	1635263	+	MMP23B	protein_coding	NA	384.487
chr1	1915107	1917296	+	CALML6	protein_coding	NA	384.487
chr14	61187558	61550976	+	PRKCH	protein_coding	53.6244	379.292
chr8	143977152	144012772	-	PARP10	protein_coding	61.8743	379.292
chr17	66302612	66810743	+	PRKCA	protein_coding	490.869	379.292
chr14	102080741	102139699	-	HSP90AA1	protein_coding	556.869	379.292
chr14	60981113	61114316	+	SLC38A6	protein_coding	70.1242	374.096
chr8	144266452	144268481	+	SCX	protein_coding	94.8739	374.096
chr15	87859750	88256791	-	NTRK3	protein_coding	346.496	374.096
chr12	95657806	95791189	-	NTN4	protein_coding	494.994	374.096
chr8	144095038	144097525	+	CYC1	protein_coding	74.2492	368.9
chr22	33162225	33922841	-	LARGE1	protein_coding	82.4991	368.9
chr22	20424583	20437826	-	SCARF2	protein_coding	218.623	368.9
chr17	57255850	57684689	+	MSI2	protein_coding	243.372	368.9
chr18	47108187	47176345	-	ENSG00000267228	protein_coding	329.996	368.9
chr8	133454847	133571940	-	ST3GAL1	protein_coding	367.121	368.9
chr7	110662643	111562517	-	IMMP2L	protein_coding	449.62	368.9
chr18	49488452	49492508	-	RPL17	protein_coding	449.62	368.9
chr18	49481680	49492479	-	RPL17-C18orf32	protein_coding	453.745	368.9
chr4	1211444	1250333	-	CTBP1	protein_coding	536.244	368.9
chr1	232397964	232630571	-	SIPA1L2	protein_coding	98.9989	363.704
chr17	78674047	78782297	-	CYTH1	protein_coding	152.623	363.704
chr3	70959225	71754229	-	ENSG00000285708	protein_coding	197.998	363.704
chr22	27978013	28679840	-	TTC28	protein_coding	206.248	363.704
chr11	924880	1012245	+	AP2A2	protein_coding	235.122	363.704
chr16	2025355	2039026	+	SLC9A3R2	protein_coding	292.872	363.704
chr18	46667820	46759257	-	ST8SIA5	protein_coding	342.371	363.704
chr20	61252260	61940617	+	CDH4	protein_coding	474.37	363.704
chr8	144012279	144047114	+	SPATC1	protein_coding	61.8743	358.509
chr6	28570534	28616212	-	ZBED9	protein_coding	98.9989	358.509
chr15	60488283	61229302	-	RORA	protein_coding	181.498	358.509
chr6	16299111	16761491	-	ATXN1	protein_coding	226.872	358.509
chr18	46803217	46920160	-	PIAS2	protein_coding	329.996	358.509
chr18	47152833	47176364	-	IER3IP1	protein_coding	329.996	358.509
chr18	46917491	47103478	+	KATNAL2	protein_coding	342.371	358.509
chr7	44606571	44709066	+	OGDH	protein_coding	354.746	358.509
chr9	110873262	111038470	-	LPAR1	protein_coding	358.871	358.509
chrX	138614726	139222777	-	FGF13	protein_coding	424.87	358.509
chr12	56638174	56645984	-	ATP5F1B	protein_coding	503.244	358.509
chr12	104215778	104350307	+	TXNRD1	protein_coding	540.369	358.509
chr7	139339456	139346328	+	FMC1	protein_coding	49.4994	353.313
chr8	144137773	144140851	+	HGH1	protein_coding	65.9992	353.313
chr7	1232871	1237326	+	UNCX	protein_coding	140.248	353.313
chr19	5623034	5668478	+	SAFB	protein_coding	313.496	353.313
chr18	47206168	47251660	-	SKOR2	protein_coding	338.246	353.313
chr15	88459500	88546585	-	ENSG00000173867	protein_coding	342.371	353.313
chr2	235494042	236131793	+	AGAP1	protein_coding	416.62	353.313
chr2	100820138	100996829	+	NPAS2	protein_coding	688.867	353.313
chr17	35147816	35189345	+	UNC45B	protein_coding	754.866	353.313
chr19	40393765	40414793	-	PRX	protein_coding	144.373	348.117
chr18	47107407	47150500	-	HDHD2	protein_coding	329.996	348.117
chr5	72107233	72209565	+	MAP1B	protein_coding	424.87	348.117
chr1	233904675	234324511	+	SLC35F3	protein_coding	944.614	348.117
chr17	78852976	78925387	-	TIMP2	protein_coding	57.7493	342.921
chr4	169986596	170033031	-	MFAP3L	protein_coding	243.372	342.921
chr5	1050383	1112063	-	SLC12A7	protein_coding	276.372	342.921
chr21	45405164	45513720	+	COL18A1	protein_coding	284.622	342.921
chr9	131373635	131500197	+	PRRC2B	protein_coding	301.122	342.921
chr10	33177491	33336262	-	NRP1	protein_coding	313.496	342.921
chr2	10302888	10427617	+	HPCAL1	protein_coding	317.621	342.921
chr1	239386564	239915452	+	CHRM3	protein_coding	350.621	342.921
chr4	849275	932373	-	GAK	protein_coding	375.371	342.921
chr1	171485529	171593511	+	PRRC2C	protein_coding	581.618	342.921
chr8	144107725	144118328	+	WDR97	protein_coding	70.1242	337.725
chr8	144082336	144093149	+	GPAA1	protein_coding	94.8739	337.725
chr12	96278260	96400480	-	CDK17	protein_coding	107.249	337.725
chr9	37800553	37867666	+	DCAF10	protein_coding	111.374	337.725
chr10	73995192	74121363	+	VCL	protein_coding	301.122	337.725
chr15	88494439	88546681	-	DET1	protein_coding	313.496	337.725
chr18	47032526	47035621	-	ELOA2	protein_coding	329.996	337.725
chr8	140520155	140635633	-	AGO2	protein_coding	358.871	337.725
chr19	5586998	5624046	-	SAFB2	protein_coding	358.871	337.725
chr14	61529127	61657964	+	ENSG00000258989	protein_coding	8.24991	332.53
chr7	726698	786475	+	DNAAF5	protein_coding	49.4994	332.53
chr17	78107396	78132407	-	TMC6	protein_coding	70.1242	332.53
chr8	144078641	144084330	+	ENSG00000290230	protein_coding	78.3741	332.53
chrX	20149910	20267519	-	RPS6KA3	protein_coding	94.8739	332.53
chr15	88459476	88467390	-	MRPL46	protein_coding	309.371	332.53
chr15	88467452	88480776	+	MRPS11	protein_coding	338.246	332.53
chr6	20534456	21232404	+	CDKAL1	protein_coding	350.621	332.53
chr2	36355777	36551135	+	CRIM1	protein_coding	404.245	332.53
chr16	15434474	15625028	+	BMERB1	protein_coding	214.498	327.334
chr8	142212079	142403182	-	TSNARE1	protein_coding	263.997	327.334
chr12	131711080	131799738	+	SFSWAP	protein_coding	276.372	327.334
chr8	143579696	143599541	-	EEF1D	protein_coding	309.371	327.334
chr22	46684409	46738252	-	CERK	protein_coding	342.371	327.334
chr7	44379118	44490658	-	NUDCD3	protein_coding	391.871	327.334
chr19	4969112	5153598	+	KDM4B	protein_coding	412.495	327.334
chr19	38647648	38731589	+	ACTN4	protein_coding	449.62	327.334
chr16	82626964	83800640	+	CDH13	protein_coding	750.741	327.334
chr3	172039577	172401669	+	FNDC3B	protein_coding	911.615	327.334
chr14	61277369	61281761	-	TMEM30B	protein_coding	NA	327.334
chr5	81412803	81751797	-	SSBP2	protein_coding	20.6248	322.138
chr17	78423696	78577396	-	DNAH17	protein_coding	37.1246	322.138
chr19	2269524	2341172	+	ENSG00000273734	protein_coding	202.123	322.138
chr16	15594386	15643154	-	MARF1	protein_coding	206.248	322.138
chr4	112285508	112442621	+	ALPK1	protein_coding	235.122	322.138
chrX	47836901	48002561	+	ZNF81	protein_coding	239.247	322.138
chr16	2047966	2089491	+	TSC2	protein_coding	358.871	322.138
chr7	101815903	102283958	+	CUX1	protein_coding	453.745	322.138
chr5	80654651	80876815	+	MSH3	protein_coding	49.4994	316.942
chr5	80960362	81230162	+	RASGRF2	protein_coding	49.4994	316.942
chr1	231626789	232041272	+	DISC1	protein_coding	119.624	316.942
chr22	50343303	50445090	+	PPP6R2	protein_coding	230.997	316.942
chr1	245749341	246507312	-	SMYD3	protein_coding	334.121	316.942
chr19	3976055	3985463	-	EEF2	protein_coding	404.245	316.942
chr9	133761893	133992604	-	VAV2	protein_coding	441.37	316.942
chr8	140657899	141002216	-	PTK2	protein_coding	482.62	316.942
chr17	7563286	7578715	+	SENP3-EIF4A1	protein_coding	890.99	316.942
chr17	78870909	78903217	-	CEP295NL	protein_coding	28.8747	311.747
chr17	78378648	78425114	+	PGS1	protein_coding	70.1242	311.747
chr17	60677452	61392838	+	BCAS3	protein_coding	214.498	311.747
chr18	79970812	80033949	-	TXNL4A	protein_coding	263.997	311.747
chr16	21597217	21657471	+	METTL9	protein_coding	268.122	311.747
chr7	50590062	50793462	-	GRB10	protein_coding	305.247	311.747
chr7	44210018	44334577	-	CAMK2B	protein_coding	346.496	311.747
chr14	101964572	102056443	+	DYNC1H1	protein_coding	457.87	311.747
chr17	7572823	7579006	+	EIF4A1	protein_coding	886.865	311.747
chr8	144078647	144080648	+	EXOSC4	protein_coding	37.1246	306.551
chr3	70954692	71583978	-	FOXP1	protein_coding	193.873	306.551
chr5	96935393	97037513	+	LNPEP	protein_coding	251.622	306.551
chr2	153871921	154453979	+	GALNT13	protein_coding	263.997	306.551
chr1	33513997	34165842	-	CSMD2	protein_coding	280.497	306.551
chr9	109498324	110172512	+	PALM2AKAP2	protein_coding	321.746	306.551
chr2	188291668	188595931	+	GULP1	protein_coding	499.119	306.551
chr3	49940006	50100045	+	RBM6	protein_coding	127.874	301.355
chr19	1753505	1780988	+	ONECUT3	protein_coding	189.748	301.355
chr19	45079287	45305284	+	MARK4	protein_coding	222.747	301.355
chr2	114442298	115845780	+	DPP10	protein_coding	239.247	301.355
chr8	144333956	144361286	+	SLC52A2	protein_coding	284.622	301.355
chr1	207321518	207386804	+	CD55	protein_coding	301.122	301.355
chr16	78099399	79212667	+	WWOX	protein_coding	305.247	301.355
chr7	19020990	19117636	-	TWIST1	protein_coding	367.121	301.355
chrX	9463319	9741037	+	TBL1X	protein_coding	367.121	301.355
chr3	58008397	58172251	+	FLNB	protein_coding	416.62	301.355
chr12	130953906	131141469	+	ADGRD1	protein_coding	144.373	296.159
chr3	17157161	18444817	-	TBC1D5	protein_coding	202.123	296.159
chr10	274189	689668	-	DIP2C	protein_coding	226.872	296.159
chr17	82752041	82945914	+	TBCD	protein_coding	268.122	296.159
chr18	3496031	4455307	-	DLGAP1	protein_coding	268.122	296.159
chr2	109129204	109504634	+	SH3RF3	protein_coding	276.372	296.159
chr8	143437658	143541447	-	ZC3H3	protein_coding	367.121	296.159
chr16	1997653	2009821	-	ZNF598	protein_coding	367.121	296.159
chr2	62673850	63046487	+	EHBP1	protein_coding	626.993	296.159
chr17	78174090	78187233	-	TK1	protein_coding	4.12495	290.964
chr5	81233319	81266398	+	CKMT2	protein_coding	24.7497	290.964
chr8	143990055	143993415	+	GRINA	protein_coding	41.2495	290.964
chr1	231528652	231819244	+	TSNAX-DISC1	protein_coding	94.8739	290.964
chrX	136665546	136780932	-	ARHGEF6	protein_coding	214.498	290.964
chr7	139561569	139777998	-	HIPK2	protein_coding	404.245	290.964
chr3	98795940	98901695	-	DCBLD2	protein_coding	552.744	290.964
chr15	66498014	66524532	-	RPL4	protein_coding	593.993	290.964
chr17	74776498	74839753	+	TMEM104	protein_coding	1385.98	290.964
chrX	19912859	19991061	-	BCLAF3	protein_coding	4.12495	285.768
chr11	75815209	76144232	+	UVRAG	protein_coding	74.2492	285.768
chr5	166979028	168264157	+	TENM2	protein_coding	82.4991	285.768
chr19	18418863	18434562	+	SSBP4	protein_coding	169.123	285.768
chr9	127505338	127578989	-	NIBAN2	protein_coding	197.998	285.768
chr10	60026297	60733490	-	ANK3	protein_coding	210.373	285.768
chr7	44565803	44575051	-	DDX56	protein_coding	321.746	285.768
chr4	119212586	119295518	+	USP53	protein_coding	383.621	285.768
chr3	158962234	159897629	+	IQCJ-SCHIP1	protein_coding	416.62	285.768
chr20	5750392	5864395	+	SHLD1	protein_coding	1695.36	285.768
chr5	81329995	81394179	-	ACOT12	protein_coding	NA	285.768
chr12	113816737	113966325	-	RBM19	protein_coding	119.624	280.572
chr11	78652828	79441030	-	TENM4	protein_coding	144.373	280.572
chrX	53532095	53686752	-	HUWE1	protein_coding	152.623	280.572
chr14	78170372	79868291	+	NRXN3	protein_coding	156.748	280.572
chr7	71779490	72447151	-	CALN1	protein_coding	210.373	280.572
chr16	1153105	1221771	+	CACNA1H	protein_coding	268.122	280.572
chr8	117794489	118111826	-	EXT1	protein_coding	321.746	280.572
chr19	1107636	1174268	-	SBNO2	protein_coding	334.121	280.572
chr4	75859863	75902571	-	PPEF2	protein_coding	544.494	280.572
chr17	78130769	78142968	+	TMC8	protein_coding	NA	280.572
chr5	81301586	81313297	+	ZCCHC9	protein_coding	8.24991	275.376
chr7	497257	520296	-	PDGFA	protein_coding	20.6248	275.376
chr12	96907223	96953780	+	NEDD1	protein_coding	41.2495	275.376
chr18	36297712	36780220	+	FHOD3	protein_coding	164.998	275.376
chr2	61187462	61471087	-	USP34	protein_coding	189.748	275.376
chr1	53506236	53739164	-	GLIS1	protein_coding	197.998	275.376
chr15	71096951	71783383	+	THSD4	protein_coding	255.747	275.376
chr13	95801579	96053482	-	UGGT2	protein_coding	276.372	275.376
chr14	105419819	105470729	+	MTA1	protein_coding	276.372	275.376
chr14	67819778	68730218	+	RAD51B	protein_coding	317.621	275.376
chr11	77660008	77820869	-	RSF1	protein_coding	338.246	275.376
chr6	132814568	132817564	+	RPS12	protein_coding	853.865	275.376
chr14	89124870	89619149	-	FOXN3	protein_coding	2095.48	275.376
chr7	45574139	45723116	+	ADCY1	protein_coding	8.24991	270.18
chr17	78168580	78173527	+	SYNGR2	protein_coding	24.7497	270.18
chr8	141391994	141432454	+	PTP4A3	protein_coding	61.8743	270.18
chr11	70467853	71252577	-	SHANK2	protein_coding	103.124	270.18
chr2	239048167	239401654	-	HDAC4	protein_coding	144.373	270.18
chr6	32041152	32115334	-	TNXB	protein_coding	156.748	270.18
chr1	8352396	8848921	-	RERE	protein_coding	164.998	270.18
chr4	139716752	140154184	-	MAML3	protein_coding	164.998	270.18
chr11	2444683	2849105	+	KCNQ1	protein_coding	189.748	270.18
chr9	123379653	123930152	-	DENND1A	protein_coding	243.372	270.18
chr3	160495006	160565571	-	KPNA4	protein_coding	255.747	270.18
chr21	14961234	15065936	-	NRIP1	protein_coding	268.122	270.18
chr7	105110703	105399308	-	SRPK2	protein_coding	272.247	270.18
chr14	66507406	67181803	+	GPHN	protein_coding	280.497	270.18
chr7	44200958	44214294	+	YKT6	protein_coding	284.622	270.18
chr20	13995368	16053197	+	MACROD2	protein_coding	288.747	270.18
chr14	103561895	103714249	+	KLC1	protein_coding	305.247	270.18
chr20	54475592	54651169	+	DOK5	protein_coding	313.496	270.18
chr10	126905408	127452517	+	DOCK1	protein_coding	354.746	270.18
chr17	78146384	78166297	+	C17orf99	protein_coding	16.4998	264.985
chr17	78187357	78207702	+	AFMID	protein_coding	16.4998	264.985
chr17	78231309	78240987	+	TMEM235	protein_coding	20.6248	264.985
chr4	182143986	182803024	+	TENM3	protein_coding	119.624	264.985
chr10	132808391	132942823	-	CFAP46	protein_coding	123.749	264.985
chr2	110732538	111120610	+	ACOXL	protein_coding	164.998	264.985
chr10	132537786	132783480	+	INPP5A	protein_coding	173.248	264.985
chr19	3314402	3469217	+	NFIC	protein_coding	181.498	264.985
chr1	39081315	39487177	+	MACF1	protein_coding	197.998	264.985
chr5	177483393	177497606	-	PDLIM7	protein_coding	197.998	264.985
chr16	72112156	72176878	-	PMFBP1	protein_coding	210.373	264.985
chrX	137023928	137033995	-	GPR101	protein_coding	218.623	264.985
chr12	95217745	95302799	+	VEZT	protein_coding	251.622	264.985
chr4	1871392	1982207	+	NSD2	protein_coding	305.247	264.985
chr2	172099437	172102900	-	DLX2	protein_coding	338.246	264.985
chr7	117287119	117715971	+	CFTR	protein_coding	346.496	264.985
chrX	20006712	20116907	-	MAP7D2	protein_coding	16.4998	259.789
chr17	78214185	78225636	+	BIRC5	protein_coding	24.7497	259.789
chr17	78356777	78360077	-	SOCS3	protein_coding	28.8747	259.789
chr12	104455294	104762014	+	CHST11	protein_coding	210.373	259.789
chr1	13892791	15118043	+	KAZN	protein_coding	222.747	259.789
chr2	202265735	202303661	+	NOP58	protein_coding	255.747	259.789
chr8	144291590	144314720	+	HSF1	protein_coding	263.997	259.789
chr11	109864294	110296712	-	RDX	protein_coding	272.247	259.789
chr7	44143212	44198170	-	GCK	protein_coding	301.122	259.789
chr2	189031897	189225312	-	COL5A2	protein_coding	375.371	259.789
chr4	105894774	106004027	+	NPNT	protein_coding	449.62	259.789
chr11	131370477	132336822	+	NTM	protein_coding	119.624	254.593
chr1	54225432	54413479	-	SSBP3	protein_coding	156.748	254.593
chr15	67542702	67807117	+	MAP2K5	protein_coding	169.123	254.593
chr16	10944538	11182186	+	CLEC16A	protein_coding	181.498	254.593
chr2	221418026	221574202	-	EPHA4	protein_coding	263.997	254.593
chr10	50990887	52298423	+	PRKG1	protein_coding	268.122	254.593
chr7	44138863	44141332	-	MYL7	protein_coding	280.497	254.593
chr13	93226806	94408020	+	GPC6	protein_coding	301.122	254.593
chr16	87830022	87869507	-	SLC7A5	protein_coding	305.247	254.593
chr9	14081842	14398983	-	NFIB	protein_coding	313.496	254.593
chrX	31097676	33339609	-	DMD	protein_coding	317.621	254.593
chr6	72621791	73198853	+	KCNQ5	protein_coding	408.37	254.593
chrX	19360055	19515508	-	MAP3K15	protein_coding	16.4998	249.397
chrX	19343892	19361718	+	PDHA1	protein_coding	28.8747	249.397
chr12	96489570	96875555	+	CFAP54	protein_coding	41.2495	249.397
chr5	178237475	178590393	-	COL23A1	protein_coding	49.4994	249.397
chr11	126423357	127003460	-	KIRREL3	protein_coding	140.248	249.397
chr19	12995474	13098796	+	NFIX	protein_coding	140.248	249.397
chr17	79089344	79611051	-	RBFOX3	protein_coding	156.748	249.397
chr5	61332257	61546172	+	ZSWIM6	protein_coding	185.623	249.397
chr2	231732432	231786272	-	PDE6D	protein_coding	193.873	249.397
chr22	42835411	43015149	-	PACSIN2	protein_coding	206.248	249.397
chr12	95076748	95217482	-	FGD6	protein_coding	210.373	249.397
chr2	132147590	132257969	-	ANKRD30BL	protein_coding	218.623	249.397
chr11	77514935	77637794	-	CLNS1A	protein_coding	230.997	249.397
chr1	10636603	10796650	-	CASZ1	protein_coding	243.372	249.397
chr14	20311367	20333312	-	CCNB1IP1	protein_coding	247.497	249.397
chr7	44512534	44541330	-	NPC1L1	protein_coding	284.622	249.397
chr8	76681238	76867281	+	ZFHX4	protein_coding	284.622	249.397
chr7	44577893	44582287	-	TMED4	protein_coding	288.747	249.397
chr20	53936776	54070594	-	BCAS1	protein_coding	313.496	249.397
chrX	20124524	20141838	-	EIF1AX	protein_coding	NA	249.397
chr12	96194374	96269824	+	ELK3	protein_coding	53.6244	244.202
chr3	69739455	69968336	+	MITF	protein_coding	70.1242	244.202
chr17	32492521	32877177	-	MYO1D	protein_coding	127.874	244.202
chr19	19668795	19683509	+	ZNF101	protein_coding	160.873	244.202
chr12	63843760	64162217	+	SRGAP1	protein_coding	181.498	244.202
chr19	15235518	15332545	-	BRD4	protein_coding	193.873	244.202
chr14	65410591	65744121	+	FUT8	protein_coding	197.998	244.202
chrX	136648157	136660390	+	CD40LG	protein_coding	210.373	244.202
chr11	63998557	64166113	-	MACROD1	protein_coding	296.997	244.202
chr20	54208086	54228052	+	PFDN4	protein_coding	309.371	244.202
chr16	527711	554636	+	CAPN15	protein_coding	334.121	244.202
chr5	17065597	17276843	+	BASP1	protein_coding	338.246	244.202
chr11	125164686	125433389	+	PKNOX2	protein_coding	771.366	244.202
chr11	83455011	85628335	-	DLG2	protein_coding	2045.98	244.202
chr12	112570379	112898881	+	RPH3A	protein_coding	107.249	239.006
chr10	12349546	12835545	+	CAMK1D	protein_coding	119.624	239.006
chr3	54122546	55074557	+	CACNA2D3	protein_coding	140.248	239.006
chr22	50274978	50307646	-	PLXNB2	protein_coding	177.373	239.006
chr12	49018974	49060794	-	KMT2D	protein_coding	197.998	239.006
chr10	75431623	76560168	+	LRMDA	protein_coding	226.872	239.006
chr4	20728605	21948772	-	KCNIP4	protein_coding	230.997	239.006
chr1	9629888	9729114	+	PIK3CD	protein_coding	268.122	239.006
chr16	23835982	24220611	+	PRKCB	protein_coding	284.622	239.006
chr9	27937616	29213601	-	LINGO2	protein_coding	338.246	239.006
chr17	77088748	77217101	+	SEC14L1	protein_coding	556.869	239.006
chr3	52681155	52694497	+	GNL3	protein_coding	994.114	239.006
chr19	18374730	18389176	+	GDF15	protein_coding	16.4998	233.81
chr2	233354493	233472104	+	DGKD	protein_coding	61.8743	233.81
chr19	45407333	45478828	-	ERCC1	protein_coding	98.9989	233.81
chr1	63774016	64181498	+	ROR1	protein_coding	123.749	233.81
chr6	158650013	158764876	+	SYTL3	protein_coding	164.998	233.81
chr16	87601834	87698156	+	JPH3	protein_coding	169.123	233.81
chr7	1530701	1543043	+	MAFK	protein_coding	177.373	233.81
chr11	77589390	77610356	+	AQP11	protein_coding	185.623	233.81
chr20	51386956	51562831	-	NFATC2	protein_coding	185.623	233.81
chr1	202147012	202161588	-	PTPN7	protein_coding	189.748	233.81
chr1	2050410	2185395	+	PRKCZ	protein_coding	210.373	233.81
chr7	27830572	28180795	-	JAZF1	protein_coding	235.122	233.81
chr19	2163932	2232578	+	DOT1L	protein_coding	247.497	233.81
chr12	78863992	79452008	+	SYT1	protein_coding	276.372	233.81
chr16	2088707	2135898	-	PKD1	protein_coding	284.622	233.81
chr20	54153445	54173986	-	CYP24A1	protein_coding	309.371	233.81
chr12	131949941	132080460	+	EP400	protein_coding	404.245	233.81
chr19	45488776	45502513	+	PPM1N	protein_coding	12.3749	228.614
chr6	113933027	114011308	-	HDAC2	protein_coding	57.7493	228.614
chr5	1456479	1523962	-	LPCAT1	protein_coding	103.124	228.614
chr15	49858237	50182817	-	ATP8B4	protein_coding	103.124	228.614
chr7	18086948	19002416	+	HDAC9	protein_coding	156.748	228.614
chr11	77128245	77215241	+	MYO7A	protein_coding	169.123	228.614
chr12	80936413	81261210	+	ACSS3	protein_coding	173.248	228.614
chr4	152320543	152536092	-	FBXW7	protein_coding	181.498	228.614
chr8	2935352	4994972	-	CSMD1	protein_coding	193.873	228.614
chr14	104865267	104896747	+	CEP170B	protein_coding	222.747	228.614
chr12	94895296	95003748	-	NDUFA12	protein_coding	230.997	228.614
chr12	89588048	89709366	-	ATP2B1	protein_coding	239.247	228.614
chr1	48532853	50023954	-	AGBL4	protein_coding	243.372	228.614
chr16	53054990	53329150	+	CHD9	protein_coding	280.497	228.614
chr7	133253072	134066589	+	EXOC4	protein_coding	317.621	228.614
chr1	180154868	180204030	+	QSOX1	protein_coding	325.871	228.614
chr3	105366908	105576900	+	ALCAM	protein_coding	470.245	228.614
chr20	2461633	2470853	-	SNRPB	protein_coding	713.617	228.614
chr19	18434387	18438167	-	ISYNA1	protein_coding	53.6244	223.418
chr5	21750672	22853344	-	CDH12	protein_coding	127.874	223.418
chr2	218959665	218962155	+	CDK5R2	protein_coding	131.998	223.418
chr7	4682294	4771442	+	FOXK1	protein_coding	148.498	223.418
chr7	98252378	98310441	+	BRI3	protein_coding	164.998	223.418
chr12	95020228	95073628	-	NR2C1	protein_coding	193.873	223.418
chr14	92936913	93116320	-	ITPK1	protein_coding	202.123	223.418
chr6	56457986	56954830	-	DST	protein_coding	222.747	223.418
chr21	36699114	36749917	+	SIM2	protein_coding	243.372	223.418
chr17	17042456	17217679	+	MPRIP	protein_coding	255.747	223.418
chr1	156082572	156140081	+	LMNA	protein_coding	263.997	223.418
chr9	134317097	134440585	+	RXRA	protein_coding	268.122	223.418
chr8	100916522	100953388	-	YWHAZ	protein_coding	272.247	223.418
chr19	4043302	4066899	-	ZBTB7A	protein_coding	292.872	223.418
chr16	64943752	65126112	-	CDH11	protein_coding	346.496	223.418
chr5	138553755	138575675	-	HSPA9	protein_coding	742.492	223.418
chr15	57953423	58497866	-	ALDH1A2	protein_coding	41.2495	218.223
chrX	37349329	38687674	+	ENSG00000250349	protein_coding	90.749	218.223
chrX	154021572	154137103	-	MECP2	protein_coding	111.374	218.223
chr6	158765740	158819368	-	EZR	protein_coding	115.499	218.223
chr6	166409363	166906451	-	RPS6KA2	protein_coding	119.624	218.223
chr17	74748627	74769353	+	SLC9A3R1	protein_coding	119.624	218.223
chr19	18683677	18782333	+	CRTC1	protein_coding	136.123	218.223
chr16	87949243	88077318	+	BANP	protein_coding	156.748	218.223
chr6	161347416	162727775	-	PRKN	protein_coding	177.373	218.223
chr6	166999335	167139138	+	ENSG00000272980	protein_coding	210.373	218.223
chr7	3301251	4269000	+	SDK1	protein_coding	235.122	218.223
chr10	97737120	97760907	+	ZFYVE27	protein_coding	243.372	218.223
chr16	2752625	2772538	+	SRRM2	protein_coding	263.997	218.223
chr10	93306428	93482334	-	MYOF	protein_coding	268.122	218.223
chr12	120210438	120265771	-	PXN	protein_coding	268.122	218.223
chr4	6320577	6563600	-	PPP2R2C	protein_coding	284.622	218.223
chr12	46183062	46270017	-	SLC38A1	protein_coding	329.996	218.223
chr10	74824926	75032624	+	KAT6B	protein_coding	375.371	218.223
chr9	133097719	133149334	-	RALGDS	protein_coding	474.37	218.223
chr9	133098120	133163914	-	ENSG00000285245	protein_coding	474.37	218.223
chr4	151102750	151325605	-	SH3D19	protein_coding	486.744	218.223
chr3	70194478	70312638	-	MDFIC2	protein_coding	8.24991	213.027
chr17	39063312	39154394	-	PLXDC1	protein_coding	24.7497	213.027
chr4	35948220	36244514	-	ARAP2	protein_coding	57.7493	213.027
chr2	79185230	80648861	+	CTNNA2	protein_coding	94.8739	213.027
chr8	144355430	144359376	-	FBXL6	protein_coding	94.8739	213.027
chr10	10798396	11336675	+	CELF2	protein_coding	94.8739	213.027
chr21	40010998	40847158	-	DSCAM	protein_coding	111.374	213.027
chr5	123089240	123194266	+	PRDM6	protein_coding	115.499	213.027
chr11	69048931	69136316	+	TPCN2	protein_coding	119.624	213.027
chr19	2511218	2702694	-	GNG7	protein_coding	123.749	213.027
chr17	33013086	34174964	-	ASIC2	protein_coding	127.874	213.027
chr20	37344684	37406050	+	SRC	protein_coding	127.874	213.027
chr7	2558971	2614733	+	IQCE	protein_coding	156.748	213.027
chr10	73785605	73801797	+	ZSWIM8	protein_coding	177.373	213.027
chr8	22687658	22693480	-	EGR3	protein_coding	185.623	213.027
chr17	81035121	81117434	+	BAIAP2	protein_coding	185.623	213.027
chr9	131576769	131740076	-	RAPGEF1	protein_coding	202.123	213.027
chr15	26971180	27541984	+	GABRG3	protein_coding	222.747	213.027
chr9	94726698	95087159	+	AOPEP	protein_coding	239.247	213.027
chr19	16479066	16628204	-	ENSG00000141979	protein_coding	284.622	213.027
chr1	94148987	94275068	-	ARHGAP29	protein_coding	420.745	213.027
chr3	6770000	7741533	+	GRM7	protein_coding	78.3741	207.831
chr5	169637267	170083382	+	DOCK2	protein_coding	82.4991	207.831
chr16	1072746	1081454	+	SSTR5	protein_coding	103.124	207.831
chr17	82217933	82261129	+	SLC16A3	protein_coding	123.749	207.831
chr2	150468194	150539011	-	RND3	protein_coding	131.998	207.831
chr21	43865222	43987592	+	AGPAT3	protein_coding	131.998	207.831
chr8	13083360	13604610	-	DLC1	protein_coding	136.123	207.831
chr21	36748625	36990236	-	HLCS	protein_coding	148.498	207.831
chr17	37084991	37406836	-	ACACA	protein_coding	152.623	207.831
chr1	180269652	180502954	-	ACBD6	protein_coding	185.623	207.831
chr21	37365572	37526358	+	DYRK1A	protein_coding	185.623	207.831
chr19	19385825	19508932	+	GATAD2A	protein_coding	189.748	207.831
chr4	53377838	54295272	+	ENSG00000282278	protein_coding	202.123	207.831
chr6	166999173	167052718	+	CEP43	protein_coding	210.373	207.831
chr2	165857474	165953851	-	TTC21B	protein_coding	255.747	207.831
chr17	62966234	63427703	+	TANC2	protein_coding	255.747	207.831
chr12	98593590	98606379	+	SLC25A3	protein_coding	268.122	207.831
chr14	54566116	54793315	+	SAMD4A	protein_coding	301.122	207.831
chr10	67921898	68075301	-	HERC4	protein_coding	317.621	207.831
chr16	89317045	89418292	-	ENSG00000288715	protein_coding	383.621	207.831
chr19	45764784	45769252	-	SIX5	protein_coding	4.12495	202.635
chr17	43044294	43170245	-	BRCA1	protein_coding	37.1246	202.635
chr19	45527766	45602212	-	OPA3	protein_coding	53.6244	202.635
chr14	105300562	105398147	+	PACS2	protein_coding	57.7493	202.635
chr14	71320448	71741229	+	SIPA1L1	protein_coding	144.373	202.635
chr6	165327286	165988117	-	PDE10A	protein_coding	148.498	202.635
chr9	16409502	16870843	-	BNC2	protein_coding	152.623	202.635
chr11	35943980	36232136	+	LDLRAD3	protein_coding	169.123	202.635
chr4	154231741	154491799	-	DCHS2	protein_coding	189.748	202.635
chr14	21385193	21456126	-	CHD8	protein_coding	189.748	202.635
chr4	2269581	2418651	-	ZFYVE28	protein_coding	197.998	202.635
chr7	41960948	42264100	-	GLI3	protein_coding	202.123	202.635
chr19	1446301	1473244	+	APC2	protein_coding	206.248	202.635
chr11	123358427	123627774	+	GRAMD1B	protein_coding	210.373	202.635
chr19	49591181	49626439	+	PRR12	protein_coding	218.623	202.635
chr14	63761898	64226433	+	SYNE2	protein_coding	222.747	202.635
chr6	1623805	2245605	-	GMDS	protein_coding	226.872	202.635
chr6	144285334	144853034	+	UTRN	protein_coding	226.872	202.635
chr5	38474667	38608354	-	LIFR	protein_coding	230.997	202.635
chr17	17681457	17811453	+	RAI1	protein_coding	235.122	202.635
chr12	103930106	103953931	+	HSP90B1	protein_coding	259.872	202.635
chr14	68874127	68979440	-	ACTN1	protein_coding	325.871	202.635
chr1	44819843	44843253	-	PTCH2	protein_coding	532.119	202.635
chr19	45782946	45792845	-	DMWD	protein_coding	32.9996	197.44
chr12	52022831	52059507	+	NR4A1	protein_coding	57.7493	197.44
chr2	213284388	214410501	+	SPAG16	protein_coding	65.9992	197.44
chr11	68312590	68449275	+	LRP5	protein_coding	65.9992	197.44
chr12	121804008	121832656	+	SETD1B	protein_coding	65.9992	197.44
chr6	114055595	114343023	-	HS3ST5	protein_coding	74.2492	197.44
chr11	69072914	69162440	+	ENSG00000287725	protein_coding	74.2492	197.44
chr15	67063762	67195173	+	SMAD3	protein_coding	94.8739	197.44
chr8	67952045	68237032	+	PREX2	protein_coding	103.124	197.44
chr9	95099053	95426796	-	FANCC	protein_coding	107.249	197.44
chr6	118460771	118710075	-	CEP85L	protein_coding	119.624	197.44
chr9	127940581	127980989	-	FAM102A	protein_coding	119.624	197.44
chr1	227918655	227947932	-	WNT9A	protein_coding	123.749	197.44
chr9	136006536	136095289	-	NACC2	protein_coding	123.749	197.44
chr2	113215996	113278921	-	PAX8	protein_coding	156.748	197.44
chr11	67317870	67398410	+	RAD9A	protein_coding	156.748	197.44
chr10	85599551	86366795	-	GRID1	protein_coding	160.873	197.44
chr10	35638246	35642296	-	FZD8	protein_coding	169.123	197.44
chr7	138831380	138981389	-	KIAA1549	protein_coding	177.373	197.44
chr12	25958231	26079892	+	RASSF8	protein_coding	197.998	197.44
chr21	45981769	46005050	+	COL6A1	protein_coding	197.998	197.44
chr19	2100987	2164468	-	AP3D1	protein_coding	202.123	197.44
chr11	77322016	77474635	-	PAK1	protein_coding	210.373	197.44
chr17	44205032	44221626	-	UBTF	protein_coding	243.372	197.44
chr10	73812500	73874591	-	CAMK2G	protein_coding	251.622	197.44
chr19	18442662	18522116	-	ELL	protein_coding	263.997	197.44
chr6	38168450	38640148	-	BTBD9	protein_coding	272.247	197.44
chr6	112107930	112254939	-	LAMA4	protein_coding	309.371	197.44
chr8	125091678	125367120	+	NSMCE2	protein_coding	313.496	197.44
chr10	77790790	77926755	-	DLG5	protein_coding	317.621	197.44
chr5	139273751	139331671	+	MATR3	protein_coding	358.871	197.44
chr7	127652193	128092609	+	SND1	protein_coding	391.871	197.44
chr19	45485293	45497055	-	RTN2	protein_coding	NA	197.44
chr19	45769708	45782552	-	DMPK	protein_coding	37.1246	192.244
chr16	29973867	29992261	+	TAOK2	protein_coding	45.3745	192.244
chr8	104590732	105804539	+	ZFPM2	protein_coding	61.8743	192.244
chr10	1177312	1737525	-	ADARB2	protein_coding	94.8739	192.244
chr7	78017054	79453667	-	MAGI2	protein_coding	98.9989	192.244
chr15	50182195	50236385	+	SLC27A2	protein_coding	103.124	192.244
chr21	33543037	33577481	+	SON	protein_coding	103.124	192.244
chr10	124617079	124791727	-	ENSG00000258539	protein_coding	123.749	192.244
chr7	28299320	28825894	+	CREB5	protein_coding	131.998	192.244
chr19	40592882	40629818	+	LTBP4	protein_coding	140.248	192.244
chr1	1335275	1349418	-	DVL1	protein_coding	156.748	192.244
chr1	19074509	19210266	-	UBR4	protein_coding	156.748	192.244
chr2	130836913	131047263	+	ARHGEF4	protein_coding	185.623	192.244
chr1	6247352	6261098	-	GPR153	protein_coding	189.748	192.244
chr13	75620433	75859870	+	LMO7	protein_coding	189.748	192.244
chr1	1292389	1309609	-	ACAP3	protein_coding	197.998	192.244
chr9	128633652	128656847	-	DYNC2I2	protein_coding	197.998	192.244
chr14	102224499	102305190	-	MOK	protein_coding	206.248	192.244
chr2	54456316	54671446	+	SPTBN1	protein_coding	230.997	192.244
chr12	98726456	99984936	-	ANKS1B	protein_coding	263.997	192.244
chr12	112026688	112108796	-	NAA25	protein_coding	272.247	192.244
chr19	12699200	12724011	-	TNPO2	protein_coding	317.621	192.244
chr19	45863988	45873797	+	FOXA3	protein_coding	16.4998	187.048
chr19	45506578	45526989	+	VASP	protein_coding	28.8747	187.048
chr2	149038106	149215262	+	LYPD6B	protein_coding	41.2495	187.048
chr17	81650458	81663112	-	PDE6G	protein_coding	49.4994	187.048
chr19	13116861	13141147	+	NACC1	protein_coding	78.3741	187.048
chr17	15229772	15272292	-	PMP22	protein_coding	94.8739	187.048
chr21	44300050	44327376	+	PFKL	protein_coding	94.8739	187.048
chr2	196189098	196593684	-	HECW2	protein_coding	98.9989	187.048
chr3	123282295	123449090	-	ADCY5	protein_coding	98.9989	187.048
chr7	1470276	1504389	-	INTS1	protein_coding	98.9989	187.048
chr7	73699205	73719672	-	STX1A	protein_coding	107.249	187.048
chr7	74453789	74602605	+	GTF2IRD1	protein_coding	107.249	187.048
chr17	80219698	80253500	+	SLC26A11	protein_coding	111.374	187.048
chr17	81976806	82017406	+	ASPSCR1	protein_coding	111.374	187.048
chr17	82239022	82273700	-	CSNK1D	protein_coding	111.374	187.048
chr7	81946443	82443956	-	CACNA2D1	protein_coding	131.998	187.048
chr8	614745	738106	-	ERICH1	protein_coding	144.373	187.048
chr14	104769348	104795751	-	AKT1	protein_coding	144.373	187.048
chr19	53864762	53876435	+	MYADM	protein_coding	144.373	187.048
chr4	6909241	7033118	+	TBC1D14	protein_coding	148.498	187.048
chr11	94706430	94876748	+	AMOTL1	protein_coding	156.748	187.048
chr3	28574790	30010391	+	RBMS3	protein_coding	164.998	187.048
chr4	705747	770089	+	PCGF3	protein_coding	164.998	187.048
chr14	105398537	105450106	+	TEX22	protein_coding	169.123	187.048
chr1	9292893	9369532	+	SPSB1	protein_coding	193.873	187.048
chr21	46324123	46445769	+	PCNT	protein_coding	193.873	187.048
chr8	143790919	143815773	-	SCRIB	protein_coding	197.998	187.048
chr3	119821320	120094994	-	GSK3B	protein_coding	202.123	187.048
chr22	29883168	30030868	+	MTMR3	protein_coding	296.997	187.048
chr7	5526408	5563902	-	ACTB	protein_coding	313.496	187.048
chr19	4903079	4962154	+	UHRF1	protein_coding	329.996	187.048
chr9	136494432	136546048	-	NOTCH1	protein_coding	371.246	187.048
chr20	61953468	62065881	-	TAF4	protein_coding	395.995	187.048
chr19	45467994	45475179	+	FOSB	protein_coding	4.12495	181.852
chr3	50267557	50277546	+	SEMA3B	protein_coding	12.3749	181.852
chr19	45779436	45785973	-	ENSG00000268434	protein_coding	28.8747	181.852
chr19	45815409	45863194	-	SYMPK	protein_coding	57.7493	181.852
chr3	75906694	77649964	+	ROBO2	protein_coding	65.9992	181.852
chr1	18871429	18902724	-	ALDH4A1	protein_coding	70.1242	181.852
chr4	145757626	145938823	-	ZNF827	protein_coding	82.4991	181.852
chr15	27754874	28099315	-	OCA2	protein_coding	86.624	181.852
chr21	31118415	31559977	-	TIAM1	protein_coding	90.749	181.852
chr19	17323222	17334855	-	ANO8	protein_coding	103.124	181.852
chr20	42072751	43189970	-	PTPRT	protein_coding	103.124	181.852
chr17	63550602	63608347	+	ENSG00000288894	protein_coding	107.249	181.852
chr5	38258408	38465480	+	EGFLAM	protein_coding	123.749	181.852
chr7	47275153	47582558	-	TNS3	protein_coding	140.248	181.852
chr12	29500839	29784759	-	TMTC1	protein_coding	144.373	181.852
chr7	153748132	154894285	+	DPP6	protein_coding	148.498	181.852
chr15	90388241	90502239	+	IQGAP1	protein_coding	152.623	181.852
chr17	50560714	50627474	+	CACNA1G	protein_coding	156.748	181.852
chr19	17075776	17214537	+	MYO9B	protein_coding	160.873	181.852
chr5	150053290	150113372	-	CSF1R	protein_coding	164.998	181.852
chr13	34942269	35673022	+	NBEA	protein_coding	169.123	181.852
chr8	1763887	1958627	+	KBTBD11-OT1	protein_coding	173.248	181.852
chr11	77216557	77301687	-	GDPD4	protein_coding	173.248	181.852
chr17	1003518	1229738	-	ABR	protein_coding	173.248	181.852
chr5	179806397	179838078	+	SQSTM1	protein_coding	181.498	181.852
chr2	101696849	101894690	+	MAP4K4	protein_coding	189.748	181.852
chr3	160227453	160449829	-	ENSG00000248710	protein_coding	189.748	181.852
chr3	195068283	195271159	-	XXYLT1	protein_coding	189.748	181.852
chr21	34073223	34143034	+	MRPS6	protein_coding	197.998	181.852
chr3	197042559	197299330	-	DLG1	protein_coding	206.248	181.852
chr9	120388874	120580170	-	CDK5RAP2	protein_coding	214.498	181.852
chr16	3725053	3880713	-	CREBBP	protein_coding	214.498	181.852
chr7	104940942	105115019	+	KMT2E	protein_coding	222.747	181.852
chr15	100877713	100916626	+	ALDH1A3	protein_coding	222.747	181.852
chr3	188153283	188890671	+	LPP	protein_coding	284.622	181.852
chr6	112236805	112350094	+	ENSG00000281613	protein_coding	305.247	181.852
chr17	50055967	50090481	+	ITGA3	protein_coding	309.371	181.852
chr19	10654303	10692400	+	ILF3	protein_coding	445.495	181.852
chr19	45890022	45902613	-	MYPOP	protein_coding	24.7497	176.656
chr19	3630182	3700468	-	PIP5K1C	protein_coding	53.6244	176.656
chr16	87326986	87392142	-	FBXO31	protein_coding	61.8743	176.656
chr5	136975297	137598379	-	SPOCK1	protein_coding	70.1242	176.656
chr2	204545474	205620162	+	PARD3B	protein_coding	74.2492	176.656
chr18	79395855	79529325	+	NFATC1	protein_coding	74.2492	176.656
chr15	80404349	80597933	+	ARNT2	protein_coding	78.3741	176.656
chr1	18904279	18956676	-	IFFO2	protein_coding	82.4991	176.656
chr9	137306895	137423211	-	EXD3	protein_coding	94.8739	176.656
chr10	124619291	124744378	-	FAM53B	protein_coding	94.8739	176.656
chr13	91398620	92873682	+	GPC5	protein_coding	94.8739	176.656
chr2	127701026	127811187	-	WDR33	protein_coding	131.998	176.656
chr19	797074	812327	+	PTBP1	protein_coding	131.998	176.656
chr12	132822186	132956304	-	CHFR	protein_coding	148.498	176.656
chr19	1815247	1848483	-	REXO1	protein_coding	160.873	176.656
chr1	211258376	211316385	+	RCOR3	protein_coding	164.998	176.656
chr6	163413999	163578592	+	QKI	protein_coding	164.998	176.656
chr7	108147622	108456717	-	NRCAM	protein_coding	169.123	176.656
chr18	23689452	23956222	+	LAMA3	protein_coding	173.248	176.656
chr19	5691833	5720572	-	LONP1	protein_coding	181.498	176.656
chr17	80260851	80398794	+	RNF213	protein_coding	185.623	176.656
chr19	37907207	38208369	+	SIPA1L3	protein_coding	189.748	176.656
chr8	102252272	102412759	-	UBR5	protein_coding	193.873	176.656
chr10	68331173	68343193	+	HNRNPH3	protein_coding	210.373	176.656
chr16	1706165	1770351	+	MAPK8IP3	protein_coding	214.498	176.656
chr19	4674340	4724673	-	DPP9	protein_coding	214.498	176.656
chr19	1407568	1435687	+	DAZAP1	protein_coding	218.623	176.656
chr1	204218852	204377665	-	PLEKHA6	protein_coding	288.747	176.656
chr6	112070662	112087529	-	TUBE1	protein_coding	309.371	176.656
chr3	47850689	48089272	-	MAP4	protein_coding	313.496	176.656
chr19	45606993	45645602	-	EML2	protein_coding	NA	176.656
chr19	18391136	18397622	-	LRRC25	protein_coding	4.12495	171.461
chr19	45795712	45815308	-	RSPH6A	protein_coding	4.12495	171.461
chr19	45710628	45730896	-	FBXO46	protein_coding	20.6248	171.461
chr15	86079870	87049169	+	AGBL1	protein_coding	41.2495	171.461
chr8	31639221	32855666	+	NRG1	protein_coding	57.7493	171.461
chr20	33031647	33044047	+	BPIFB6	protein_coding	57.7493	171.461
chr3	185643129	185825042	-	IGF2BP2	protein_coding	65.9992	171.461
chrM	10759	12137	+	MT-ND4	protein_coding	65.9992	171.461
chr21	45643693	45942454	+	PCBP3	protein_coding	70.1242	171.461
chr1	47416284	47418052	+	FOXE3	protein_coding	86.624	171.461
chr9	98943178	99070792	+	COL15A1	protein_coding	98.9989	171.461
chr17	9021509	9244000	+	NTN1	protein_coding	98.9989	171.461
chr17	75667250	75708062	+	SAP30BP	protein_coding	107.249	171.461
chr21	33584686	33931607	-	ENSG00000249209	protein_coding	111.374	171.461
chr16	853633	981318	-	LMF1	protein_coding	115.499	171.461
chr16	4314760	4339597	+	GLIS2	protein_coding	123.749	171.461
chr11	10797049	10808940	-	EIF4G2	protein_coding	131.998	171.461
chr1	89633139	89933250	+	ENSG00000271949	protein_coding	144.373	171.461
chr12	1970771	2697950	+	CACNA1C	protein_coding	144.373	171.461
chr11	111782194	111871581	-	ALG9	protein_coding	152.623	171.461
chr10	80150888	80205572	-	ANXA11	protein_coding	156.748	171.461
chr11	111786285	111879425	-	ENSG00000258529	protein_coding	156.748	171.461
chr20	36306335	36528637	+	DLGAP4	protein_coding	160.873	171.461
chr4	40810026	41216714	-	APBB2	protein_coding	164.998	171.461
chr12	50504984	50748657	+	DIP2B	protein_coding	164.998	171.461
chr2	47065940	47176511	-	ENSG00000273269	protein_coding	173.248	171.461
chr14	55559071	55701526	+	KTN1	protein_coding	185.623	171.461
chr6	161129966	161274061	-	AGPAT4	protein_coding	197.998	171.461
chr18	2655725	2805017	+	SMCHD1	protein_coding	214.498	171.461
chr7	55019016	55211628	+	EGFR	protein_coding	292.872	171.461
chr6	112347329	112351294	+	RFPL4B	protein_coding	305.247	171.461
chr6	112087590	112102790	+	FAM229B	protein_coding	309.371	171.461
chr14	39175182	39183220	+	PNN	protein_coding	457.87	171.461
chr19	45692402	45703989	+	QPCTL	protein_coding	4.12495	166.265
chr19	45883607	45886141	-	IRF2BP1	protein_coding	20.6248	166.265
chr3	50362612	50504244	-	CACNA2D2	protein_coding	45.3745	166.265
chr17	76274048	76308276	-	QRICH2	protein_coding	57.7493	166.265
chr1	24899510	24965121	-	RUNX3	protein_coding	61.8743	166.265
chr3	50350891	50367923	+	ENSG00000272104	protein_coding	65.9992	166.265
chr13	28820338	29505947	+	MTUS2	protein_coding	74.2492	166.265
chr9	121815673	122093606	-	TTLL11	protein_coding	86.624	166.265
chr15	72199028	72231819	-	PKM	protein_coding	94.8739	166.265
chr19	2427637	2456959	-	LMNB2	protein_coding	94.8739	166.265
chr4	92303965	93810157	+	GRID2	protein_coding	98.9989	166.265
chr18	7566781	8406861	+	PTPRM	protein_coding	107.249	166.265
chr8	11676958	11760002	+	GATA4	protein_coding	115.499	166.265
chr20	38033724	38127780	+	RPRD1B	protein_coding	123.749	166.265
chr15	56918622	57299281	+	TCF12	protein_coding	127.874	166.265
chrX	154010505	154019902	-	IRAK1	protein_coding	127.874	166.265
chr3	28349177	29767537	+	ENSG00000283563	protein_coding	136.123	166.265
chr19	7958572	8005659	-	ELAVL1	protein_coding	140.248	166.265
chrX	96684711	97604997	+	DIAPH2	protein_coding	144.373	166.265
chr1	42176538	42335877	-	FOXJ3	protein_coding	148.498	166.265
chr3	115802362	117139389	-	LSAMP	protein_coding	156.748	166.265
chr9	92325952	92620529	+	CENPP	protein_coding	156.748	166.265
chr9	136440095	136483759	-	SEC16A	protein_coding	156.748	166.265
chr4	86935001	87141039	+	AFF1	protein_coding	160.873	166.265
chr17	44957991	45109016	+	NMT1	protein_coding	160.873	166.265
chrX	11822422	12724523	+	FRMPD4	protein_coding	160.873	166.265
chr2	10439967	10448327	-	ODC1	protein_coding	164.998	166.265
chr20	8077250	8968360	+	PLCB1	protein_coding	169.123	166.265
chr1	16124336	16156069	-	EPHA2	protein_coding	177.373	166.265
chr19	6210380	6279975	-	MLLT1	protein_coding	181.498	166.265
chr22	29788608	29838304	-	ASCC2	protein_coding	189.748	166.265
chr15	85380570	85749358	+	AKAP13	protein_coding	193.873	166.265
chr6	5261043	5829192	+	FARS2	protein_coding	197.998	166.265
chr5	90529343	91164437	+	ADGRV1	protein_coding	210.373	166.265
chr4	1166931	1208962	-	SPON2	protein_coding	226.872	166.265
chr19	10960931	11079426	+	SMARCA4	protein_coding	243.372	166.265
chr7	111726109	112206407	-	DOCK4	protein_coding	251.622	166.265
chr7	44999474	45076469	+	CCM2	protein_coding	268.122	166.265
chr7	192570	260772	+	FAM20C	protein_coding	342.371	166.265
chr9	92210206	92293854	-	IARS1	protein_coding	358.871	166.265
chr9	114155536	114312511	+	COL27A1	protein_coding	746.617	166.265
chr19	45589763	45602212	-	GPR4	protein_coding	NA	166.265
chr19	45668220	45683722	+	GIPR	protein_coding	4.12495	161.069
chr19	45733438	45764541	+	MEIOSIN	protein_coding	4.12495	161.069
chr19	45913213	45914778	-	NANOS2	protein_coding	20.6248	161.069
chr19	50516891	50568435	-	LRRC4B	protein_coding	65.9992	161.069
chr19	18279693	18281622	-	JUND	protein_coding	70.1242	161.069
chr1	15684319	15734769	+	PLEKHM2	protein_coding	74.2492	161.069
chr16	15643266	15734691	+	NDE1	protein_coding	74.2492	161.069
chr1	6590723	6614607	-	KLHL21	protein_coding	78.3741	161.069
chr12	6924462	6942321	+	ATN1	protein_coding	82.4991	161.069
chrX	2219505	2502805	-	DHRSX	protein_coding	82.4991	161.069
chr1	201539126	201826969	+	NAV1	protein_coding	90.749	161.069
chr2	70149884	70248615	-	C2orf42	protein_coding	103.124	161.069
chr12	123973240	124316024	+	RFLNA	protein_coding	103.124	161.069
chr3	45555393	45686341	+	LIMD1	protein_coding	131.998	161.069
chr11	31812390	32104665	+	ENSG00000285283	protein_coding	131.998	161.069
chr17	799309	979776	-	NXN	protein_coding	131.998	161.069
chr1	60865258	61462788	+	NFIA	protein_coding	136.123	161.069
chr4	1345690	1395989	+	UVSSA	protein_coding	136.123	161.069
chr16	67518417	67546788	+	RIPOR1	protein_coding	136.123	161.069
chr20	58839717	58911192	+	GNAS	protein_coding	136.123	161.069
chr10	121989162	122254545	+	TACC2	protein_coding	156.748	161.069
chr19	16355238	16472085	-	EPS15L1	protein_coding	156.748	161.069
chr18	45212994	45683688	+	SLC14A2	protein_coding	169.123	161.069
chr22	17787648	18024561	-	MICAL3	protein_coding	185.623	161.069
chr12	115957904	116277693	-	MED13L	protein_coding	193.873	161.069
chr19	40466240	40576464	+	SPTBN4	protein_coding	210.373	161.069
chr1	8004403	8026309	-	ERRFI1	protein_coding	214.498	161.069
chr7	98877932	99050831	+	TRRAP	protein_coding	222.747	161.069
chr14	102932379	103057549	-	CDC42BPB	protein_coding	235.122	161.069
chr6	37819726	38154624	+	ZFAND3	protein_coding	239.247	161.069
chr9	97983340	98015943	+	ANP32B	protein_coding	296.997	161.069
chr6	33620364	33696574	+	ITPR3	protein_coding	325.871	161.069
chr3	169083498	169663775	-	MECOM	protein_coding	329.996	161.069
chr5	138946723	139293557	-	SIL1	protein_coding	408.37	161.069
chr19	56087365	56121295	-	ZNF787	protein_coding	639.368	161.069
chr2	233475525	233566782	-	USP40	protein_coding	NA	161.069
chr19	45687459	45692569	-	SNRPD2	protein_coding	NA	161.069
chr16	11750585	11797258	-	ZC3H7A	protein_coding	28.8747	155.873
chr11	1274370	1309654	-	TOLLIP	protein_coding	32.9996	155.873
chr5	150296342	150339307	-	ARSI	protein_coding	37.1246	155.873
chr16	27787527	28063714	-	GSG1L	protein_coding	49.4994	155.873
chr4	85990006	86594625	-	MAPK10	protein_coding	57.7493	155.873
chr5	133196454	133612541	-	FSTL4	protein_coding	61.8743	155.873
chr4	3041362	3243957	+	HTT	protein_coding	65.9992	155.873
chr1	19338774	19485539	-	CAPZB	protein_coding	78.3741	155.873
chr2	167293000	167874045	+	B3GALT1	protein_coding	78.3741	155.873
chr7	143381294	143391111	+	ZYX	protein_coding	78.3741	155.873
chr5	180100794	180209211	-	RASGEF1C	protein_coding	82.4991	155.873
chr3	173396283	174294372	+	NLGN1	protein_coding	86.624	155.873
chr6	157381132	157678157	+	ZDHHC14	protein_coding	90.749	155.873
chr6	136822563	136913934	+	PEX7	protein_coding	94.8739	155.873
chr12	129071724	129904025	-	TMEM132D	protein_coding	98.9989	155.873
chr9	120932986	121075195	-	C5	protein_coding	103.124	155.873
chr12	23529503	24562544	-	SOX5	protein_coding	103.124	155.873
chr1	184790723	184974508	-	NIBAN1	protein_coding	107.249	155.873
chr1	212565333	212620777	+	ATF3	protein_coding	107.249	155.873
chr6	157700386	157945077	+	SNX9	protein_coding	107.249	155.873
chr21	43719093	43762307	+	PDXK	protein_coding	107.249	155.873
chr1	53242363	53328469	-	LRP8	protein_coding	111.374	155.873
chr14	103697608	103715504	-	XRCC3	protein_coding	111.374	155.873
chr5	16661906	16936288	-	MYO10	protein_coding	119.624	155.873
chr5	102753980	103029730	+	PAM	protein_coding	119.624	155.873
chr10	66926035	67101551	+	LRRTM3	protein_coding	119.624	155.873
chr17	82101459	82212878	-	CCDC57	protein_coding	119.624	155.873
chr3	59747276	61251459	-	FHIT	protein_coding	127.874	155.873
chr14	100376417	100530303	+	WDR25	protein_coding	127.874	155.873
chrX	333932	386955	-	PPP2R3B	protein_coding	136.123	155.873
chr9	69035746	69255187	+	ENSG00000285130	protein_coding	144.373	155.873
chr16	87696484	87765992	-	KLHDC4	protein_coding	144.373	155.873
chr1	179954673	180114880	+	CEP350	protein_coding	148.498	155.873
chr12	132768901	132829143	-	GOLGA3	protein_coding	152.623	155.873
chr3	12287367	12434356	+	PPARG	protein_coding	160.873	155.873
chr6	156776019	157210779	+	ARID1B	protein_coding	160.873	155.873
chr16	1510426	1612072	-	IFT140	protein_coding	160.873	155.873
chr22	35738735	36028824	-	RBFOX2	protein_coding	160.873	155.873
chr9	121074659	121177729	+	CNTRL	protein_coding	169.123	155.873
chr3	177019339	177228000	-	TBL1XR1	protein_coding	173.248	155.873
chr1	41506364	42035925	-	HIVEP3	protein_coding	177.373	155.873
chr1	56994777	58546734	-	DAB1	protein_coding	177.373	155.873
chr2	72175983	72826041	-	EXOC6B	protein_coding	177.373	155.873
chr2	200305880	200482264	+	SPATS2L	protein_coding	181.498	155.873
chr19	5158494	5340812	-	PTPRS	protein_coding	189.748	155.873
chr14	55148111	55191608	-	DLGAP5	protein_coding	193.873	155.873
chr6	151239966	151358559	+	AKAP12	protein_coding	202.123	155.873
chr2	69013175	69249327	+	ANTXR1	protein_coding	206.248	155.873
chr22	29603555	29698598	+	NF2	protein_coding	206.248	155.873
chr11	1389898	1462689	+	BRSK2	protein_coding	214.498	155.873
chr18	2885295	3013144	-	LPIN2	protein_coding	214.498	155.873
chr19	4360369	4400547	-	SH3GL1	protein_coding	214.498	155.873
chr3	3700813	4467273	-	SUMF1	protein_coding	226.872	155.873
chr20	41028821	41124487	+	TOP1	protein_coding	230.997	155.873
chr6	127968784	128520616	-	PTPRK	protein_coding	235.122	155.873
chr15	60347133	60402883	-	ANXA2	protein_coding	239.247	155.873
chr9	76419849	76651203	+	GCNT1	protein_coding	243.372	155.873
chr14	104681145	104722535	+	INF2	protein_coding	259.872	155.873
chr10	68721011	68792377	+	CCAR1	protein_coding	276.372	155.873
chr21	25880549	26171128	-	APP	protein_coding	313.496	155.873
chr3	50226291	50259362	+	GNAI2	protein_coding	24.7497	150.678
chr4	958886	986895	-	DGKQ	protein_coding	28.8747	150.678
chr17	9250470	9576591	-	STX8	protein_coding	32.9996	150.678
chr9	95442979	95517057	-	PTCH1	protein_coding	45.3745	150.678
chr7	1542234	1560821	-	TMEM184A	protein_coding	86.624	150.678
chr21	44885952	44931989	-	ITGB2	protein_coding	90.749	150.678
chr10	16823965	17129811	-	CUBN	protein_coding	94.8739	150.678
chr5	76818932	76835315	+	F2RL1	protein_coding	98.9989	150.678
chr15	29699366	29968915	-	TJP1	protein_coding	103.124	150.678
chr19	13206441	13633025	-	CACNA1A	protein_coding	103.124	150.678
chrX	28587445	29956718	+	IL1RAPL1	protein_coding	103.124	150.678
chr10	19048800	19790401	+	MALRD1	protein_coding	107.249	150.678
chr1	3487950	3611508	-	MEGF6	protein_coding	111.374	150.678
chr16	58462845	58513628	+	NDRG4	protein_coding	111.374	150.678
chr5	142310426	142326455	-	SPRY4	protein_coding	115.499	150.678
chr10	113679161	113730907	+	CASP7	protein_coding	115.499	150.678
chr13	98142561	98455176	+	FARP1	protein_coding	115.499	150.678
chr15	76059957	76229121	+	TMEM266	protein_coding	119.624	150.678
chr3	46712114	46812574	-	ENSG00000206549	protein_coding	127.874	150.678
chr2	132671787	133568463	-	NCKAP5	protein_coding	131.998	150.678
chr20	43914851	44069616	+	TOX2	protein_coding	131.998	150.678
chr3	124761947	124901418	-	ITGB5	protein_coding	140.248	150.678
chr9	214853	465259	+	DOCK8	protein_coding	140.248	150.678
chr11	67351571	67373584	-	ENSG00000256514	protein_coding	140.248	150.678
chr20	36777446	36863538	-	SOGA1	protein_coding	140.248	150.678
chr1	91260765	91404856	-	HFM1	protein_coding	144.373	150.678
chr10	129467189	129770983	+	MGMT	protein_coding	144.373	150.678
chr16	11976733	12574287	+	SNX29	protein_coding	152.623	150.678
chr2	23385178	23708611	+	KLHL29	protein_coding	156.748	150.678
chr4	1982716	2041903	-	NELFA	protein_coding	164.998	150.678
chr4	101023408	101348278	-	PPP3CA	protein_coding	173.248	150.678
chr19	55229778	55259017	-	PPP6R1	protein_coding	173.248	150.678
chr16	2009925	2020755	+	NPW	protein_coding	189.748	150.678
chr2	237627586	237813682	+	LRRFIP1	protein_coding	193.873	150.678
chr3	136336235	136752403	-	STAG1	protein_coding	197.998	150.678
chr7	107923798	108003213	-	LAMB1	protein_coding	206.248	150.678
chr2	228850525	229271287	-	PID1	protein_coding	222.747	150.678
chr13	113977782	114132623	-	RASA3	protein_coding	239.247	150.678
chr22	29505878	29555216	-	THOC5	protein_coding	247.497	150.678
chr4	105682626	105895986	-	INTS12	protein_coding	313.496	150.678
chr9	33921692	34049388	-	UBAP2	protein_coding	371.246	150.678
chr19	10133341	10231286	-	DNMT1	protein_coding	437.245	150.678
chr13	112690037	112887168	+	ATP11A	protein_coding	49.4994	145.482
chr8	57994522	58204279	+	FAM110B	protein_coding	53.6244	145.482
chr2	1631886	1744852	-	PXDN	protein_coding	57.7493	145.482
chr18	52340196	53535903	+	DCC	protein_coding	57.7493	145.482
chr19	30224890	30713586	+	ZNF536	protein_coding	61.8743	145.482
chr11	132414976	133532501	-	OPCML	protein_coding	65.9992	145.482
chr8	41653219	41896741	-	ANK1	protein_coding	70.1242	145.482
chr10	71396919	71815947	+	CDH23	protein_coding	74.2492	145.482
chr13	111114558	111305737	+	ARHGEF7	protein_coding	78.3741	145.482
chr12	6570081	6614524	-	CHD4	protein_coding	86.624	145.482
chr17	81395456	81466331	+	BAHCC1	protein_coding	90.749	145.482
chr19	11089461	11133820	+	LDLR	protein_coding	90.749	145.482
chr12	128267169	128707911	+	TMEM132C	protein_coding	94.8739	145.482
chr3	11556068	11771350	-	VGLL4	protein_coding	103.124	145.482
chr5	14704799	14871778	-	ANKH	protein_coding	103.124	145.482
chr9	136327475	136359605	+	GPSM1	protein_coding	103.124	145.482
chr19	2328614	2355095	+	SPPL2B	protein_coding	103.124	145.482
chr22	46360833	46537620	-	CELSR1	protein_coding	103.124	145.482
chr16	49487523	49857919	-	ZNF423	protein_coding	107.249	145.482
chr4	26163454	26435131	+	RBPJ	protein_coding	111.374	145.482
chrX	44873187	45112779	+	KDM6A	protein_coding	119.624	145.482
chr9	124257605	124353307	+	NEK6	protein_coding	127.874	145.482
chr2	134119982	134454621	+	MGAT5	protein_coding	131.998	145.482
chr16	53701691	54158512	+	FTO	protein_coding	131.998	145.482
chr7	157335380	157417439	+	DNAJB6	protein_coding	140.248	145.482
chrX	77504879	77786233	-	ATRX	protein_coding	140.248	145.482
chr19	5916138	5978142	-	RANBP3	protein_coding	144.373	145.482
chr12	121777753	121803403	-	RHOF	protein_coding	148.498	145.482
chr16	1632258	1686715	+	ENSG00000261732	protein_coding	148.498	145.482
chr16	1612336	1677908	+	CRAMP1	protein_coding	156.748	145.482
chr6	154733377	154834244	+	SCAF8	protein_coding	164.998	145.482
chr1	154220178	154271510	+	UBAP2L	protein_coding	185.623	145.482
chr22	29720002	29731833	+	CABP7	protein_coding	185.623	145.482
chr3	23203019	23591794	+	UBE2E2	protein_coding	189.748	145.482
chr11	126355639	126440344	+	ST3GAL4	protein_coding	193.873	145.482
chr5	131425890	131796983	-	ENSG00000273217	protein_coding	206.248	145.482
chr16	1989659	1994275	+	SYNGR3	protein_coding	214.498	145.482
chr17	18183077	18209954	+	ALKBH5	protein_coding	214.498	145.482
chr2	29192773	29921586	-	ALK	protein_coding	218.623	145.482
chr16	2039814	2047866	-	NTHL1	protein_coding	226.872	145.482
chr10	112950246	113167678	+	TCF7L2	protein_coding	255.747	145.482
chr14	73058531	73123899	+	RBM25	protein_coding	276.372	145.482
chr11	9384651	9448127	+	IPO7	protein_coding	371.246	145.482
chr7	48924546	48927454	+	CDC14C	protein_coding	461.995	145.482
chr11	77066960	77126155	+	CAPN5	protein_coding	4.12495	140.286
chr2	233617632	233773300	+	UGT1A8	protein_coding	12.3749	140.286
chr2	233636447	233773300	+	UGT1A10	protein_coding	12.3749	140.286
chr2	233671897	233773300	+	UGT1A9	protein_coding	12.3749	140.286
chr2	233681900	233773300	+	UGT1A7	protein_coding	12.3749	140.286
chr11	67605652	67612554	+	NDUFV1	protein_coding	32.9996	140.286
chr9	136428618	136439845	-	INPP5E	protein_coding	37.1246	140.286
chr3	50088918	50119021	+	RBM5	protein_coding	45.3745	140.286
chr16	29858356	29863414	-	CDIPT	protein_coding	57.7493	140.286
chr8	10896044	11201833	-	XKR6	protein_coding	61.8743	140.286
chr10	131092390	131311721	-	TCERG1L	protein_coding	61.8743	140.286
chr9	84668374	85095751	+	NTRK2	protein_coding	65.9992	140.286
chr11	65615775	65637439	+	PCNX3	protein_coding	65.9992	140.286
chr19	2360237	2426261	+	TMPRSS9	protein_coding	70.1242	140.286
chr15	33310961	33866121	+	RYR3	protein_coding	74.2492	140.286
chr17	8878910	8965712	-	PIK3R5	protein_coding	74.2492	140.286
chr19	1609290	1652615	-	TCF3	protein_coding	74.2492	140.286
chr2	177218666	177392756	-	NFE2L2	protein_coding	78.3741	140.286
chr6	42224930	42452051	-	TRERF1	protein_coding	86.624	140.286
chr7	2631960	2664802	+	TTYH3	protein_coding	86.624	140.286
chr9	95871263	96121154	+	ERCC6L2	protein_coding	86.624	140.286
chr22	20129455	20148007	+	ZDHHC8	protein_coding	86.624	140.286
chr5	168661732	169301139	-	SLIT3	protein_coding	90.749	140.286
chr20	49293393	49484297	-	KCNB1	protein_coding	94.8739	140.286
chr20	5544438	5611006	-	GPCPD1	protein_coding	98.9989	140.286
chr6	63719979	65707226	-	EYS	protein_coding	103.124	140.286
chr2	49918502	51225575	-	NRXN1	protein_coding	107.249	140.286
chr3	126982692	127037389	+	PLXNA1	protein_coding	107.249	140.286
chr8	118189454	118622112	-	SAMD12	protein_coding	107.249	140.286
chr2	180967247	181076585	+	UBE2E3	protein_coding	111.374	140.286
chr17	82519712	82644662	+	FOXK2	protein_coding	123.749	140.286
chr2	121337775	121649476	-	CLASP1	protein_coding	127.874	140.286
chr8	144314583	144326910	-	DGAT1	protein_coding	127.874	140.286
chr12	6556885	6607367	-	ENSG00000285238	protein_coding	127.874	140.286
chr9	125437392	125707234	-	MAPKAP1	protein_coding	131.998	140.286
chr11	27654892	27722058	-	BDNF	protein_coding	131.998	140.286
chr19	49642208	49658642	+	SCAF1	protein_coding	131.998	140.286
chr5	78485214	78770021	-	LHFPL2	protein_coding	136.123	140.286
chr17	81509412	81523847	-	ACTG1	protein_coding	136.123	140.286
chrX	123184152	123490915	+	GRIA3	protein_coding	136.123	140.286
chr5	107376893	107670937	-	EFNA5	protein_coding	140.248	140.286
chr22	43197279	43343372	-	SCUBE1	protein_coding	144.373	140.286
chrX	150361421	150514178	+	MAMLD1	protein_coding	144.373	140.286
chr5	149492981	149551471	-	CSNK1A1	protein_coding	156.748	140.286
chr5	140401907	140549569	+	ANKHD1-EIF4EBP3	protein_coding	160.873	140.286
chr5	141991748	142013041	-	GNPDA1	protein_coding	160.873	140.286
chr6	15246068	15522042	+	JARID2	protein_coding	160.873	140.286
chr17	57861242	57955412	-	CUEDC1	protein_coding	160.873	140.286
chr17	81556886	81648465	-	NPLOC4	protein_coding	169.123	140.286
chr11	3000921	3057613	-	CARS1	protein_coding	173.248	140.286
chr2	69457996	69674349	-	AAK1	protein_coding	177.373	140.286
chr17	81867720	81871378	-	ARHGDIA	protein_coding	177.373	140.286
chr17	56791912	56838773	-	C17orf67	protein_coding	181.498	140.286
chr11	1012822	1036718	-	MUC6	protein_coding	185.623	140.286
chr22	29730955	29767011	-	ZMAT5	protein_coding	185.623	140.286
chr5	271669	438291	+	PDCD6-AHRR	protein_coding	197.998	140.286
chr3	152243827	152465780	+	MBNL1	protein_coding	202.123	140.286
chr22	29554807	29581327	-	NIPSNAP1	protein_coding	210.373	140.286
chr3	84958988	86074429	+	CADM2	protein_coding	230.997	140.286
chr12	16347141	16609259	+	MGST1	protein_coding	276.372	140.286
chr16	50246136	50318135	+	ADCY7	protein_coding	276.372	140.286
chr20	35701346	35742312	-	RBM39	protein_coding	296.997	140.286
chrX	24693872	24996986	+	POLA1	protein_coding	321.746	140.286
chr2	1789112	2331664	-	MYT1L	protein_coding	457.87	140.286
chr9	136807942	136841187	+	RABL6	protein_coding	457.87	140.286
chr19	55654145	55674716	+	U2AF2	protein_coding	639.368	140.286
chr19	55675225	55709858	+	EPN1	protein_coding	697.117	140.286
chr2	233691606	233773300	+	UGT1A6	protein_coding	NA	140.286
chr2	233712906	233773300	+	UGT1A5	protein_coding	NA	140.286
chr16	29905011	29926236	-	KCTD13	protein_coding	20.6248	135.09
chr2	233833415	233854566	-	HJURP	protein_coding	28.8747	135.09
chr18	79902419	79951657	-	SLC66A2	protein_coding	28.8747	135.09
chr11	67991099	68004982	-	UNC93B1	protein_coding	32.9996	135.09
chr3	192139389	192767764	-	FGF12	protein_coding	37.1246	135.09
chr17	76868403	76950393	+	MGAT5B	protein_coding	37.1246	135.09
chrX	86148450	86832604	+	DACH2	protein_coding	41.2495	135.09
chr3	24687886	25597932	+	RARB	protein_coding	45.3745	135.09
chr4	112818031	113384221	+	ANK2	protein_coding	49.4994	135.09
chr9	136375566	136400176	-	SNAPC4	protein_coding	49.4994	135.09
chr2	3379674	3485094	+	TRAPPC12	protein_coding	53.6244	135.09
chr6	47856672	48111197	-	PTCHD4	protein_coding	57.7493	135.09
chr19	3094361	3123999	+	GNA11	protein_coding	65.9992	135.09
chr21	42199688	42297244	+	ABCG1	protein_coding	65.9992	135.09
chr18	58044225	58401540	+	NEDD4L	protein_coding	70.1242	135.09
chr3	42600654	42648735	+	NKTR	protein_coding	74.2492	135.09
chr6	138422042	138692571	-	NHSL1	protein_coding	78.3741	135.09
chrX	47190860	47215128	+	UBA1	protein_coding	78.3741	135.09
chr1	232983434	233295725	-	PCNX2	protein_coding	82.4991	135.09
chr3	24117152	24495756	-	THRB	protein_coding	82.4991	135.09
chr3	171058413	171460408	-	TNIK	protein_coding	82.4991	135.09
chr11	100687287	100993941	+	ARHGAP42	protein_coding	82.4991	135.09
chr2	231961244	232344350	+	DIS3L2	protein_coding	86.624	135.09
chr5	160249082	160345396	-	CCNJL	protein_coding	86.624	135.09
chr14	95407265	95516650	-	SYNE3	protein_coding	86.624	135.09
chr20	46894623	47188844	+	EYA2	protein_coding	86.624	135.09
chr22	24270897	24442356	+	SPECC1L-ADORA2A	protein_coding	86.624	135.09
chr1	2425979	2505532	+	PLCH2	protein_coding	90.749	135.09
chr2	54972186	55112621	-	RTN4	protein_coding	90.749	135.09
chr7	31751178	32428131	-	PDE1C	protein_coding	90.749	135.09
chr10	81875193	82987179	+	NRG3	protein_coding	90.749	135.09
chr16	81022315	81096284	-	ENSG00000284512	protein_coding	90.749	135.09
chr20	25294741	25390835	-	ABHD12	protein_coding	90.749	135.09
chr10	53802770	55627942	-	PCDH15	protein_coding	94.8739	135.09
chr12	130396132	130768228	-	RIMBP2	protein_coding	94.8739	135.09
chr1	43991499	44031467	-	SLC6A9	protein_coding	98.9989	135.09
chr11	10751245	10801625	+	CTR9	protein_coding	103.124	135.09
chr20	43667018	43716495	+	MYBL2	protein_coding	103.124	135.09
chr12	29149015	29341121	+	FAR2	protein_coding	107.249	135.09
chr1	10210569	10381603	+	KIF1B	protein_coding	111.374	135.09
chr13	107163509	107867496	-	NALF1	protein_coding	115.499	135.09
chr15	80679683	80755621	+	ABHD17C	protein_coding	115.499	135.09
chr18	79069284	79378287	+	ATP9B	protein_coding	115.499	135.09
chr3	99817836	100181732	+	CMSS1	protein_coding	119.624	135.09
chr14	99500189	99604207	-	CCDC85C	protein_coding	119.624	135.09
chr9	131852927	132079867	-	MED27	protein_coding	123.749	135.09
chr18	13217497	13652755	+	LDLRAD4	protein_coding	123.749	135.09
chr18	23134563	23260470	+	CABLES1	protein_coding	123.749	135.09
chr4	176683537	176792922	-	VEGFC	protein_coding	127.874	135.09
chr2	209424046	209734147	+	MAP2	protein_coding	131.998	135.09
chr9	137205684	137219361	+	NDOR1	protein_coding	140.248	135.09
chr5	93617724	94111699	-	FAM172A	protein_coding	144.373	135.09
chr6	151656690	152129619	+	ESR1	protein_coding	144.373	135.09
chrX	110194185	110440318	-	AMMECR1	protein_coding	144.373	135.09
chr20	17613677	17682295	-	RRBP1	protein_coding	148.498	135.09
chr8	99013265	99877580	+	VPS13B	protein_coding	152.623	135.09
chr10	20779972	21293011	-	NEBL	protein_coding	152.623	135.09
chr20	34363270	34540923	+	ENSG00000289720	protein_coding	156.748	135.09
chr3	11272308	11557665	+	ATG7	protein_coding	164.998	135.09
chr2	68131237	68261230	-	ENSG00000273398	protein_coding	173.248	135.09
chr19	54448886	54462016	+	LENG8	protein_coding	173.248	135.09
chr3	50674926	51384198	+	DOCK3	protein_coding	177.373	135.09
chr10	101354032	101557321	+	BTRC	protein_coding	177.373	135.09
chr19	40230316	40285536	-	AKT2	protein_coding	181.498	135.09
chr7	71132143	71713600	+	GALNT17	protein_coding	185.623	135.09
chr11	12674420	12944737	+	TEAD1	protein_coding	193.873	135.09
chr3	9397614	9479240	+	SETD5	protein_coding	197.998	135.09
chr15	99971436	100342005	-	ADAMTS17	protein_coding	197.998	135.09
chr17	46029915	46225389	-	KANSL1	protein_coding	206.248	135.09
chr17	81244810	81295547	-	SLC38A10	protein_coding	206.248	135.09
chr2	101007227	101252866	-	TBC1D8	protein_coding	214.498	135.09
chr3	192796814	192917856	-	MB21D2	protein_coding	218.623	135.09
chr11	46743047	46846308	-	CKAP5	protein_coding	218.623	135.09
chr11	11270876	11622005	-	GALNT18	protein_coding	222.747	135.09
chr12	122271431	122422669	-	CLIP1	protein_coding	235.122	135.09
chr16	28097975	28211965	-	XPO6	protein_coding	292.872	135.09
chr9	121567056	121785530	+	DAB2IP	protein_coding	362.996	135.09
chr16	47154386	47464149	-	ITFG1	protein_coding	453.745	135.09
chr10	124461822	124617888	+	LHPP	protein_coding	486.744	135.09
chr2	233718735	233773300	+	UGT1A4	protein_coding	NA	135.09
chr2	233729041	233773300	+	UGT1A3	protein_coding	NA	135.09
chr2	233775678	233833423	+	MROH2A	protein_coding	4.12495	129.894
chr16	29900374	29919864	+	ASPHD1	protein_coding	8.24991	129.894
chr3	50350844	50358460	+	CYB561D2	protein_coding	16.4998	129.894
chr4	80335729	80963750	+	CFAP299	protein_coding	20.6248	129.894
chr4	7965309	8158832	-	ABLIM2	protein_coding	28.8747	129.894
chr20	52972357	53495330	+	TSHZ2	protein_coding	37.1246	129.894
chr7	79768027	80226181	+	GNAI1	protein_coding	41.2495	129.894
chr16	4616492	4690974	+	MGRN1	protein_coding	45.3745	129.894
chr21	34511121	34614913	-	ENSG00000288711	protein_coding	49.4994	129.894
chr2	117915477	118014133	-	CCDC93	protein_coding	53.6244	129.894
chr2	950848	1367613	+	SNTG2	protein_coding	57.7493	129.894
chr3	131533554	132285410	-	CPNE4	protein_coding	57.7493	129.894
chr5	19471295	20575873	-	CDH18	protein_coding	57.7493	129.894
chr22	30693781	30907824	+	OSBP2	protein_coding	57.7493	129.894
chr3	18345376	18445621	-	SATB1	protein_coding	61.8743	129.894
chr1	171817886	172418466	+	DNM3	protein_coding	65.9992	129.894
chr7	99325878	99394653	+	ENSG00000284292	protein_coding	65.9992	129.894
chr1	27534034	27604431	-	AHDC1	protein_coding	74.2492	129.894
chr18	20946905	21111813	-	ROCK1	protein_coding	74.2492	129.894
chr19	12763002	12872740	-	HOOK2	protein_coding	74.2492	129.894
chr5	36876768	37066413	+	NIPBL	protein_coding	82.4991	129.894
chr8	62248590	63014000	+	NKAIN3	protein_coding	86.624	129.894
chr19	8444766	8489114	+	HNRNPM	protein_coding	90.749	129.894
chr22	19179472	19291719	-	CLTCL1	protein_coding	90.749	129.894
chr8	143247109	143276403	+	ENSG00000264668	protein_coding	94.8739	129.894
chr1	41027201	41242306	-	SCMH1	protein_coding	103.124	129.894
chr2	9206764	9405683	+	ASAP2	protein_coding	103.124	129.894
chr8	142449429	142545009	+	ADGRB1	protein_coding	103.124	129.894
chr9	106863165	107013634	+	ZNF462	protein_coding	103.124	129.894
chr15	47184100	47774228	+	SEMA6D	protein_coding	103.124	129.894
chr2	219176224	219185475	+	RETREG2	protein_coding	107.249	129.894
chr8	25427846	25458476	-	KCTD9	protein_coding	107.249	129.894
chr16	15949137	16143257	+	ABCC1	protein_coding	107.249	129.894
chr7	84995552	85187056	-	SEMA3D	protein_coding	111.374	129.894
chr20	9067824	9504593	+	PLCB4	protein_coding	111.374	129.894
chr17	72645948	73092712	-	SLC39A11	protein_coding	115.499	129.894
chr7	73440405	73522293	-	BAZ1B	protein_coding	127.874	129.894
chr11	64035930	64119173	+	FLRT1	protein_coding	127.874	129.894
chr2	237485427	237555322	+	MLPH	protein_coding	136.123	129.894
chr9	98288108	98708935	-	GABBR2	protein_coding	136.123	129.894
chr8	144393228	144409335	-	CPSF1	protein_coding	140.248	129.894
chr4	144210700	145098174	-	ENSG00000285713	protein_coding	144.373	129.894
chr7	66628957	66811189	+	ENSG00000284461	protein_coding	144.373	129.894
chr9	17134981	17503923	+	CNTLN	protein_coding	144.373	129.894
chr12	46358187	46372773	-	SLC38A2	protein_coding	144.373	129.894
chr14	101761708	101927989	+	PPP2R5C	protein_coding	144.373	129.894
chr17	2689385	2712663	-	CLUH	protein_coding	144.373	129.894
chr19	1248552	1259143	+	MIDN	protein_coding	144.373	129.894
chr10	32267750	32378798	-	EPC1	protein_coding	148.498	129.894
chr22	50443218	50483923	-	SBF1	protein_coding	148.498	129.894
chr2	68178856	68256237	-	PPP3R1	protein_coding	152.623	129.894
chr5	140401813	140539856	+	ANKHD1	protein_coding	152.623	129.894
chr5	149141482	149260542	+	ABLIM3	protein_coding	152.623	129.894
chr19	41549517	41586844	+	CEACAM21	protein_coding	152.623	129.894
chr3	127689061	128052190	-	MGLL	protein_coding	156.748	129.894
chr15	39588356	39782841	-	FSIP1	protein_coding	156.748	129.894
chr12	66347430	67069162	-	GRIP1	protein_coding	160.873	129.894
chr13	113759225	113816995	+	TMEM255B	protein_coding	160.873	129.894
chr8	1823925	1958641	+	ARHGEF10	protein_coding	164.998	129.894
chr18	48539030	48863217	+	CTIF	protein_coding	169.123	129.894
chr22	29767368	29770413	+	UQCR10	protein_coding	173.248	129.894
chr4	2536646	2732573	+	FAM193A	protein_coding	177.373	129.894
chr18	3411607	3459978	+	TGIF1	protein_coding	181.498	129.894
chrX	72301690	72572843	-	ENSG00000285547	protein_coding	185.623	129.894
chr8	6406591	6648508	+	MCPH1	protein_coding	197.998	129.894
chr13	26254103	26420982	+	CDK8	protein_coding	214.498	129.894
chr3	195863363	195911945	-	TNK2	protein_coding	255.747	129.894
chr14	103333543	103345025	+	EIF5	protein_coding	255.747	129.894
chr2	160272150	160493807	-	RBMS1	protein_coding	272.247	129.894
chr9	37915897	38069227	-	SHB	protein_coding	276.372	129.894
chr9	137007233	137028915	-	ABCA2	protein_coding	342.371	129.894
chr11	121452313	121633763	+	SORL1	protein_coding	350.621	129.894
chr8	135457455	135656722	+	KHDRBS3	protein_coding	433.12	129.894
chr21	46188140	46228824	-	LSS	protein_coding	16.4998	124.699
chr17	8474206	8631376	-	MYH10	protein_coding	20.6248	124.699
chr2	241776821	241804287	+	GAL3ST2	protein_coding	32.9996	124.699
chr9	136410629	136427992	+	PMPCA	protein_coding	32.9996	124.699
chr1	59296637	59810647	+	FGGY	protein_coding	37.1246	124.699
chr3	50354749	50359521	-	TMEM115	protein_coding	41.2495	124.699
chr4	186587793	186726722	-	FAT1	protein_coding	45.3745	124.699
chr9	136249972	136306901	-	CCDC187	protein_coding	49.4994	124.699
chrX	154458280	154477779	+	PLXNA3	protein_coding	49.4994	124.699
chr6	32968593	32981505	+	BRD2	protein_coding	53.6244	124.699
chr11	69985906	70189530	+	ANO1	protein_coding	53.6244	124.699
chr3	48467797	48504826	-	SHISA5	protein_coding	57.7493	124.699
chr8	141207165	141308305	-	SLC45A4	protein_coding	57.7493	124.699
chr19	8630632	8681151	+	NFILZ	protein_coding	57.7493	124.699
chr1	230747383	230802003	+	CAPN9	protein_coding	61.8743	124.699
chr17	55392621	55421924	-	MMD	protein_coding	61.8743	124.699
chr5	142770376	143229011	+	ARHGAP26	protein_coding	65.9992	124.699
chr14	33924226	34462774	-	EGLN3	protein_coding	65.9992	124.699
chr1	15836094	15940456	+	SPEN	protein_coding	70.1242	124.699
chr8	28890394	29064764	+	HMBOX1	protein_coding	70.1242	124.699
chr10	103967139	104029233	+	SLK	protein_coding	70.1242	124.699
chr14	105140981	105168824	-	JAG2	protein_coding	70.1242	124.699
chr19	3185562	3209575	+	NCLN	protein_coding	70.1242	124.699
chr15	61852388	62060473	-	VPS13C	protein_coding	74.2492	124.699
chr8	67062416	67196778	+	CSPP1	protein_coding	78.3741	124.699
chr9	137277725	137282641	+	TOR4A	protein_coding	82.4991	124.699
chr3	128153480	128408646	+	EEFSEC	protein_coding	86.624	124.699
chr7	43608455	43729717	-	COA1	protein_coding	90.749	124.699
chr13	25371973	26025851	+	ATP8A2	protein_coding	90.749	124.699
chr1	33323622	33431095	-	PHC2	protein_coding	94.8739	124.699
chr1	179099329	179229684	-	ABL2	protein_coding	103.124	124.699
chr13	113455818	113490951	-	DCUN1D2	protein_coding	103.124	124.699
chr14	50418500	50561126	-	MAP4K5	protein_coding	103.124	124.699
chr19	46860996	47005077	+	ARHGAP35	protein_coding	103.124	124.699
chr21	45493571	45573365	-	SLC19A1	protein_coding	103.124	124.699
chr4	24803513	24980204	-	CCDC149	protein_coding	115.499	124.699
chr8	10725398	10839847	-	PINX1	protein_coding	115.499	124.699
chr7	157138915	157269370	+	UBE3C	protein_coding	119.624	124.699
chr11	61513713	61581148	-	SYT7	protein_coding	119.624	124.699
chr15	22867051	22981063	-	CYFIP1	protein_coding	119.624	124.699
chr1	167220875	167427345	+	POU2F1	protein_coding	123.749	124.699
chr2	152335173	152649826	+	FMNL2	protein_coding	127.874	124.699
chr3	124033368	124726325	+	KALRN	protein_coding	127.874	124.699
chr4	6781374	6884170	+	KIAA0232	protein_coding	127.874	124.699
chr5	94703689	95285094	-	MCTP1	protein_coding	131.998	124.699
chr17	7884795	7912760	+	CHD3	protein_coding	131.998	124.699
chr15	75463250	75579315	-	PTPN9	protein_coding	136.123	124.699
chr20	47656196	47786616	-	SULF2	protein_coding	136.123	124.699
chr7	4775614	4794397	+	AP5Z1	protein_coding	140.248	124.699
chr11	15966448	16739591	-	SOX6	protein_coding	140.248	124.699
chr15	68778534	68820897	-	ANP32A	protein_coding	144.373	124.699
chr2	45651344	46187990	+	PRKCE	protein_coding	148.498	124.699
chr12	132136593	132144319	-	DDX51	protein_coding	148.498	124.699
chr18	3261478	3278461	+	MYL12B	protein_coding	152.623	124.699
chr14	105209285	105315589	-	BRF1	protein_coding	156.748	124.699
chr19	58544063	58550722	+	TRIM28	protein_coding	160.873	124.699
chr20	58651433	58715410	+	STX16-NPEPL1	protein_coding	164.998	124.699
chr7	1428464	1459470	-	MICALL2	protein_coding	169.123	124.699
chr15	65234459	65300618	-	PARP16	protein_coding	181.498	124.699
chr7	151556123	151877125	-	PRKAG2	protein_coding	222.747	124.699
chr1	156525404	156572604	-	IQGAP3	protein_coding	226.872	124.699
chr14	45084106	45116282	+	PRPF39	protein_coding	230.997	124.699
chr14	23058563	23095614	-	ACIN1	protein_coding	239.247	124.699
chr14	61695512	61748259	+	HIF1A	protein_coding	247.497	124.699
chr4	105708777	105847725	+	GSTCD	protein_coding	276.372	124.699
chr9	135702184	135795508	+	KCNT1	protein_coding	375.371	124.699
chr2	233760269	233773300	+	UGT1A1	protein_coding	NA	124.699
chr1	231337103	231355023	+	SPRTN	protein_coding	4.12495	119.503
chr3	50320026	50328251	-	TUSC2	protein_coding	4.12495	119.503
chr19	2425624	2427586	-	TIMM13	protein_coding	4.12495	119.503
chr19	2717768	2740048	-	ENSG00000267001	protein_coding	4.12495	119.503
chr3	49887001	49903873	-	MST1R	protein_coding	8.24991	119.503
chr3	50347329	50350826	-	NPRL2	protein_coding	8.24991	119.503
chr16	29871158	29899550	-	SEZ6L2	protein_coding	8.24991	119.503
chr3	49907159	49930173	-	MON1A	protein_coding	12.3749	119.503
chr1	230314489	230426332	-	PGBD5	protein_coding	16.4998	119.503
chr11	40114202	41459773	-	LRRC4C	protein_coding	24.7497	119.503
chr1	28887090	29120046	+	EPB41	protein_coding	28.8747	119.503
chr1	175315193	175743616	-	TNR	protein_coding	28.8747	119.503
chr1	230906242	230978875	-	TTC13	protein_coding	37.1246	119.503
chr11	1157952	1201138	+	MUC5AC	protein_coding	37.1246	119.503
chr18	48026671	48410752	-	ZBTB7C	protein_coding	37.1246	119.503
chr19	48393667	48444931	+	GRIN2D	protein_coding	37.1246	119.503
chr1	51287257	51345116	-	TTC39A	protein_coding	41.2495	119.503
chr5	115578641	115626161	-	TMED7-TICAM2	protein_coding	45.3745	119.503
chr8	143816343	143830709	-	PUF60	protein_coding	45.3745	119.503
chr9	79571772	79726882	+	TLE4	protein_coding	45.3745	119.503
chr17	82942148	83051809	-	B3GNTL1	protein_coding	45.3745	119.503
chrX	154436912	154443467	+	GDI1	protein_coding	45.3745	119.503
chr1	230642480	230693982	+	COG2	protein_coding	53.6244	119.503
chr10	48684872	48982956	+	WDFY4	protein_coding	53.6244	119.503
chr14	37595628	38041442	+	TTC6	protein_coding	53.6244	119.503
chr2	64631620	64751005	-	SERTAD2	protein_coding	57.7493	119.503
chr7	103471380	103989658	-	RELN	protein_coding	57.7493	119.503
chr8	67173510	67343781	-	ARFGEF1	protein_coding	57.7493	119.503
chr8	144772223	144787345	-	ZNF34	protein_coding	57.7493	119.503
chr19	45379637	45406349	-	PPP1R13L	protein_coding	57.7493	119.503
chr1	76074745	76634603	+	ST6GALNAC3	protein_coding	61.8743	119.503
chr5	132410831	132646079	+	ENSG00000283782	protein_coding	65.9992	119.503
chr8	144449581	144465667	-	ZFTRAF1	protein_coding	65.9992	119.503
chr19	19320828	19358754	+	MAU2	protein_coding	65.9992	119.503
chr4	52872981	53366066	-	SCFD2	protein_coding	70.1242	119.503
chr20	59577508	59847711	+	PHACTR3	protein_coding	70.1242	119.503
chr1	215622890	216423448	-	USH2A	protein_coding	74.2492	119.503
chr4	10068088	10116972	-	WDR1	protein_coding	74.2492	119.503
chr10	23694745	24547848	+	KIAA1217	protein_coding	74.2492	119.503
chr14	32934395	33820863	+	NPAS3	protein_coding	74.2492	119.503
chr16	81035841	81047350	+	ATMIN	protein_coding	74.2492	119.503
chr5	81972022	82276857	+	ATG10	protein_coding	78.3741	119.503
chr12	76025446	76031776	-	PHLDA1	protein_coding	78.3741	119.503
chr1	244840637	244864560	-	HNRNPU	protein_coding	82.4991	119.503
chr8	101686541	102124907	-	NCALD	protein_coding	82.4991	119.503
chr17	17810398	17837002	-	SREBF1	protein_coding	82.4991	119.503
chr18	34493290	34891844	+	DTNA	protein_coding	82.4991	119.503
chr7	66205316	66420543	+	TPST1	protein_coding	86.624	119.503
chr10	77953147	78029522	-	POLR3A	protein_coding	86.624	119.503
chr18	50560086	50731826	+	MAPK4	protein_coding	86.624	119.503
chr19	33386949	33521823	-	PEPD	protein_coding	86.624	119.503
chr3	56727417	57079329	-	ARHGEF3	protein_coding	90.749	119.503
chr3	100749155	100993515	-	ABI3BP	protein_coding	90.749	119.503
chr3	114314499	115147292	-	ZBTB20	protein_coding	90.749	119.503
chr8	26514030	26658178	+	DPYSL2	protein_coding	90.749	119.503
chr11	103109409	103479863	+	DYNC2H1	protein_coding	90.749	119.503
chr22	39994953	40043534	+	FAM83F	protein_coding	90.749	119.503
chr15	65895078	66253756	-	MEGF11	protein_coding	94.8739	119.503
chrX	18425582	18653629	+	CDKL5	protein_coding	94.8739	119.503
chr2	219171896	219178106	-	CNPPD1	protein_coding	103.124	119.503
chr9	4792943	4885917	+	RCL1	protein_coding	103.124	119.503
chr10	73796513	73811651	-	ENSG00000272916	protein_coding	103.124	119.503
chr11	64764605	64778786	-	SF1	protein_coding	103.124	119.503
chr17	20999595	21043760	-	USP22	protein_coding	103.124	119.503
chr9	69121263	69274615	+	TJP2	protein_coding	111.374	119.503
chr10	68341106	68407294	-	RUFY2	protein_coding	111.374	119.503
chr8	10054291	10428891	+	MSRA	protein_coding	115.499	119.503
chr16	29806105	29811164	+	MAZ	protein_coding	115.499	119.503
chr19	18831958	18868230	+	UPF1	protein_coding	115.499	119.503
chr3	65353524	66038918	-	MAGI1	protein_coding	119.624	119.503
chr5	107859034	108382098	-	FBXL17	protein_coding	119.624	119.503
chr11	66616625	66646469	+	RBM14-RBM4	protein_coding	119.624	119.503
chr19	16829397	16880353	+	SIN3B	protein_coding	119.624	119.503
chr20	33993645	34108308	+	RALY	protein_coding	119.624	119.503
chr3	126704239	126960420	+	CHCHD6	protein_coding	127.874	119.503
chr12	56595595	56636816	-	BAZ2A	protein_coding	127.874	119.503
chr16	27550132	27780344	+	KATNIP	protein_coding	127.874	119.503
chr18	49036386	49461347	-	DYM	protein_coding	127.874	119.503
chrX	123960211	124422664	+	STAG2	protein_coding	127.874	119.503
chr8	70109781	70403808	-	NCOA2	protein_coding	131.998	119.503
chr11	116843401	117098437	-	SIK3	protein_coding	136.123	119.503
chr22	40044816	40335808	+	TNRC6B	protein_coding	136.123	119.503
chr1	180230263	180278984	+	LHX4	protein_coding	140.248	119.503
chr6	108848415	108974476	+	ARMC2	protein_coding	140.248	119.503
chr11	67364167	67374177	-	CLCF1	protein_coding	140.248	119.503
chr6	7881521	8064364	-	BLOC1S5-TXNDC5	protein_coding	144.373	119.503
chr18	721587	812546	-	YES1	protein_coding	148.498	119.503
chr11	68460730	68615334	+	PPP6R3	protein_coding	152.623	119.503
chr18	3066806	3219968	-	MYOM1	protein_coding	152.623	119.503
chr17	2755704	3037741	+	RAP1GAP2	protein_coding	156.748	119.503
chr7	151085830	151144436	+	AGAP3	protein_coding	160.873	119.503
chr7	135092362	135170795	-	CYREN	protein_coding	169.123	119.503
chr22	26169461	26383597	+	SEZ6L	protein_coding	177.373	119.503
chr22	21759656	21867680	-	MAPK1	protein_coding	185.623	119.503
chr15	98648538	98964530	+	IGF1R	protein_coding	189.748	119.503
chr1	226989864	227318492	-	CDC42BPA	protein_coding	222.747	119.503
chr1	108692309	108702928	+	PRPF38B	protein_coding	226.872	119.503
chr10	32887272	33005792	-	ITGB1	protein_coding	230.997	119.503
chr1	97077742	97995000	-	DPYD	protein_coding	259.872	119.503
chr3	47016427	47164113	-	SETD2	protein_coding	268.122	119.503
chr11	62832341	62841809	-	WDR74	protein_coding	342.371	119.503
chr20	62122460	62135374	+	LSM14B	protein_coding	350.621	119.503
chr3	50317789	50322782	-	HYAL2	protein_coding	NA	119.503
chr19	45933733	45974044	-	NOVA2	protein_coding	NA	119.503
chr1	231332752	231337852	-	EXOC8	protein_coding	4.12495	114.307
chr3	50279086	50288114	+	LSMEM2	protein_coding	4.12495	114.307
chr1	230837118	230869589	-	C1orf198	protein_coding	8.24991	114.307
chr9	136361903	136373644	-	ENSG00000289701	protein_coding	8.24991	114.307
chr16	87383952	87404779	+	MAP1LC3B	protein_coding	8.24991	114.307
chr1	15438441	15449242	+	CTRC	protein_coding	12.3749	114.307
chr3	50287731	50292918	-	IFRD2	protein_coding	12.3749	114.307
chr3	50329781	50340980	-	RASSF1	protein_coding	12.3749	114.307
chr7	43112628	43566001	+	HECW1	protein_coding	16.4998	114.307
chr8	138588234	138914041	-	COL22A1	protein_coding	20.6248	114.307
chr12	108129287	108250537	+	WSCD2	protein_coding	20.6248	114.307
chr9	91563090	91950228	-	ROR2	protein_coding	28.8747	114.307
chr2	27537385	27582722	+	C2orf16	protein_coding	32.9996	114.307
chr17	51630312	52160017	-	CA10	protein_coding	32.9996	114.307
chr1	231363796	231528603	-	ENSG00000287856	protein_coding	37.1246	114.307
chr4	88725954	89111398	-	FAM13A	protein_coding	37.1246	114.307
chr5	115578495	115602479	-	TICAM2	protein_coding	37.1246	114.307
chr15	101289783	101525202	-	PCSK6	protein_coding	37.1246	114.307
chr1	247297411	247331867	-	ZNF496	protein_coding	45.3745	114.307
chr15	29120251	29570979	-	FAM189A1	protein_coding	45.3745	114.307
chr16	30024426	30052978	-	TLCD3B	protein_coding	45.3745	114.307
chr11	93741663	93812378	+	ENSG00000284057	protein_coding	49.4994	114.307
chr9	105447795	105552433	+	FSD1L	protein_coding	53.6244	114.307
chr3	16313573	16514026	-	RFTN1	protein_coding	57.7493	114.307
chr17	64039079	64130819	-	ERN1	protein_coding	57.7493	114.307
chr12	111034164	111350554	+	CUX2	protein_coding	61.8743	114.307
chr1	98890244	99227929	-	PLPPR5	protein_coding	65.9992	114.307
chr18	56651342	57029811	+	WDR7	protein_coding	65.9992	114.307
chr2	170990822	171231314	-	TLK1	protein_coding	70.1242	114.307
chr3	196980589	197029835	-	MELTF	protein_coding	70.1242	114.307
chr9	137039462	137046179	-	NPDC1	protein_coding	70.1242	114.307
chr13	31846712	32299125	+	FRY	protein_coding	70.1242	114.307
chr10	50305585	50625163	-	SGMS1	protein_coding	74.2492	114.307
chr11	99020948	100358885	+	CNTN5	protein_coding	74.2492	114.307
chr3	21412217	22373321	-	ZNF385D	protein_coding	78.3741	114.307
chr4	1289886	1340147	+	MAEA	protein_coding	78.3741	114.307
chr5	148451031	148677235	-	HTR4	protein_coding	78.3741	114.307
chr7	16916358	17346152	+	AHR	protein_coding	78.3741	114.307
chr22	42160012	42343616	-	TCF20	protein_coding	78.3741	114.307
chr2	26457202	26558756	-	OTOF	protein_coding	82.4991	114.307
chr6	159169399	159272108	+	FNDC1	protein_coding	82.4991	114.307
chr22	28883571	29057488	+	ZNRF3	protein_coding	82.4991	114.307
chr3	53328962	53813733	+	CACNA1D	protein_coding	86.624	114.307
chr9	116423111	117415070	-	ASTN2	protein_coding	86.624	114.307
chr10	49679650	49710261	+	C10orf53	protein_coding	86.624	114.307
chr15	31326834	31435665	+	KLF13	protein_coding	86.624	114.307
chr3	171600403	171810950	-	PLD1	protein_coding	90.749	114.307
chr5	179614177	179634784	-	HNRNPH1	protein_coding	90.749	114.307
chr1	109249538	109275751	+	CELSR2	protein_coding	94.8739	114.307
chr7	107201371	107564261	-	COG5	protein_coding	94.8739	114.307
chr16	89726682	89816977	-	FANCA	protein_coding	94.8739	114.307
chr1	20806291	21177285	-	EIF4G3	protein_coding	98.9989	114.307
chr5	142108778	142154440	+	NDFIP1	protein_coding	98.9989	114.307
chr10	69801879	69964275	+	COL13A1	protein_coding	98.9989	114.307
chr3	143265221	143848485	-	SLC9A9	protein_coding	103.124	114.307
chr7	75899199	75986855	+	POR	protein_coding	103.124	114.307
chr10	3066332	3137718	+	PFKP	protein_coding	103.124	114.307
chr1	8860999	8879190	-	ENO1	protein_coding	107.249	114.307
chr1	89821013	89936611	+	LRRC8D	protein_coding	107.249	114.307
chr5	10971835	11904446	-	CTNND2	protein_coding	107.249	114.307
chr6	158232235	158511828	+	TULP4	protein_coding	107.249	114.307
chr1	35393882	35557950	-	KIAA0319L	protein_coding	111.374	114.307
chr2	136765544	137677718	+	THSD7B	protein_coding	111.374	114.307
chr12	26335351	26833194	-	ITPR2	protein_coding	111.374	114.307
chr15	70047789	70098176	-	TLE3	protein_coding	111.374	114.307
chr11	120511745	120988906	+	GRIK4	protein_coding	115.499	114.307
chrX	7147236	7804358	+	STS	protein_coding	115.499	114.307
chr10	133278634	133318823	-	TUBGCP2	protein_coding	119.624	114.307
chr12	131929199	131945896	+	PUS1	protein_coding	119.624	114.307
chr2	231706894	231713551	+	PTMA	protein_coding	123.749	114.307
chr6	89364615	89412273	-	RRAGD	protein_coding	123.749	114.307
chr9	129139412	129260575	+	ENSG00000235007	protein_coding	123.749	114.307
chr3	23805954	23891640	+	UBE2E1	protein_coding	127.874	114.307
chr4	6269848	6303265	+	WFS1	protein_coding	127.874	114.307
chr11	2944430	2992377	-	NAP1L4	protein_coding	127.874	114.307
chr17	82078337	82098294	-	FASN	protein_coding	127.874	114.307
chr19	1009647	1021179	-	TMEM259	protein_coding	131.998	114.307
chr1	178725164	178921842	+	RALGPS2	protein_coding	136.123	114.307
chr15	59132433	59372871	-	MYO1E	protein_coding	136.123	114.307
chr16	84565595	84618078	-	COTL1	protein_coding	136.123	114.307
chr1	6467121	6520074	-	PLEKHG5	protein_coding	144.373	114.307
chr2	65310850	65432637	-	SPRED2	protein_coding	144.373	114.307
chr7	2354085	2380745	+	EIF3B	protein_coding	144.373	114.307
chr19	7903842	7914478	+	MAP2K7	protein_coding	144.373	114.307
chr1	208022241	208244384	-	PLXNA2	protein_coding	152.623	114.307
chr8	98371227	98942827	-	STK3	protein_coding	156.748	114.307
chr12	123470053	123533719	-	RILPL1	protein_coding	156.748	114.307
chr20	38805696	38923024	+	PPP1R16B	protein_coding	156.748	114.307
chr4	173331375	173334432	-	HMGB2	protein_coding	160.873	114.307
chr19	47608195	47703277	+	BICRA	protein_coding	160.873	114.307
chr5	37379284	37753435	+	WDR70	protein_coding	164.998	114.307
chr15	43870760	44195271	-	FRMD5	protein_coding	164.998	114.307
chr4	1056249	1113564	-	RNF212	protein_coding	169.123	114.307
chr19	1461142	1479219	-	C19orf25	protein_coding	169.123	114.307
chr20	62136732	62143440	-	PSMA7	protein_coding	173.248	114.307
chr3	38165088	38255484	+	OXSR1	protein_coding	177.373	114.307
chr2	99337370	99401326	+	EIF5B	protein_coding	181.498	114.307
chrX	72329515	72573101	-	HDAC8	protein_coding	181.498	114.307
chr19	4402639	4445018	+	CHAF1A	protein_coding	189.748	114.307
chr1	6264268	6393767	-	ACOT7	protein_coding	197.998	114.307
chr7	96481625	96709880	-	SEM1	protein_coding	197.998	114.307
chr1	203626831	203744081	+	ATP2B4	protein_coding	206.248	114.307
chr5	218297	314955	+	ENSG00000286001	protein_coding	214.498	114.307
chr19	52594059	52690559	-	ZNF83	protein_coding	222.747	114.307
chr2	184598528	184939492	+	ZNF804A	protein_coding	235.122	114.307
chr2	206159584	206162928	+	EEF1B2	protein_coding	251.622	114.307
chr3	37243190	37366879	+	GOLGA4	protein_coding	255.747	114.307
chr5	173314722	173328447	-	STC2	protein_coding	268.122	114.307
chr1	70205681	70253052	+	SRSF11	protein_coding	276.372	114.307
chr2	10120697	10211725	+	RRM2	protein_coding	284.622	114.307
chr1	64833222	65067754	-	JAK1	protein_coding	305.247	114.307
chr3	50191609	50197696	+	GNAT1	protein_coding	NA	114.307
chr9	136359479	136363744	-	DNLZ	protein_coding	4.12495	109.111
chrX	2486413	2500976	-	ZBED1	protein_coding	12.3749	109.111
chr8	1973676	2006936	+	KBTBD11	protein_coding	24.7497	109.111
chr22	45920365	45977162	-	WNT7B	protein_coding	24.7497	109.111
chr1	231241206	231277973	+	GNPAT	protein_coding	28.8747	109.111
chr16	29812260	29820092	+	ENSG00000280893	protein_coding	28.8747	109.111
chr19	46039181	46077118	-	IGFL4	protein_coding	28.8747	109.111
chr10	70298969	70382650	-	LRRC20	protein_coding	32.9996	109.111
chr1	231363750	231422287	-	EGLN1	protein_coding	37.1246	109.111
chr1	246839097	246931948	-	AHCTF1	protein_coding	37.1246	109.111
chr5	170353486	170736632	+	KCNIP1	protein_coding	37.1246	109.111
chr5	171309247	171312139	+	TLX3	protein_coding	37.1246	109.111
chr5	176810518	176880898	+	UNC5A	protein_coding	37.1246	109.111
chr13	40931923	41061440	-	ELF1	protein_coding	37.1246	109.111
chr2	102311501	102352037	+	IL1RL1	protein_coding	41.2495	109.111
chr19	45995460	46021318	+	CCDC61	protein_coding	41.2495	109.111
chr2	95297326	95386077	+	KCNIP3	protein_coding	45.3745	109.111
chr2	102311528	102398777	+	IL18R1	protein_coding	45.3745	109.111
chr2	217799587	218033982	-	TNS1	protein_coding	45.3745	109.111
chr3	10324022	10708007	-	ATP2B2	protein_coding	45.3745	109.111
chr9	70529059	71446904	-	TRPM3	protein_coding	45.3745	109.111
chr3	37452114	37823507	+	ITGA9	protein_coding	49.4994	109.111
chr19	5993163	6199572	-	RFX2	protein_coding	49.4994	109.111
chr22	38861421	38872249	-	CBX6	protein_coding	49.4994	109.111
chr4	184385701	184474558	-	IRF2	protein_coding	53.6244	109.111
chr20	50190829	50192668	+	CEBPB	protein_coding	53.6244	109.111
chr3	52075225	52154690	-	POC1A	protein_coding	57.7493	109.111
chr4	140620781	140756385	-	TBC1D9	protein_coding	57.7493	109.111
chr6	123803864	124825640	+	NKAIN2	protein_coding	57.7493	109.111
chr2	71276560	71435069	+	ZNF638	protein_coding	65.9992	109.111
chr2	86020215	86106155	-	POLR1A	protein_coding	65.9992	109.111
chr3	15206151	15252916	+	CAPN7	protein_coding	65.9992	109.111
chr3	23889950	23946591	-	NKIRAS1	protein_coding	65.9992	109.111
chr5	146580741	147084784	-	PPP2R2B	protein_coding	65.9992	109.111
chr9	137459951	137550402	-	PNPLA7	protein_coding	65.9992	109.111
chr12	48766193	48789089	-	ADCY6	protein_coding	65.9992	109.111
chr20	362834	397559	+	TRIB3	protein_coding	65.9992	109.111
chr3	46921725	46982010	-	CCDC12	protein_coding	70.1242	109.111
chr14	71932428	72566530	+	RGS6	protein_coding	70.1242	109.111
chr1	93448117	93554661	+	FNBP1L	protein_coding	74.2492	109.111
chr2	211375716	212538841	-	ERBB4	protein_coding	74.2492	109.111
chr6	85607778	85644063	-	SYNCRIP	protein_coding	74.2492	109.111
chr7	29146568	29514328	+	CHN2	protein_coding	74.2492	109.111
chr7	38977908	39493095	+	POU6F2	protein_coding	74.2492	109.111
chr9	6720862	7175648	+	KDM4C	protein_coding	74.2492	109.111
chr2	25227854	25342590	-	DNMT3A	protein_coding	78.3741	109.111
chr14	99737692	99942060	+	EML1	protein_coding	78.3741	109.111
chr15	78959905	79090780	-	RASGRF1	protein_coding	78.3741	109.111
chr4	2247431	2262109	-	MXD4	protein_coding	82.4991	109.111
chr5	7396137	7830081	+	ADCY2	protein_coding	82.4991	109.111
chr6	108559834	108684774	+	FOXO3	protein_coding	82.4991	109.111
chr11	867858	915058	-	CHID1	protein_coding	82.4991	109.111
chr11	35138881	35232402	+	CD44	protein_coding	82.4991	109.111
chr21	33559541	33588706	-	DONSON	protein_coding	82.4991	109.111
chr1	174159409	174995308	+	RABGAP1L	protein_coding	86.624	109.111
chr5	38937919	39074399	-	RICTOR	protein_coding	86.624	109.111
chr8	143723932	143738234	-	FAM83H	protein_coding	86.624	109.111
chr17	39626739	39636626	+	PPP1R1B	protein_coding	86.624	109.111
chr19	46143105	46161298	+	IGFL2	protein_coding	86.624	109.111
chr20	3249305	3407669	-	DNAAF9	protein_coding	86.624	109.111
chr7	105604771	105876599	-	ATXN7L1	protein_coding	90.749	109.111
chr12	103940762	103965708	-	C12orf73	protein_coding	90.749	109.111
chr19	19516226	19536076	+	ENSG00000258674	protein_coding	90.749	109.111
chr1	5862810	5992473	-	NPHP4	protein_coding	98.9989	109.111
chr2	199269504	199471266	-	SATB2	protein_coding	98.9989	109.111
chr5	470455	524449	-	SLC9A3	protein_coding	98.9989	109.111
chr7	29122339	29514667	+	ENSG00000285162	protein_coding	98.9989	109.111
chr8	129839592	130017504	-	CYRIB	protein_coding	98.9989	109.111
chr21	37607372	38121345	-	KCNJ6	protein_coding	98.9989	109.111
chr10	103594026	103855584	-	SH3PXD2A	protein_coding	103.124	109.111
chr19	49157740	49211836	+	TRPM4	protein_coding	103.124	109.111
chrX	154444140	154450654	+	FAM50A	protein_coding	103.124	109.111
chr9	17906562	18910950	+	ADAMTSL1	protein_coding	107.249	109.111
chr1	5990926	6101193	+	KCNAB2	protein_coding	111.374	109.111
chr10	99875576	100009947	-	DNMBP	protein_coding	111.374	109.111
chr11	65570459	65573942	+	ZNRD2	protein_coding	111.374	109.111
chr22	31064104	31104757	+	SMTN	protein_coding	111.374	109.111
chr4	90127393	91605295	+	CCSER1	protein_coding	115.499	109.111
chr7	90466423	91210590	+	CDK14	protein_coding	115.499	109.111
chr10	131901007	131959834	+	PPP2R2D	protein_coding	115.499	109.111
chr14	57999734	58298139	-	ARMH4	protein_coding	115.499	109.111
chr15	43777086	43804427	+	SERF2	protein_coding	115.499	109.111
chr19	1941171	1981338	+	CSNK1G2	protein_coding	115.499	109.111
chr1	51577178	51798427	+	OSBPL9	protein_coding	119.624	109.111
chr2	47160083	47176921	-	CALM2	protein_coding	119.624	109.111
chr3	107522935	107811339	+	BBX	protein_coding	119.624	109.111
chr7	135148071	135166215	+	TMEM140	protein_coding	119.624	109.111
chr10	29457337	29736959	-	SVIL	protein_coding	119.624	109.111
chr10	112446997	112818744	+	VTI1A	protein_coding	119.624	109.111
chr21	15729981	15880064	+	USP25	protein_coding	119.624	109.111
chrX	153669732	153689010	-	PNCK	protein_coding	119.624	109.111
chr4	1712857	1745171	+	TACC3	protein_coding	123.749	109.111
chr20	34363234	34511773	+	ITCH	protein_coding	123.749	109.111
chrX	624343	659411	+	SHOX	protein_coding	123.749	109.111
chr4	98470366	98658611	-	TSPAN5	protein_coding	127.874	109.111
chr7	122318410	122886759	-	CADPS2	protein_coding	127.874	109.111
chr11	57712581	57818431	+	ENSG00000288534	protein_coding	127.874	109.111
chr18	76978826	77133683	-	MBP	protein_coding	127.874	109.111
chr1	200404939	200410056	-	ZNF281	protein_coding	131.998	109.111
chr3	55508310	56469095	-	ERC2	protein_coding	140.248	109.111
chr14	21209135	21269494	-	HNRNPC	protein_coding	140.248	109.111
chr4	7758713	7939926	-	AFAP1	protein_coding	144.373	109.111
chr11	110093391	110171841	+	ZC3H12C	protein_coding	144.373	109.111
chr12	131828392	131851783	+	MMP17	protein_coding	144.373	109.111
chr20	58689130	58719238	+	NPEPL1	protein_coding	144.373	109.111
chr22	24952715	25197448	+	KIAA1671	protein_coding	148.498	109.111
chrX	10015253	10144474	+	WWC3	protein_coding	148.498	109.111
chrM	14148	14673	-	MT-ND6	protein_coding	148.498	109.111
chr7	5620046	5781696	-	RNF216	protein_coding	152.623	109.111
chr1	155946850	156007070	-	ARHGEF2	protein_coding	160.873	109.111
chr17	67825502	67984378	+	BPTF	protein_coding	160.873	109.111
chr21	37073225	37203112	+	TTC3	protein_coding	160.873	109.111
chr14	77024542	77028708	-	IRF2BPL	protein_coding	164.998	109.111
chrX	53374148	53422728	-	SMC1A	protein_coding	164.998	109.111
chr11	9776775	10304877	-	SBF2	protein_coding	173.248	109.111
chr4	150264434	151015727	-	LRBA	protein_coding	177.373	109.111
chr5	850290	892801	-	BRD9	protein_coding	177.373	109.111
chr18	2847005	2916003	+	EMILIN2	protein_coding	177.373	109.111
chr20	43458053	43541881	+	ENSG00000288000	protein_coding	181.498	109.111
chr1	243488232	243851079	-	AKT3	protein_coding	185.623	109.111
chr7	116953237	117230176	+	ST7	protein_coding	202.123	109.111
chr1	160216799	160285130	-	ENSG00000258465	protein_coding	206.248	109.111
chr9	130713042	130887675	+	ABL1	protein_coding	214.498	109.111
chr16	30698208	30741409	+	SRCAP	protein_coding	259.872	109.111
chr12	49791145	49828750	-	NCKAP5L	protein_coding	342.371	109.111
chr9	136842477	136848801	+	AJM1	protein_coding	354.746	109.111
chr6	109492854	109691217	-	AK9	protein_coding	3514.46	109.111
chr3	50292830	50299405	-	HYAL3	protein_coding	NA	109.111
chr3	50296401	50299416	-	NAA80	protein_coding	NA	109.111
chr3	50299889	50312381	-	HYAL1	protein_coding	NA	109.111
chr17	8802721	8867677	-	PIK3R6	protein_coding	NA	109.111
chr19	2732203	2740028	-	SLC39A3	protein_coding	NA	109.111
chr1	231162057	231221565	+	TRIM67	protein_coding	4.12495	103.916
chr17	9576626	9643447	+	CFAP52	protein_coding	4.12495	103.916
chr9	136363955	136373681	-	CARD9	protein_coding	8.24991	103.916
chr15	75355206	75368612	-	MAN2C1	protein_coding	8.24991	103.916
chr3	50205245	50221486	+	SLC38A3	protein_coding	12.3749	103.916
chr3	50155044	50189075	+	SEMA3F	protein_coding	20.6248	103.916
chr9	36833268	37034268	-	PAX5	protein_coding	20.6248	103.916
chr9	136401921	136410614	-	ENTR1	protein_coding	20.6248	103.916
chr19	50659254	50719802	-	SHANK1	protein_coding	24.7497	103.916
chr1	15941868	15976132	-	ZBTB17	protein_coding	28.8747	103.916
chr1	231018957	231040254	-	FAM89A	protein_coding	28.8747	103.916
chr18	9136227	9285985	+	ANKRD12	protein_coding	28.8747	103.916
chr18	79679802	79754503	+	CTDP1	protein_coding	28.8747	103.916
chr19	2476121	2478259	+	GADD45B	protein_coding	28.8747	103.916
chr22	38111494	38214778	-	PLA2G6	protein_coding	28.8747	103.916
chr11	93784226	93814963	+	MED17	protein_coding	32.9996	103.916
chr19	647525	663233	-	RNF126	protein_coding	32.9996	103.916
chr3	42489298	42537573	+	VIPR1	protein_coding	41.2495	103.916
chr6	149218640	149411613	+	TAB2	protein_coding	41.2495	103.916
chr11	67435509	67443821	-	CORO1B	protein_coding	45.3745	103.916
chr12	45919130	45992120	-	SCAF11	protein_coding	45.3745	103.916
chr16	87083561	87317420	-	C16orf95	protein_coding	45.3745	103.916
chr19	2287163	2308154	-	LINGO3	protein_coding	45.3745	103.916
chr1	176463170	176845601	+	PAPPA2	protein_coding	49.4994	103.916
chr22	24270816	24417739	+	SPECC1L	protein_coding	49.4994	103.916
chr7	43582757	43650713	+	STK17A	protein_coding	53.6244	103.916
chr8	69667045	69834978	-	SLCO5A1	protein_coding	53.6244	103.916
chr11	61792979	61867354	+	FADS2	protein_coding	53.6244	103.916
chr12	64507000	64697564	+	RASSF3	protein_coding	53.6244	103.916
chr1	42817121	42844991	+	ERMAP	protein_coding	57.7493	103.916
chr1	223701592	223776018	+	CAPN2	protein_coding	57.7493	103.916
chr3	14947582	15053600	+	NR2C2	protein_coding	57.7493	103.916
chr5	135476912	135889770	+	SLC25A48	protein_coding	57.7493	103.916
chr7	128937456	128950038	+	IRF5	protein_coding	57.7493	103.916
chr2	148644439	148787569	+	EPC2	protein_coding	61.8743	103.916
chr6	4706158	4955551	+	CDYL	protein_coding	61.8743	103.916
chr12	120127201	120194715	-	GCN1	protein_coding	61.8743	103.916
chr13	101710803	102402457	-	FGF14	protein_coding	61.8743	103.916
chr15	31001060	31161273	-	TRPM1	protein_coding	61.8743	103.916
chr17	39603535	39609777	-	NEUROD2	protein_coding	61.8743	103.916
chr20	45747943	45791932	-	WFDC3	protein_coding	61.8743	103.916
chr7	54542324	54571080	+	VSTM2A	protein_coding	65.9992	103.916
chr8	144428774	144444440	-	TONSL	protein_coding	65.9992	103.916
chr2	230712841	230821075	+	CAB39	protein_coding	70.1242	103.916
chr7	36153253	36301538	+	EEPD1	protein_coding	70.1242	103.916
chr1	181317689	181813262	+	CACNA1E	protein_coding	74.2492	103.916
chr4	17841186	18021876	-	LCORL	protein_coding	74.2492	103.916
chr5	149730297	149855022	+	PPARGC1B	protein_coding	74.2492	103.916
chr20	3783850	3786740	-	CENPB	protein_coding	74.2492	103.916
chr4	163524297	164384050	-	MARCHF1	protein_coding	78.3741	103.916
chr3	139935184	140577397	+	CLSTN2	protein_coding	82.4991	103.916
chr4	147732062	148072776	+	ARHGAP10	protein_coding	82.4991	103.916
chr7	57450176	57473559	+	ZNF716	protein_coding	82.4991	103.916
chr8	130780300	131040909	-	ADCY8	protein_coding	82.4991	103.916
chr11	20669550	21575686	+	NELL1	protein_coding	82.4991	103.916
chr12	79773562	79935460	-	PPP1R12A	protein_coding	82.4991	103.916
chr19	15380049	15419141	-	AKAP8L	protein_coding	82.4991	103.916
chr6	130839346	131063322	-	EPB41L2	protein_coding	86.624	103.916
chr7	23310208	23470491	-	IGF2BP3	protein_coding	86.624	103.916
chr7	44748580	44769881	+	ZMIZ2	protein_coding	86.624	103.916
chr7	151057209	151076526	+	SLC4A2	protein_coding	86.624	103.916
chr19	46120066	46124688	-	IGFL3	protein_coding	86.624	103.916
chr10	132207491	132331847	-	STK32C	protein_coding	90.749	103.916
chr14	100238297	100282788	+	YY1	protein_coding	90.749	103.916
chr19	1177557	1228431	+	STK11	protein_coding	90.749	103.916
chr19	4472296	4502208	+	HDGFL2	protein_coding	90.749	103.916
chr1	36339623	36385924	-	STK40	protein_coding	94.8739	103.916
chr6	12716311	13290446	+	PHACTR1	protein_coding	94.8739	103.916
chr10	115093364	115948999	+	ATRNL1	protein_coding	94.8739	103.916
chr10	133160218	133226412	+	KNDC1	protein_coding	94.8739	103.916
chr22	32507819	33058381	-	SYN3	protein_coding	94.8739	103.916
chr3	128693668	128825942	+	RAB7A	protein_coding	98.9989	103.916
chrX	130622324	130903234	-	ENOX2	protein_coding	98.9989	103.916
chr5	179797596	179806952	-	MGAT4B	protein_coding	103.124	103.916
chr7	39623564	39708120	+	RALA	protein_coding	103.124	103.916
chr14	80476982	80959517	-	CEP128	protein_coding	103.124	103.916
chr2	3188924	3377830	-	EIPR1	protein_coding	107.249	103.916
chrX	71910844	72161750	+	NHSL2	protein_coding	107.249	103.916
chr1	111542217	111716691	+	RAP1A	protein_coding	111.374	103.916
chr13	73686088	74134404	-	KLF12	protein_coding	111.374	103.916
chr17	212388	386254	-	RPH3AL	protein_coding	111.374	103.916
chr12	112160187	112382439	-	HECTD4	protein_coding	115.499	103.916
chr1	43650148	43931014	+	ENSG00000284989	protein_coding	119.624	103.916
chr8	127735433	127742951	+	MYC	protein_coding	119.624	103.916
chr19	49085418	49108605	+	SNRNP70	protein_coding	119.624	103.916
chr1	155335267	155563162	-	ASH1L	protein_coding	123.749	103.916
chr3	78597238	79767998	-	ROBO1	protein_coding	123.749	103.916
chr4	986996	1004564	+	IDUA	protein_coding	123.749	103.916
chr5	108747840	109196841	+	FER	protein_coding	123.749	103.916
chr2	158968639	159232659	+	TANC1	protein_coding	127.874	103.916
chr4	94451856	94668227	+	PDLIM5	protein_coding	127.874	103.916
chr12	28133248	28581511	+	CCDC91	protein_coding	127.874	103.916
chr14	75633624	75955079	+	TTLL5	protein_coding	127.874	103.916
chr20	31664451	31723989	-	BCL2L1	protein_coding	131.998	103.916
chr10	96593314	96720514	-	PIK3AP1	protein_coding	136.123	103.916
chr9	111360684	111484745	-	ECPAS	protein_coding	140.248	103.916
chr10	59788746	59906556	-	CCDC6	protein_coding	140.248	103.916
chr11	2376176	2397802	+	CD81	protein_coding	140.248	103.916
chr4	13568737	13627725	-	BOD1L1	protein_coding	144.373	103.916
chr7	64794387	64833681	+	ZNF138	protein_coding	148.498	103.916
chr18	3247480	3256236	+	MYL12A	protein_coding	148.498	103.916
chr2	167954019	168247595	-	STK39	protein_coding	152.623	103.916
chr12	85036313	85264457	+	LRRIQ1	protein_coding	156.748	103.916
chr2	132416804	132646582	+	GPR39	protein_coding	160.873	103.916
chr15	43772616	43799133	-	ENSG00000262560	protein_coding	164.998	103.916
chr8	25184688	25418082	+	DOCK5	protein_coding	177.373	103.916
chr8	141117277	141195808	+	DENND3	protein_coding	177.373	103.916
chr1	34712736	34859755	-	SMIM12	protein_coding	202.123	103.916
chr22	41244778	41286187	-	RANGAP1	protein_coding	202.123	103.916
chr3	98732235	98821201	+	ST3GAL6	protein_coding	206.248	103.916
chr1	200738892	200860704	+	CAMSAP2	protein_coding	210.373	103.916
chr1	206684904	206734281	+	MAPKAPK2	protein_coding	226.872	103.916
chr2	11179758	11348330	-	ROCK2	protein_coding	226.872	103.916
chr2	174072446	174248599	-	OLA1	protein_coding	251.622	103.916
chr6	162727131	163315500	+	PACRG	protein_coding	263.997	103.916
chr1	50437027	50960267	-	FAF1	protein_coding	272.247	103.916
chr6	131808015	131895155	+	ENPP1	protein_coding	400.12	103.916
chr10	37776525	37858106	-	ZNF248	protein_coding	746.617	103.916
chr1	240767635	241357374	-	RGS7	protein_coding	1018.86	103.916
chr19	46019152	46023053	-	PGLYRP1	protein_coding	NA	103.916
chr2	238426741	238452250	+	ASB1	protein_coding	4.12495	98.7198
chr12	85955665	86838904	-	MGAT4C	protein_coding	4.12495	98.7198
chr1	231223762	231241187	-	C1orf131	protein_coding	12.3749	98.7198
chr3	50341109	50345732	-	ZMYND10	protein_coding	12.3749	98.7198
chr14	59595975	59870776	-	RTN1	protein_coding	12.3749	98.7198
chr3	89107620	89482134	+	EPHA3	protein_coding	16.4998	98.7198
chr12	5531868	5946232	-	ANO2	protein_coding	16.4998	98.7198
chr15	65726053	65891989	+	RAB11A	protein_coding	16.4998	98.7198
chr17	76527585	76553578	+	PRCD	protein_coding	16.4998	98.7198
chr5	171419646	171457626	+	FGF18	protein_coding	24.7497	98.7198
chr8	67043078	67083783	-	COPS5	protein_coding	24.7497	98.7198
chr1	45016398	45306209	-	ZSWIM5	protein_coding	28.8747	98.7198
chr1	166839446	166856359	+	POGK	protein_coding	28.8747	98.7198
chr3	184561784	184582408	+	EPHB3	protein_coding	28.8747	98.7198
chr5	119037771	119249138	+	DMXL1	protein_coding	28.8747	98.7198
chr1	230690775	230745576	-	AGT	protein_coding	32.9996	98.7198
chr4	185585443	185956652	-	SORBS2	protein_coding	32.9996	98.7198
chr9	20658308	20995955	+	FOCAD	protein_coding	32.9996	98.7198
chr11	68052858	68121444	-	CHKA	protein_coding	32.9996	98.7198
chr17	6057806	6124427	+	WSCD1	protein_coding	32.9996	98.7198
chr4	171812253	173041559	+	GALNTL6	protein_coding	37.1246	98.7198
chr12	94567121	94650557	-	TMCC3	protein_coding	37.1246	98.7198
chr19	2785502	2815807	+	THOP1	protein_coding	37.1246	98.7198
chr5	111662620	111997464	-	NREP	protein_coding	41.2495	98.7198
chr9	130578964	130638352	+	FUBP3	protein_coding	41.2495	98.7198
chr5	132440439	132508719	-	IRF1	protein_coding	45.3745	98.7198
chr13	29509413	29595688	-	SLC7A1	protein_coding	45.3745	98.7198
chr15	52307280	52529132	-	MYO5A	protein_coding	45.3745	98.7198
chr17	81918269	81927735	-	MAFG	protein_coding	45.3745	98.7198
chr9	470290	746105	+	KANK1	protein_coding	49.4994	98.7198
chr2	15166915	15561340	-	NBAS	protein_coding	53.6244	98.7198
chr5	139293673	139331677	+	MATR3	protein_coding	53.6244	98.7198
chr5	140786135	141012347	+	PCDHA1	protein_coding	53.6244	98.7198
chr9	135808486	135907546	-	CAMSAP1	protein_coding	53.6244	98.7198
chr16	27459554	27549913	-	GTF3C1	protein_coding	57.7493	98.7198
chr17	62627669	62693597	+	MRC2	protein_coding	57.7493	98.7198
chr1	108815897	108963484	-	AKNAD1	protein_coding	61.8743	98.7198
chr2	71453560	71686763	+	DYSF	protein_coding	61.8743	98.7198
chr3	137998734	138033655	+	CLDN18	protein_coding	61.8743	98.7198
chr4	74114173	74303099	+	MTHFD2L	protein_coding	61.8743	98.7198
chr5	179862065	179907897	-	TBC1D9B	protein_coding	61.8743	98.7198
chr1	210328251	210676296	+	HHAT	protein_coding	65.9992	98.7198
chr2	241734601	241768816	+	D2HGDH	protein_coding	65.9992	98.7198
chr8	133237174	133302022	-	NDRG1	protein_coding	65.9992	98.7198
chr16	74999023	75110994	+	ZNRF1	protein_coding	65.9992	98.7198
chr17	76309477	76384521	-	PRPSAP1	protein_coding	65.9992	98.7198
chr2	238244043	238290102	-	PER2	protein_coding	70.1242	98.7198
chr5	113022105	113488823	-	MCC	protein_coding	74.2492	98.7198
chr7	51016211	51316818	-	COBL	protein_coding	74.2492	98.7198
chr12	30709551	30823302	-	CAPRIN2	protein_coding	74.2492	98.7198
chr2	178525988	178830802	-	TTN	protein_coding	78.3741	98.7198
chr12	3077354	3286564	+	TSPAN9	protein_coding	78.3741	98.7198
chr12	55757274	55827546	-	ENSG00000257390	protein_coding	78.3741	98.7198
chr19	8520777	8577577	-	MYO1F	protein_coding	78.3741	98.7198
chr2	24819168	24920237	-	ADCY3	protein_coding	82.4991	98.7198
chr2	190908459	191020960	-	STAT1	protein_coding	82.4991	98.7198
chr3	23945285	23980617	+	NR1D2	protein_coding	82.4991	98.7198
chr5	53883941	54310582	-	ARL15	protein_coding	82.4991	98.7198
chr6	68635281	69390571	+	ADGRB3	protein_coding	82.4991	98.7198
chr7	132123339	132648688	-	PLXNA4	protein_coding	82.4991	98.7198
chr11	47269160	47330031	+	MADD	protein_coding	82.4991	98.7198
chr12	19404044	19720801	+	AEBP2	protein_coding	82.4991	98.7198
chr15	68054308	68198603	+	PIAS1	protein_coding	82.4991	98.7198
chr15	68818220	68946811	+	SPESP1	protein_coding	82.4991	98.7198
chr7	140518419	140673993	-	DENND2A	protein_coding	86.624	98.7198
chr16	55389699	55506691	+	MMP2	protein_coding	86.624	98.7198
chr17	67070443	67245989	-	HELZ	protein_coding	90.749	98.7198
chr1	245154984	245709432	+	KIF26B	protein_coding	98.9989	98.7198
chr3	96814580	97761532	+	EPHA6	protein_coding	98.9989	98.7198
chr3	99828810	100114513	-	FILIP1L	protein_coding	98.9989	98.7198
chr9	81583682	81689547	-	TLE1	protein_coding	98.9989	98.7198
chr12	42238446	42459715	+	PPHLN1	protein_coding	98.9989	98.7198
chr18	12446511	12658107	-	SPIRE1	protein_coding	98.9989	98.7198
chr22	46576011	46679790	+	GRAMD4	protein_coding	98.9989	98.7198
chrX	47145220	47186813	+	RBM10	protein_coding	98.9989	98.7198
chr2	73984909	74108176	+	TET3	protein_coding	107.249	98.7198
chr4	169094258	169270956	-	SH3RF1	protein_coding	107.249	98.7198
chr10	101610663	101695295	-	FBXW4	protein_coding	107.249	98.7198
[truncated: 13,464 more rows]

## Sheet: miRNA_RPM
miRNA_RPM
Chr	Start	End	strand	gene_name	gene_type2	RPM.Control	RPM.METTL1
chr16	88716277	88716337	-	MIR4722	miRNA	255.747	1272.97
chr16	88468917	88469031	+	MIR5189	miRNA	255.747	1267.77
chr8	119325170	119325265	+	MIR548AZ	miRNA	1035.36	1096.31
chr3	125790403	125790552	-	MIR548I1	miRNA	NA	904.065
chr20	62332486	62332557	-	MIR4758	miRNA	78.3741	836.52
chr12	124915546	124915659	+	MIR5188	miRNA	763.116	794.954
chr17	28861368	28861440	-	MIR451A	miRNA	NA	784.562
chr17	28861370	28861438	+	MIR451B	miRNA	NA	784.562
chr17	28861532	28861618	-	MIR144	miRNA	NA	784.562
chr17	28861654	28861730	-	MIR4732	miRNA	NA	784.562
chr20	62554305	62554376	+	MIR1-1	miRNA	16.4998	779.367
chr20	62564911	62565013	+	MIR133A2	miRNA	16.4998	779.367
chr12	124337180	124337242	-	MIR6880	miRNA	742.492	779.367
chr17	29390661	29390730	+	MIR4523	miRNA	NA	748.192
chr22	45200953	45201019	-	MIR1249	miRNA	862.115	696.234
chr1	12578956	12579023	-	MIR6730	miRNA	37.1246	685.843
chr11	568088	568198	-	MIR210	miRNA	453.745	644.276
chr1	17277888	17277975	+	MIR3972	miRNA	2648.22	493.599
chr20	63919448	63919520	+	MIR941-1	miRNA	NA	452.033
chr20	63919504	63919576	+	MIR941-2	miRNA	NA	452.033
chr20	63919560	63919632	+	MIR941-3	miRNA	NA	452.033
chr20	63919755	63919827	+	MIR941-4	miRNA	NA	452.033
chr20	63919867	63919939	+	MIR941-5	miRNA	NA	452.033
chr21	8986998	8987178	+	MIR3648-2	miRNA	NA	446.837
chr7	1022932	1023026	-	MIR339	miRNA	65.9992	436.445
chr20	63941464	63941544	-	MIR1914	miRNA	NA	420.858
chr20	63942630	63942726	-	MIR647	miRNA	NA	420.858
chr20	63286807	63286866	+	MIR4326	miRNA	4.12495	410.466
chr3	186786671	186786777	+	MIR1248	miRNA	692.992	384.487
chr8	144057320	144057380	-	MIR6846	miRNA	8.24991	285.768
chr8	144262672	144262737	-	MIR7112	miRNA	8.24991	285.768
chr8	144079873	144079942	+	MIR6847	miRNA	16.4998	285.768
chrX	20017087	20017187	-	MIR23C	miRNA	NA	239.006
chr20	54068407	54068485	-	MIR4756	miRNA	305.247	233.81
chr12	94834397	94834513	+	MIR492	miRNA	164.998	202.635
chr12	95308419	95308513	+	MIR331	miRNA	164.998	202.635
chr12	95309922	95309984	+	MIR3685	miRNA	164.998	202.635
chr17	74748612	74748699	+	MIR3615	miRNA	107.249	197.44
chr19	18386561	18386634	+	MIR3189	miRNA	4.12495	176.656
chr19	45638993	45639087	-	MIR330	miRNA	NA	161.069
chr19	45674927	45675024	+	MIR642A	miRNA	NA	161.069
chr19	45674931	45675008	-	MIR642B	miRNA	NA	161.069
chr5	38557501	38557561	-	MIR3650	miRNA	107.249	145.482
chrX	109054541	109054590	+	ENSG00000275110	miRNA	127.874	135.09
chr19	13836439	13836517	-	MIR27A	miRNA	32.9996	129.894
chr16	2090194	2090284	-	MIR1225	miRNA	189.748	129.894
chr1	25023502	25023586	+	MIR4425	miRNA	20.6248	109.111
chr7	57405024	57405090	+	MIR3147	miRNA	74.2492	103.916
chr9	136519567	136519626	-	MIR4673	miRNA	284.622	103.916
chr3	50173325	50173419	+	ENSG00000207922	miRNA	NA	103.916
chr3	50227435	50227490	+	MIR5787	miRNA	NA	103.916
chr3	50273235	50273297	+	MIR6872	miRNA	NA	103.916
chr19	46018931	46019049	+	MIR769	miRNA	NA	103.916
chr1	231019827	231019924	-	MIR1182	miRNA	8.24991	93.524
chr19	2434913	2435000	-	MIR7108	miRNA	NA	88.3282
chr21	33550661	33550728	+	MIR6501	miRNA	61.8743	83.1324
chr19	2630714	2630793	+	MIR7850	miRNA	NA	83.1324
chr8	127795961	127796028	+	MIR1204	miRNA	107.249	77.9367
chrX	154450319	154450386	+	MIR6858	miRNA	4.12495	72.7409
chr21	8432529	8432621	+	MIR6724-4	miRNA	94.8739	72.7409
chrX	154019919	154019989	-	MIR718	miRNA	NA	72.7409
chr1	18883201	18883275	-	MIR4695	miRNA	NA	67.5451
chr1	18897070	18897148	-	MIR1290	miRNA	NA	67.5451
chr11	67490244	67490315	+	MIR6752	miRNA	NA	62.3493
chr11	68032863	68032922	+	MIR7113	miRNA	NA	62.3493
chr11	68033896	68033981	+	MIR4691	miRNA	NA	62.3493
chr17	39726494	39726561	+	MIR4728	miRNA	57.7493	57.1535
chr19	45436653	45436704	+	MIR6088	miRNA	NA	57.1535
chr5	86620496	86620575	+	SNORD138	miRNA	57.7493	51.9578
chr17	76736449	76736548	-	MIR636	miRNA	NA	51.9578
chr8	143945190	143945279	-	MIR661	miRNA	16.4998	46.762
chr9	137169185	137169270	-	MIR3621	miRNA	24.7497	46.762
chr16	5632466	5632566	+	MIR8065	miRNA	74.2492	46.762
chr6	158764660	158764753	-	MIR3918	miRNA	NA	46.762
chr14	93948225	93948302	-	MIR4506	miRNA	NA	46.762
chr1	227941589	227941683	-	MIR5008	miRNA	NA	41.5662
chr11	65444457	65444557	+	MIR612	miRNA	65.9992	36.3704
chr1	3560694	3560790	-	MIR551A	miRNA	NA	36.3704
chr20	18470614	18470691	+	MIR3192	miRNA	NA	36.3704
chr8	144400085	144400165	-	MIR1234	miRNA	4.12495	31.1747
chr19	13836586	13836659	-	MIR23A	miRNA	12.3749	31.1747
chr2	176188842	176188901	+	MIR7704	miRNA	16.4998	31.1747
chr17	59841265	59841337	+	MIR21	miRNA	41.2495	31.1747
chr1	170151377	170151462	-	MIR3119-1	miRNA	NA	31.1747
chr1	170151377	170151462	+	MIR3119-2	miRNA	NA	31.1747
chr2	60387361	60387445	-	MIR4432	miRNA	NA	31.1747
chr6	120015178	120015257	+	MIR3144	miRNA	NA	31.1747
chr8	144394148	144394230	-	MIR939	miRNA	NA	31.1747
chr10	113777992	113778054	-	MIR4483	miRNA	NA	31.1747
chr2	239068816	239068914	-	MIR4440	miRNA	4.12495	25.9789
chr7	130876746	130876810	-	MIR29A	miRNA	4.12495	25.9789
chr8	143733082	143733153	-	MIR4664	miRNA	4.12495	25.9789
chr8	143812956	143813042	-	MIR937	miRNA	4.12495	25.9789
chr8	143837755	143837816	-	MIR6845	miRNA	4.12495	25.9789
chr8	144400276	144400345	-	MIR6849	miRNA	4.12495	25.9789
chr19	18282076	18282161	+	MIR3188	miRNA	4.12495	25.9789
chr11	1256604	1256670	+	MIR6744	miRNA	12.3749	25.9789
chr9	137450025	137450086	-	MIR7114	miRNA	16.4998	25.9789
chr19	4445977	4446048	+	MIR4746	miRNA	28.8747	25.9789
chr14	75604208	75604261	+	ENSG00000280494	miRNA	115.499	25.9789
chr9	92292457	92292547	-	MIR3651	miRNA	156.748	25.9789
chr1	247201966	247202060	-	MIR3916	miRNA	NA	25.9789
chr2	239085826	239085926	-	MIR4441	miRNA	NA	25.9789
chr7	4788564	4788639	-	MIR4656	miRNA	NA	25.9789
chr8	144317245	144317315	-	MIR6848	miRNA	NA	25.9789
chr8	144435550	144435619	-	MIR6893	miRNA	NA	25.9789
chr7	129770382	129770492	-	MIR182	miRNA	12.3749	20.7831
chr12	94561788	94561859	+	MIR5700	miRNA	20.6248	20.7831
chr12	94571230	94571352	-	MIR7844	miRNA	20.6248	20.7831
chr16	14901507	14901591	+	MIR3179-1	miRNA	32.9996	20.7831
chr16	14907716	14907781	+	MIR3670-1	miRNA	32.9996	20.7831
chr16	14911219	14911313	+	MIR3180-1	miRNA	32.9996	20.7831
chr16	14925936	14926003	+	MIR6511A1	miRNA	32.9996	20.7831
chr16	14930819	14930879	+	MIR6770-1	miRNA	32.9996	20.7831
chr9	136670601	136670686	+	MIR126	miRNA	284.622	20.7831
chr9	136746892	136746970	-	MIR6722	miRNA	284.622	20.7831
chr9	136830956	136831023	+	MIR4292	miRNA	284.622	20.7831
chr9	136886732	136886803	+	MIR4479	miRNA	284.622	20.7831
chr17	1713902	1713987	-	MIR22	miRNA	569.244	20.7831
chr1	10227717	10227803	+	ENSG00000264881	miRNA	NA	20.7831
chr2	27996366	27996449	+	MIR4263	miRNA	NA	20.7831
chr4	7460027	7460118	+	MIR4274	miRNA	NA	20.7831
chr5	171386655	171386760	-	MIR3912	miRNA	NA	20.7831
chr12	120155433	120155499	-	MIR4498	miRNA	NA	20.7831
chr16	69933080	69933180	+	MIR140	miRNA	NA	20.7831
chr16	70030345	70030422	+	MIR1972-2	miRNA	NA	20.7831
chr20	2652776	2652842	+	MIR1292	miRNA	NA	20.7831
chr8	10666977	10667070	+	MIR4286	miRNA	8.24991	15.5873
chr8	141786241	141786313	-	MIR1302-7	miRNA	8.24991	15.5873
chr16	87834591	87834660	-	MIR6775	miRNA	8.24991	15.5873
chr7	129774691	129774769	-	MIR96	miRNA	12.3749	15.5873
chr8	142176338	142176418	+	MIR4472-1	miRNA	12.3749	15.5873
chr12	109833347	109833436	+	MIR4497	miRNA	12.3749	15.5873
chr19	8389289	8389380	-	MIR4999	miRNA	12.3749	15.5873
chr22	20033138	20033220	+	MIR185	miRNA	24.7497	15.5873
chr19	42133444	42133513	-	MIR4323	miRNA	45.3745	15.5873
chrX	154768595	154768656	+	MIR664B	miRNA	127.874	15.5873
chr20	61953545	61953662	-	MIR1257	miRNA	247.497	15.5873
chr20	62064801	62064885	+	MIR3195	miRNA	251.622	15.5873
chr9	136546172	136546259	-	MIR4674	miRNA	284.622	15.5873
chr7	100868035	100868107	+	MIR6875	miRNA	NA	15.5873
chr7	101159472	101159555	+	MIR4653	miRNA	NA	15.5873
chr10	100974984	100975084	+	MIR608	miRNA	NA	15.5873
chr12	108635809	108635870	+	MIR4496	miRNA	NA	15.5873
chr19	13836286	13836359	-	MIR24-2	miRNA	NA	15.5873
chrX	140926171	140926219	-	MIR320D2	miRNA	NA	15.5873
chr19	51692785	51692864	+	MIRLET7E	miRNA	4.12495	10.3916
chr22	48780294	48780353	+	MIR4535	miRNA	4.12495	10.3916
chr7	98881649	98881729	+	MIR3609	miRNA	8.24991	10.3916
chr7	129774904	129775014	-	MIR183	miRNA	12.3749	10.3916
chr16	85918346	85918416	+	MIR6774	miRNA	12.3749	10.3916
chr20	35453953	35454097	-	MIR1289-1	miRNA	16.4998	10.3916
chr19	47226941	47227021	+	MIR3190	miRNA	20.6248	10.3916
chr19	47226943	47227019	-	MIR3191	miRNA	20.6248	10.3916
chr4	52712681	52712747	+	MIR4449	miRNA	24.7497	10.3916
chr22	29333157	29333267	-	ENSG00000280968	miRNA	57.7493	10.3916
chr1	30739155	30739232	-	MIR4420	miRNA	NA	10.3916
chr1	43171651	43171712	-	MIR6733	miRNA	NA	10.3916
chr1	54054078	54054154	+	MIR4781	miRNA	NA	10.3916
chr2	19348428	19348505	+	MIR4757	miRNA	NA	10.3916
chr2	160407809	160407882	-	MIR4785	miRNA	NA	10.3916
chr3	160404587	160404685	+	MIR15B	miRNA	NA	10.3916
chr4	7310449	7310524	+	MIR4798	miRNA	NA	10.3916
chr5	137647571	137647649	-	MIR874	miRNA	NA	10.3916
chr5	140563670	140563751	-	MIR6831	miRNA	NA	10.3916
chr5	140647843	140647926	+	MIR3655	miRNA	NA	10.3916
chr5	149428917	149429023	+	MIR143	miRNA	NA	10.3916
chr5	149430645	149430733	+	MIR145	miRNA	NA	10.3916
chr5	149732824	149732890	+	MIR378A	miRNA	NA	10.3916
chr5	154347105	154347247	+	MIR1294	miRNA	NA	10.3916
chr5	154596011	154596072	-	MIR3141	miRNA	NA	10.3916
chr5	154685775	154685861	+	MIR1303	miRNA	NA	10.3916
chr6	166509353	166509433	-	MIR1913	miRNA	NA	10.3916
chr6	166997806	166997912	-	MIR3939	miRNA	NA	10.3916
chr7	143382685	143382800	+	MIR6892	miRNA	NA	10.3916
chr8	123348033	123348130	-	MIR548D1	miRNA	NA	10.3916
chr8	123348033	123348130	+	MIR548AA1	miRNA	NA	10.3916
chr9	94176346	94176433	+	MIRLET7F1	miRNA	NA	10.3916
chr9	94178833	94178920	+	MIRLET7D	miRNA	NA	10.3916
chr9	127785832	127785923	+	MIR3960	miRNA	NA	10.3916
chr11	10508269	10508326	-	MIR4485	miRNA	NA	10.3916
chr11	86278332	86278398	+	MIR6755	miRNA	NA	10.3916
chr14	104677693	104677749	-	MIR4710	miRNA	NA	10.3916
chr14	105150777	105150864	-	MIR6765	miRNA	NA	10.3916
chr15	43793658	43793759	-	MIR1282	miRNA	NA	10.3916
chr16	69565807	69565868	-	MIR1538	miRNA	NA	10.3916
chr17	1022475	1022559	-	MIR3183	miRNA	NA	10.3916
chr17	77396983	77397054	-	MIR4316	miRNA	NA	10.3916
chr19	1816158	1816238	-	MIR1909	miRNA	NA	10.3916
chr19	13874698	13874808	+	MIR181C	miRNA	NA	10.3916
chr19	13874874	13875011	+	MIR181D	miRNA	NA	10.3916
chr21	43609886	43609989	-	MIR6070	miRNA	NA	10.3916
chr1	1167103	1167198	+	MIR200B	miRNA	4.12495	5.19578
chr1	1167862	1167952	+	MIR200A	miRNA	4.12495	5.19578
chr1	1169004	1169087	+	MIR429	miRNA	4.12495	5.19578
chr1	23929069	23929147	+	MIR378F	miRNA	4.12495	5.19578
chr2	176600979	176601052	-	MIR1246	miRNA	4.12495	5.19578
chr3	52268277	52268361	-	MIRLET7G	miRNA	4.12495	5.19578
chr5	1062895	1062974	-	MIR4635	miRNA	4.12495	5.19578
chr11	119018943	119019012	+	ENSG00000283704	miRNA	4.12495	5.19578
chr17	82668232	82668307	-	MIR4525	miRNA	4.12495	5.19578
chr19	804939	805001	+	MIR4745	miRNA	4.12495	5.19578
chr19	15449547	15449608	+	MIR1470	miRNA	4.12495	5.19578
chr19	51693253	51693339	+	MIR125A	miRNA	4.12495	5.19578
chr21	42950927	42951014	-	MIR5692B	miRNA	4.12495	5.19578
chr8	10825372	10825443	-	MIR1322	miRNA	8.24991	5.19578
chr11	122146521	122146593	-	MIRLET7A2	miRNA	8.24991	5.19578
chr17	64780758	64780824	+	MIR6080	miRNA	8.24991	5.19578
chrX	45746156	45746266	-	MIR221	miRNA	8.24991	5.19578
chr22	46113685	46113768	+	MIRLET7B	miRNA	12.3749	5.19578
chr16	1734984	1735066	+	MIR3177	miRNA	16.4998	5.19578
chr16	85741620	85741700	-	MIR1910	miRNA	16.4998	5.19578
chr22	20249133	20249211	-	MIR1286	miRNA	24.7497	5.19578
chr11	1859463	1859536	-	MIR4298	miRNA	32.9996	5.19578
chr17	79707175	79707249	-	MIR4739	miRNA	32.9996	5.19578
chr22	40813882	40813958	-	MIR4766	miRNA	156.748	5.19578
chr22	41092512	41092566	+	MIR1281	miRNA	156.748	5.19578
chr22	41252991	41253050	-	MIR6889	miRNA	156.748	5.19578
chr19	10230412	10230485	+	MIR4322	miRNA	239.247	5.19578
chr19	10403457	10403538	-	MIR1181	miRNA	239.247	5.19578
chr19	10817425	10817496	-	MIR199A1	miRNA	243.372	5.19578
chr17	2050270	2050380	-	MIR212	miRNA	565.119	5.19578
chr1	1312501	1312566	-	MIR6727	miRNA	NA	5.19578
chr1	3127974	3128035	+	MIR4251	miRNA	NA	5.19578
chr1	16858948	16859021	-	MIR3675	miRNA	NA	5.19578
chr1	22719516	22719598	+	MIR4684	miRNA	NA	5.19578
chr1	31758659	31758735	-	MIR4254	miRNA	NA	5.19578
chr1	32086948	32087007	+	MIR5585	miRNA	NA	5.19578
chr1	43838621	43838683	+	MIR6079	miRNA	NA	5.19578
chr1	71067630	71067716	-	MIR186	miRNA	NA	5.19578
chr1	166154742	166154798	-	MIR921	miRNA	NA	5.19578
chr1	212077612	212077685	+	MIR3122	miRNA	NA	5.19578
chr1	228097262	228097341	+	MIR3620	miRNA	NA	5.19578
chr2	64525512	64525565	+	MIR4434	miRNA	NA	5.19578
chr2	101309449	101309534	+	MIR5696	miRNA	NA	5.19578
chr2	127423536	127423618	-	MIR4783	miRNA	NA	5.19578
chr2	159186834	159186901	+	MIR6888	miRNA	NA	5.19578
chr2	218402645	218402722	+	MIR26B	miRNA	NA	5.19578
chr3	48196563	48196616	+	MIR4443	miRNA	NA	5.19578
chr3	52846462	52846552	-	MIR8064	miRNA	NA	5.19578
chr5	168768145	168768255	-	MIR218-2	miRNA	NA	5.19578
chr6	1390313	1390411	-	MIR6720	miRNA	NA	5.19578
chr6	5148232	5148322	-	MIR3691	miRNA	NA	5.19578
chr6	35470507	35470579	+	MIR7111	miRNA	NA	5.19578
chr6	41598722	41598788	+	MIR4641	miRNA	NA	5.19578
chr7	1844179	1844253	-	MIR4655	miRNA	NA	5.19578
chr7	2257514	2257577	-	MIR6836	miRNA	NA	5.19578
chr7	43150894	43150994	+	MIR3943	miRNA	NA	5.19578
chr7	44051765	44051829	+	MIR6837	miRNA	NA	5.19578
chr7	44073377	44073433	-	MIR6838	miRNA	NA	5.19578
chr7	44110848	44110912	+	MIR4649	miRNA	NA	5.19578
chr8	134800519	134800607	-	MIR30B	miRNA	NA	5.19578
chr8	134804875	134804945	-	MIR30D	miRNA	NA	5.19578
chr9	92527983	92528058	-	MIR4670	miRNA	NA	5.19578
chr9	94175956	94176036	+	MIRLET7A1	miRNA	NA	5.19578
chr9	114209433	114209529	+	MIR455	miRNA	NA	5.19578
chr9	127690686	127690795	-	MIR3911	miRNA	NA	5.19578
chr9	127785917	127786007	+	MIR2861	miRNA	NA	5.19578
chr9	127869414	127869495	-	MIR4672	miRNA	NA	5.19578
chr9	137838418	137838516	+	MIR602	miRNA	NA	5.19578
chr10	28289257	28289350	-	MIR8086	miRNA	NA	5.19578
chr10	35641171	35641252	-	MIR4683	miRNA	NA	5.19578
chr10	48985511	48985587	-	MIR4294	miRNA	NA	5.19578
chr10	71790746	71790800	+	MIR7152	miRNA	NA	5.19578
chr10	96064314	96064399	-	MIR3157	miRNA	NA	5.19578
chr10	125032782	125032870	-	MIR4296	miRNA	NA	5.19578
chr11	23419104	23419190	-	MIR8054	miRNA	NA	5.19578
chr11	72783529	72783592	+	MIR4692	miRNA	NA	5.19578
chr11	118643999	118644079	+	MIR6716	miRNA	NA	5.19578
chr11	118910707	118910787	+	MIR4492	miRNA	NA	5.19578
chr12	111304141	111304209	+	MIR6760	miRNA	NA	5.19578
chr13	91351064	91351135	+	MIR20A	miRNA	NA	5.19578
chr13	107531170	107531248	-	MIR1267	miRNA	NA	5.19578
chr14	22956949	22957029	-	MIR4707	miRNA	NA	5.19578
chr14	36952308	36952391	-	MIR4503	miRNA	NA	5.19578
chr14	73758746	73758819	+	MIR4505	miRNA	NA	5.19578
chr15	41691584	41691678	+	MIR626	miRNA	NA	5.19578
chr15	41866494	41866551	-	MIR4310	miRNA	NA	5.19578
chr15	42199569	42199666	-	MIR627	miRNA	NA	5.19578
chr15	74411356	74411432	-	MIR6881	miRNA	NA	5.19578
chr15	74788671	74788757	-	MIR4513	miRNA	NA	5.19578
chr15	74840641	74840707	-	MIR6882	miRNA	NA	5.19578
chr15	83067334	83067415	+	MIR4515	miRNA	NA	5.19578
chr16	535315	535368	+	MIR5587	miRNA	NA	5.19578
chr16	770182	770277	+	MIR662	miRNA	NA	5.19578
chr16	18344012	18344079	-	MIR6511A4	miRNA	NA	5.19578
chr16	18379350	18379410	-	MIR6770-3	miRNA	NA	5.19578
chr16	18402177	18402271	-	MIR3180-3	miRNA	NA	5.19578
chr16	18405697	18405762	-	MIR3670-3	miRNA	NA	5.19578
chr16	18411893	18411977	-	MIR3179-3	miRNA	NA	5.19578
chr16	18488300	18488365	-	MIR3670-4	miRNA	NA	5.19578
chr16	18494492	18494576	-	MIR3179-4	miRNA	NA	5.19578
chr16	50742304	50742377	+	MIR3181	miRNA	NA	5.19578
chr16	57772288	57772352	-	MIR6772	miRNA	NA	5.19578
chr16	85306225	85306325	-	MIR5093	miRNA	NA	5.19578
chr17	31559995	31560083	+	MIR193A	miRNA	NA	5.19578
chr17	32350108	32350202	+	MIR632	miRNA	NA	5.19578
chr17	75406068	75406162	+	MIR3678	miRNA	NA	5.19578
chr17	75498547	75498628	+	MIR6785	miRNA	NA	5.19578
chr19	813583	813653	+	MIR3187	miRNA	NA	5.19578
chr19	2234061	2234149	-	MIR1227	miRNA	NA	5.19578
chr19	2235828	2235926	-	MIR6789	miRNA	NA	5.19578
chr19	2250638	2250718	+	MIR4321	miRNA	NA	5.19578
chr19	3961413	3961512	-	MIR637	miRNA	NA	5.19578
chr19	7617438	7617505	+	MIR6792	miRNA	NA	5.19578
chr19	14073360	14073479	+	MIR1199	miRNA	NA	5.19578
chr19	20399271	20399354	-	MIR1270	miRNA	NA	5.19578
chr19	49832017	49832099	+	MIR6800	miRNA	NA	5.19578
chr19	51692611	51692681	+	MIR99B	miRNA	NA	5.19578
chr20	1392899	1392961	-	MIR6869	miRNA	NA	5.19578
chr21	45478265	45478326	+	MIR6815	miRNA	NA	5.19578
chr22	27920524	27920612	-	MIR3199-1	miRNA	NA	5.19578
chr22	27920525	27920611	+	MIR3199-2	miRNA	NA	5.19578
chr22	33436581	33436669	-	MIR4764	miRNA	NA	5.19578
chr22	37967562	37967624	+	MIR6820	miRNA	NA	5.19578
chr22	37988793	37988853	+	MIR4534	miRNA	NA	5.19578
chrX	53195410	53195488	-	MIR6895	miRNA	NA	5.19578
chrX	53198888	53198945	-	MIR6894	miRNA	NA	5.19578
chrX	85903635	85903707	-	MIR361	miRNA	NA	5.19578
chrX	119646737	119646848	-	MIR766	miRNA	NA	5.19578

## Sheet: lncRNA_RPM
lncRNA_RPM
Chr	Start	End	strand	gene_name	gene_type2	RPM.Control	RPM.METTL1
chr11	65497687	65506516	+	MALAT1	lncRNA	8002.41	4265.73
chr11	65499311	65507432	-	TALAM1	lncRNA	7416.67	3990.36
chr11	62851977	62855953	-	SNHG1	lncRNA	6439.05	3356.47
chr17	14374138	14526498	+	ENSG00000230647	lncRNA	2227.47	2992.77
chr20	49278177	49299600	+	ZFAS1	lncRNA	2908.09	2467.99
chr1	173858558	173868882	-	GAS5	lncRNA	3753.71	2343.3
chr7	56659148	56675086	+	ENSG00000286477	lncRNA	424.87	2239.38
chr7	56477587	56484386	-	ENSG00000225488	lncRNA	424.87	2234.18
chr7	56482722	56492144	+	ENSG00000290193	lncRNA	424.87	2234.18
chr7	56493123	56497285	+	ENSG00000261275	lncRNA	424.87	2234.18
chr7	56528252	56538676	-	ENSG00000233288	lncRNA	424.87	2234.18
chr7	56615083	56617957	-	ENSG00000287019	lncRNA	424.87	2234.18
chr7	56809213	56848800	-	ENSG00000279072	lncRNA	424.87	2234.18
chr11	65422773	65445540	+	NEAT1	lncRNA	1963.48	2135.46
chr1	229812916	229892046	-	LINC01682	lncRNA	1179.74	1532.75
chr1	229319402	229323087	+	ENSG00000237481	lncRNA	1179.74	1511.97
chr1	229407360	229410570	+	ENSG00000288862	lncRNA	1179.74	1511.97
chr1	229431365	229431839	+	ENSG00000290037	lncRNA	1179.74	1511.97
chr1	229440283	229441020	-	ENSG00000226920	lncRNA	1179.74	1511.97
chr1	229508368	229514272	+	NUP133-DT	lncRNA	1179.74	1511.97
chr1	230002371	230007195	+	LINC01736	lncRNA	1179.74	1511.97
chr16	88512959	88531053	-	ZFPM1-AS1	lncRNA	317.621	1402.86
chr16	88731179	88741425	+	ENSG00000224888	lncRNA	329.996	1366.49
chr16	88663297	88687282	+	SNAI3-AS1	lncRNA	292.872	1309.34
chr16	88984031	88995369	+	ENSG00000259989	lncRNA	37.1246	1283.36
chr16	88696500	88698610	+	ENSG00000259813	lncRNA	255.747	1278.16
chr16	88742766	88745748	+	ENSG00000182376	lncRNA	259.872	1278.16
chr16	88936778	88939651	-	ENSG00000261226	lncRNA	32.9996	1278.16
chr16	88939788	88951524	+	ENSG00000205018	lncRNA	37.1246	1278.16
chr16	88718614	88720459	+	ENSG00000260121	lncRNA	288.747	1272.97
chr16	88741630	88742367	+	ENSG00000260617	lncRNA	272.247	1272.97
chr16	88569537	88570188	-	ENSG00000289151	lncRNA	259.872	1267.77
chr16	88708955	88710437	-	ENSG00000278341	lncRNA	255.747	1267.77
chr16	88881037	88887136	+	ENSG00000259881	lncRNA	28.8747	1267.77
chr6	85650490	85678932	-	SNHG5	lncRNA	2639.97	1246.99
chr5	181178820	181191852	-	LINC01962	lncRNA	169.123	1137.88
chr8	119214624	119246848	-	MAL2-AS1	lncRNA	1130.24	1137.88
chr1	28505979	28510892	+	SNHG3	lncRNA	1955.23	1122.29
chr8	119350290	119416947	-	ENSG00000286282	lncRNA	1043.61	1111.9
chr8	118620497	118906155	+	SAMD12-AS1	lncRNA	1035.36	1101.5
chr8	119419909	119462350	-	ENSG00000253398	lncRNA	1039.49	1101.5
chr8	119062941	119068782	-	ENSG00000254278	lncRNA	1035.36	1096.31
chr20	47318501	47320754	+	ENSG00000267882	lncRNA	556.869	1075.53
chr3	106630468	107240671	-	LINC00882	lncRNA	841.49	1070.33
chr20	47348136	47349142	-	ENSG00000273451	lncRNA	556.869	1065.13
chr20	47352560	47354633	+	ENSG00000231119	lncRNA	556.869	1065.13
chr20	47352621	47353347	+	ENSG00000289329	lncRNA	556.869	1065.13
chr20	47357889	47358539	+	ENSG00000289848	lncRNA	556.869	1065.13
chr20	47358372	47358858	-	ENSG00000289895	lncRNA	556.869	1065.13
chr20	47391924	47412327	-	LINC01754	lncRNA	556.869	1065.13
chr3	106367978	106427977	-	ENSG00000286854	lncRNA	713.617	961.219
chr3	106684387	106691320	-	ENSG00000288557	lncRNA	709.492	950.827
chr3	106449774	106557391	-	ENSG00000291293	lncRNA	709.492	940.436
chr3	125928688	125990580	-	ENSG00000291096	lncRNA	4.12495	930.044
chr21	8380642	8454792	+	ENSG00000280441	lncRNA	1765.48	930.044
chr6	8158161	8760447	+	ENSG00000285216	lncRNA	688.867	924.848
chr3	125916608	125930056	+	FAM86JP	lncRNA	4.12495	909.261
chr3	125766515	125852936	+	ENSG00000284624	lncRNA	16.4998	904.065
chr3	125799886	125800616	-	ENSG00000287617	lncRNA	16.4998	904.065
chr3	125375371	125376682	+	ENSG00000289324	lncRNA	NA	904.065
chr3	125774713	125797953	+	ENSG00000272840	lncRNA	NA	904.065
chr3	125827237	125916384	-	LINC02614	lncRNA	NA	904.065
chr3	125907764	125916360	-	ENSG00000248787	lncRNA	NA	904.065
chr20	62352969	62356480	+	LAMA5-AS1	lncRNA	119.624	872.891
chr20	62800626	62805961	-	OGFR-AS1	lncRNA	70.1242	867.695
chr20	62427826	62447677	+	ENSG00000233017	lncRNA	78.3741	857.303
chr20	62181599	62182980	-	ENSG00000289537	lncRNA	61.8743	852.107
chr20	62402235	62405935	-	ENSG00000275437	lncRNA	90.749	852.107
chr20	62305431	62306325	-	ENSG00000226332	lncRNA	82.4991	841.716
chr20	62386298	62387000	-	ENSG00000273619	lncRNA	78.3741	836.52
chr1	161513175	161605099	+	ENSG00000273112	lncRNA	119.624	831.324
chr17	28721486	28722877	-	ENSG00000264577	lncRNA	37.1246	831.324
chr17	28732962	28743102	-	ENSG00000265073	lncRNA	4.12495	815.737
chr12	124786782	124808790	+	ENSG00000287242	lncRNA	787.866	810.541
chr12	124742269	124743184	+	ENSG00000289940	lncRNA	763.116	805.345
chr12	124513221	124516798	+	ENSG00000214650	lncRNA	742.492	800.15
chr20	62633680	62635504	-	ENSG00000232121	lncRNA	16.4998	800.15
chr20	62633771	62635862	+	ENSG00000229882	lncRNA	16.4998	800.15
chr12	125025433	125027410	-	THRIL	lncRNA	882.74	794.954
chr17	28926274	28944749	+	ENSG00000265845	lncRNA	4.12495	794.954
chr20	62550446	62570767	+	MIR1-1HG	lncRNA	37.1246	789.758
chr20	62640718	62643304	-	ENSG00000167046	lncRNA	20.6248	789.758
chr20	62596731	62603355	-	LINC02970	lncRNA	24.7497	784.562
chr20	62732565	62735347	-	ENSG00000223669	lncRNA	16.4998	784.562
chr17	28727257	28727739	+	ENSG00000267729	lncRNA	NA	784.562
chr17	28745568	28747652	-	ENSG00000265474	lncRNA	NA	784.562
chr17	28749730	28750079	-	ENSG00000265840	lncRNA	NA	784.562
chr17	28860992	28861991	-	ENSG00000264066	lncRNA	NA	784.562
chr17	28892468	28893342	+	ENSG00000264304	lncRNA	NA	784.562
chr17	28897737	28899402	+	ENSG00000266642	lncRNA	NA	784.562
chr17	28944795	28945394	+	ENSG00000265908	lncRNA	NA	784.562
chr17	29009798	29011009	-	ENSG00000263613	lncRNA	NA	784.562
chr20	62477869	62478594	+	ENSG00000272050	lncRNA	16.4998	779.367
chr20	62513908	62516096	-	ENSG00000260542	lncRNA	16.4998	779.367
chr20	62533956	62536728	+	ENSG00000289548	lncRNA	16.4998	779.367
chr20	62544164	62551526	-	CRMA	lncRNA	20.6248	779.367
chr20	62575589	62577507	+	ENSG00000264490	lncRNA	16.4998	779.367
chr20	62603319	62604389	+	ENSG00000289634	lncRNA	16.4998	779.367
chr20	62648960	62650767	-	SLCO4A1-AS2	lncRNA	41.2495	779.367
chr20	62651271	62652186	-	ENSG00000276317	lncRNA	24.7497	779.367
chr20	62663018	62666724	-	SLCO4A1-AS1	lncRNA	28.8747	779.367
chr20	62695023	62700480	-	LINC00686	lncRNA	16.4998	779.367
chr20	62772979	62776996	-	LINC00659	lncRNA	NA	779.367
chr20	62928620	62929297	-	ENSG00000273759	lncRNA	NA	779.367
chr17	29352068	29404105	+	ENSG00000266111	lncRNA	12.3749	774.171
chr22	45133019	45163811	-	NUP50-DT	lncRNA	919.865	774.171
chr8	127794525	128187101	+	PVT1	lncRNA	1055.99	768.975
chr17	29333909	29390777	-	ENSG00000264808	lncRNA	12.3749	763.779
chr17	29140482	29155489	+	ENSG00000263709	lncRNA	12.3749	753.388
chr17	29012864	29016512	+	ENSG00000238007	lncRNA	NA	748.192
chr22	42615243	42615907	+	ENSG00000270022	lncRNA	1691.23	727.409
chr11	823633	832883	-	ENSG00000255108	lncRNA	532.119	722.213
chr2	236167417	236294927	+	GBX2-AS1	lncRNA	593.993	711.821
chr3	87641411	87793629	-	ENSG00000239572	lncRNA	49.4994	701.43
chr22	45604431	45620858	-	LINC01589	lncRNA	862.115	701.43
chr22	45657018	45680130	+	ENSG00000280383	lncRNA	890.99	701.43
chr22	45000564	45003619	-	ENSG00000230922	lncRNA	862.115	696.234
chr22	45155538	45156011	-	ENSG00000273243	lncRNA	862.115	696.234
chr22	45178989	45179310	+	ENSG00000273353	lncRNA	862.115	696.234
chr22	45262272	45263585	-	ENSG00000273287	lncRNA	866.24	696.234
chr22	45435863	45448743	-	ENSG00000232363	lncRNA	862.115	696.234
chr11	708563	727047	-	ENSG00000269915	lncRNA	478.495	691.038
chr1	12618388	12618987	+	ENSG00000288927	lncRNA	37.1246	685.843
chr1	12618899	12619980	-	ENSG00000272482	lncRNA	37.1246	685.843
chr11	557594	560107	+	LMNTD2-AS1	lncRNA	445.495	654.668
chr11	665909	678391	+	ENSG00000255158	lncRNA	470.245	654.668
chr11	518990	532262	+	ENSG00000289997	lncRNA	437.245	649.472
chr11	777573	785231	+	GATD1-DT	lncRNA	474.37	649.472
chr11	781644	782105	+	ENSG00000255142	lncRNA	453.745	649.472
chr11	462929	463899	-	ENSG00000255237	lncRNA	428.995	644.276
chr11	512512	518134	+	ENSG00000288033	lncRNA	437.245	644.276
chr11	528906	529659	+	ENSG00000254739	lncRNA	437.245	644.276
chr11	565656	568457	-	MIR210HG	lncRNA	453.745	644.276
chr20	63865328	63928452	+	ENSG00000290226	lncRNA	181.498	633.885
chr9	78234830	78236020	-	ENSG00000289440	lncRNA	NA	618.297
chr18	75103586	75106260	-	ENSG00000278911	lncRNA	4.12495	613.102
chr18	75070191	75071091	-	ENSG00000278607	lncRNA	NA	613.102
chr18	75073542	75074205	+	ENSG00000273669	lncRNA	NA	613.102
chr18	75112136	75125565	-	ENSG00000285915	lncRNA	NA	613.102
chr9	5457476	5629748	-	ENSG00000286162	lncRNA	470.245	592.319
chr12	127130004	127207706	+	ENSG00000286016	lncRNA	556.869	571.535
chr9	134552737	134553897	+	ENSG00000227150	lncRNA	428.995	535.165
chr12	43736627	43739189	+	ENSG00000291253	lncRNA	148.498	524.773
chr12	43739634	43741067	+	ENSG00000290959	lncRNA	148.498	524.773
chr12	44244393	44263982	-	ENSG00000257947	lncRNA	152.623	524.773
chr12	44498615	44499158	-	ENSG00000275286	lncRNA	152.623	524.773
chr12	44499960	44503596	-	ENSG00000286671	lncRNA	152.623	524.773
chr1	11907939	11914298	+	ENSG00000285646	lncRNA	1678.86	514.382
chr19	13823879	13842928	-	MIR23AHG	lncRNA	391.871	509.186
chr1	200333192	200478669	+	ENSG00000230623	lncRNA	185.623	503.99
chr1	16978925	17005091	+	ENSG00000226526	lncRNA	2668.84	498.795
chr1	16904338	16904776	-	ENSG00000272426	lncRNA	2648.22	493.599
chr1	16905198	16905396	+	ENSG00000290122	lncRNA	2648.22	493.599
chr1	16976301	16977792	+	ENSG00000286898	lncRNA	2648.22	493.599
chr1	17189782	17197617	+	LINC02783	lncRNA	2648.22	493.599
chr1	17193231	17201733	-	ENSG00000282843	lncRNA	2648.22	493.599
chr17	76557726	76670985	+	SNHG16	lncRNA	845.615	488.403
chr7	130791263	131110176	-	LINC-PINT	lncRNA	701.242	472.816
chr20	63861211	63864293	-	ENSG00000268858	lncRNA	20.6248	467.62
chr1	28578537	28583132	-	SNHG12	lncRNA	928.114	452.033
chr7	1055359	1059261	-	ENSG00000257607	lncRNA	70.1242	452.033
chr14	20343047	20343685	-	ENSG00000259001	lncRNA	490.869	452.033
chr21	8762385	8836565	-	ENSG00000286033	lncRNA	NA	452.033
chr7	1080862	1082178	+	ENSG00000226291	lncRNA	65.9992	446.837
chr20	63627178	63628824	+	MHENCR	lncRNA	4.12495	446.837
chr20	63808075	63816521	+	ZBTB46-AS1	lncRNA	4.12495	446.837
chr20	63422268	63424555	+	ENSG00000280936	lncRNA	NA	441.641
chr20	63448050	63449329	+	KCNQ2-AS1	lncRNA	NA	441.641
chr20	63502286	63505111	+	ENSG00000230226	lncRNA	NA	441.641
chr20	63543410	63543738	+	ENSG00000275812	lncRNA	NA	441.641
chr20	63730071	63730377	-	ENSG00000274501	lncRNA	NA	441.641
chr20	63744688	63745958	+	ZBTB46-AS2	lncRNA	NA	441.641
chr7	1029024	1043891	+	ENSG00000225146	lncRNA	78.3741	436.445
chr7	1074449	1078036	+	ENSG00000224079	lncRNA	70.1242	436.445
chr7	1160373	1165607	+	ZFAND2A-DT	lncRNA	65.9992	436.445
chr5	61610423	61793401	+	C5orf64	lncRNA	387.746	431.249
chr6	167666839	167679270	-	LINC02538	lncRNA	20.6248	431.249
chr8	18989278	19000952	+	ENSG00000253335	lncRNA	53.6244	431.249
chr6	167678179	167680362	+	ENSG00000287594	lncRNA	NA	431.249
chr20	63359987	63371177	+	ENSG00000203900	lncRNA	8.24991	426.054
chr20	63953383	63956985	+	UCKL1-AS1	lncRNA	32.9996	420.858
chr18	47285724	47594550	+	MIR4527HG	lncRNA	404.245	410.466
chr1	1891222	1892726	+	GNB1-DT	lncRNA	NA	410.466
chr1	1574101	1577075	+	ENSG00000215014	lncRNA	20.6248	400.075
chr1	1702735	1737688	-	ENSG00000268575	lncRNA	8.24991	394.879
chr1	1613757	1615795	-	ENSG00000272106	lncRNA	NA	394.879
chr8	18720904	18734405	+	ENSG00000187229	lncRNA	NA	389.683
chr1	1600313	1602703	+	ENSG00000286989	lncRNA	4.12495	384.487
chr1	1659324	1662602	+	ENSG00000272004	lncRNA	NA	384.487
chr1	1724837	1745992	-	ENSG00000290854	lncRNA	NA	384.487
chr17	16438766	16480249	+	SNHG29	lncRNA	577.493	379.292
chr7	879789	886547	-	ENSG00000273151	lncRNA	24.7497	374.096
chr9	21380072	21559891	-	MIR31HG	lncRNA	532.119	374.096
chr15	88252729	88271066	+	NTRK3-AS1	lncRNA	342.371	374.096
chr2	111006014	111523376	-	MIR4435-2HG	lncRNA	301.122	368.9
chr10	5510035	5526246	-	CALML3-AS1	lncRNA	317.621	363.704
chr18	49487338	49491878	+	ENSG00000265496	lncRNA	449.62	363.704
chr18	60329189	60540205	+	ENSG00000285681	lncRNA	309.371	353.313
chr12	126729786	126772519	-	LINC00944	lncRNA	358.871	342.921
chr18	46756486	46802449	+	ST8SIA5-DT	lncRNA	334.121	342.921
chr16	1064086	1078731	-	SSTR5-AS1	lncRNA	156.748	337.725
chr18	46786698	46789297	-	ENSG00000274776	lncRNA	329.996	337.725
chr18	46868639	46875763	+	ENSG00000289168	lncRNA	329.996	337.725
chr18	47077360	47091280	-	ENSG00000266957	lncRNA	334.121	337.725
chr18	47105945	47108062	+	ENSG00000267724	lncRNA	329.996	337.725
chr18	47263934	47282939	+	ENSG00000287673	lncRNA	329.996	332.53
chr14	61570404	61658696	+	LINC03033	lncRNA	NA	332.53
chr14	61294908	61322838	-	PRKCH-AS1	lncRNA	20.6248	327.334
chr17	7572825	7582024	+	ENSG00000264772	lncRNA	886.865	327.334
chr20	46455032	46496731	-	ENSG00000283757	lncRNA	259.872	322.138
chr3	180989761	181836880	+	SOX2-OT	lncRNA	243.372	316.942
chr6	31828833	31839719	+	ENSG00000285565	lncRNA	527.994	316.942
chr21	8197619	8227646	+	ENSG00000278996	lncRNA	457.87	316.942
chr6	31834607	31839766	+	SNHG32	lncRNA	523.869	311.747
chr22	46053868	46113928	+	MIRLET7BHG	lncRNA	383.621	311.747
chr14	61556272	61570653	-	LINC01303	lncRNA	8.24991	306.551
chr14	61535384	61545484	-	ENSG00000258926	lncRNA	NA	306.551
chr6	113969700	114471705	+	HDAC2-AS2	lncRNA	127.874	301.355
chr5	81201340	81301565	-	CKMT2-AS1	lncRNA	28.8747	296.159
chr5	165349029	165778689	+	ENSG00000253693	lncRNA	255.747	296.159
chr7	520390	530163	+	PDGFA-DT	lncRNA	28.8747	296.159
chrX	136909368	137069407	+	ENSG00000291054	lncRNA	268.122	296.159
chrX	73940434	74293574	-	FTX	lncRNA	461.995	290.964
chr7	1267352	1269267	+	ENSG00000233082	lncRNA	74.2492	285.768
chr8	144077996	144079265	-	ENSG00000255224	lncRNA	37.1246	285.768
chr5	80947693	80960907	-	RASGRF2-AS1	lncRNA	8.24991	280.572
chr17	78845344	78846686	+	ENSG00000287539	lncRNA	12.3749	280.572
chr1	231925833	231945233	+	DISC1-IT1	lncRNA	4.12495	275.376
chr3	69999549	70518064	+	SAMMSON	lncRNA	12.3749	275.376
chr17	78315728	78347798	+	ENSG00000267737	lncRNA	4.12495	275.376
chr5	81113384	81114852	-	ENSG00000249772	lncRNA	NA	275.376
chr5	81408516	81411867	-	ENSG00000286721	lncRNA	NA	275.376
chr1	231767463	231847803	-	ENSG00000286071	lncRNA	16.4998	270.18
chr1	232160090	232185643	+	ENSG00000235152	lncRNA	32.9996	270.18
chr12	132084274	132131639	+	ENSG00000291171	lncRNA	280.497	270.18
chr17	78360375	78373911	+	SOCS3-DT	lncRNA	20.6248	270.18
chr1	232174931	232180113	-	ENSG00000236372	lncRNA	NA	270.18
chr3	45676368	45689200	-	LIMD1-AS1	lncRNA	37.1246	264.985
chr7	425372	439389	+	ENSG00000286710	lncRNA	276.372	264.985
chr17	78484881	78503056	+	DNAH17-AS1	lncRNA	4.12495	264.985
chr17	78855477	78855844	+	ENSG00000267601	lncRNA	12.3749	264.985
chr2	121902500	122887691	+	ENSG00000286481	lncRNA	119.624	259.789
chr7	484106	496118	-	ENSG00000234471	lncRNA	16.4998	259.789
chr7	561957	565619	+	PRKAR1B-AS2	lncRNA	12.3749	259.789
chr17	78261348	78278492	-	LINC01993	lncRNA	4.12495	259.789
chr22	47630826	48023004	+	EPIC1	lncRNA	202.123	259.789
chr17	78248192	78251440	+	ENSG00000283914	lncRNA	NA	259.789
chr17	78605232	78632155	-	SCAT1	lncRNA	NA	259.789
chr17	78645399	78645917	-	ENSG00000289922	lncRNA	NA	259.789
chr4	4321961	4334182	+	ENSG00000248516	lncRNA	214.498	254.593
chr7	446280	448823	+	ENSG00000286764	lncRNA	276.372	254.593
chr7	602791	608482	+	PRKAR1B-AS1	lncRNA	12.3749	254.593
chr20	38419637	38435409	-	SNHG17	lncRNA	470.245	254.593
chr7	44582518	44583676	+	ENSG00000287574	lncRNA	280.497	249.397
chr8	22690149	22798616	+	ENSG00000253125	lncRNA	214.498	244.202
chr8	71675299	71756667	+	ENSG00000254277	lncRNA	115.499	244.202
chrX	136639534	136642433	+	LINC00892	lncRNA	210.373	244.202
chrX	136840930	136847797	-	ENSG00000232611	lncRNA	235.122	244.202
chr5	142325208	142672001	+	SPRY4-AS1	lncRNA	218.623	239.006
chrX	20139967	20140444	+	EIF1AX-AS1	lncRNA	NA	239.006
chr2	218944628	218961903	-	CDK5R2-AS1	lncRNA	131.998	233.81
chr5	72087781	72108000	-	ENSG00000285804	lncRNA	230.997	233.81
chr17	64145936	64146476	+	SNHG25	lncRNA	288.747	233.81
chr20	54178413	54183129	+	ENSG00000286587	lncRNA	305.247	233.81
chr20	54232757	54269542	+	ENSG00000286229	lncRNA	309.371	233.81
chr1	93847173	93848939	+	ENSG00000260464	lncRNA	41.2495	228.614
chr7	45690598	45691737	+	ENSG00000290107	lncRNA	NA	228.614
chr12	96985655	97185609	+	ENSG00000258131	lncRNA	NA	228.614
chr5	17089295	17217047	-	BASP1-AS1	lncRNA	305.247	223.418
chr9	21802635	22029594	+	ENSG00000264545	lncRNA	243.372	223.418
chr16	3188203	3224779	+	ENSG00000262668	lncRNA	8.24991	223.418
chr19	45767795	45772504	+	DM1-AS	lncRNA	4.12495	218.223
chr12	97024020	97127626	+	ENSG00000257470	lncRNA	NA	218.223
chr2	186032883	186486005	-	LINC01473	lncRNA	589.868	213.027
chr21	14818842	15014430	-	ENSG00000235609	lncRNA	276.372	213.027
chr5	177494994	177503647	+	PDLIM7-AS1	lncRNA	119.624	207.831
chr7	130853719	130930682	+	LINC00513	lncRNA	325.871	207.831
chr12	95336663	95435515	+	ENSG00000289510	lncRNA	173.248	207.831
chr17	74747318	74748912	-	SLC9A3R1-AS1	lncRNA	107.249	207.831
chr12	95260098	95261021	+	ENSG00000289437	lncRNA	164.998	202.635
chr12	95305928	95306863	+	ENSG00000289476	lncRNA	164.998	202.635
chr19	45764784	45769806	+	ENSG00000259605	lncRNA	4.12495	202.635
chr8	57142658	57244793	+	LINC01606	lncRNA	NA	202.635
chr2	165933856	165949891	+	TTC21B-AS1	lncRNA	214.498	197.44
chr8	76491199	76683504	-	ZFHX4-AS1	lncRNA	127.874	197.44
chr21	34073591	34360033	+	ENSG00000272657	lncRNA	210.373	197.44
chrX	134549769	134560399	+	LINC00629	lncRNA	230.997	197.44
chr12	97155233	97160538	-	ENSG00000286434	lncRNA	NA	197.44
chr2	33706885	34738231	+	LINC01320	lncRNA	94.8739	192.244
chr4	165647635	165757667	-	ENSG00000287424	lncRNA	173.248	192.244
chr5	104383297	105392970	-	ENSG00000251574	lncRNA	185.623	192.244
chr11	77829653	77872262	-	ENSG00000254459	lncRNA	156.748	192.244
chr11	122028324	122556721	-	MIR100HG	lncRNA	235.122	192.244
chr12	96229562	96235650	-	ENSG00000287454	lncRNA	4.12495	192.244
chr12	96422325	96485442	-	ENSG00000258272	lncRNA	12.3749	192.244
chr12	96222796	96223973	-	ENSG00000258177	lncRNA	NA	192.244
chr3	70617765	70620325	+	ENSG00000287669	lncRNA	8.24991	187.048
chr15	24978582	25420336	+	SNHG14	lncRNA	268.122	187.048
chr16	3181232	3184018	-	ENSG00000262521	lncRNA	20.6248	187.048
chr2	113211420	113276581	+	PAX8-AS1	lncRNA	152.623	181.852
chr3	70613597	70617661	+	ENSG00000288679	lncRNA	12.3749	181.852
chr4	143559456	144343750	+	ENSG00000251600	lncRNA	53.6244	181.852
chr8	135859368	137092183	+	LINC02055	lncRNA	251.622	181.852
chr11	77473370	77477030	+	ENSG00000268635	lncRNA	164.998	181.852
chr11	77717711	77718411	-	RSF1-IT2	lncRNA	164.998	181.852
chr11	77738679	77739568	-	RSF1-IT1	lncRNA	164.998	181.852
chr11	77850603	77851511	+	ENSG00000254691	lncRNA	156.748	181.852
chr11	77866411	77870091	-	ENSG00000255449	lncRNA	156.748	181.852
chr16	65284495	65576345	-	LINC00922	lncRNA	160.873	181.852
chr19	31348880	31417794	+	TSHZ3-AS1	lncRNA	140.248	181.852
chr21	14971469	14992854	+	ENSG00000231201	lncRNA	210.373	181.852
chr2	187712815	188384365	-	LINC01090	lncRNA	218.623	176.656
chr6	112236092	112307009	+	LAMA4-AS1	lncRNA	305.247	176.656
chr21	28328737	28674848	-	ENSG00000232855	lncRNA	235.122	176.656
chr4	165684638	165762778	+	LINC01179	lncRNA	173.248	171.461
chr5	135033279	135358219	+	PITX1-AS1	lncRNA	226.872	171.461
chr6	112154764	112166476	+	ENSG00000237234	lncRNA	305.247	171.461
chr6	112217639	112219570	-	ENSG00000270661	lncRNA	305.247	171.461
chr6	112234164	112234758	-	ENSG00000271208	lncRNA	305.247	171.461
chr6	112392362	112396364	-	ENSG00000286914	lncRNA	305.247	171.461
chr6	112476537	112481636	-	ENSG00000232299	lncRNA	532.119	171.461
chr12	46383432	46876784	+	SLC38A4-AS1	lncRNA	202.123	171.461
chr17	72290090	72640472	-	LINC00511	lncRNA	243.372	171.461
chr5	38556764	38671216	+	LIFR-AS1	lncRNA	131.998	166.265
chr5	38682580	38845829	-	OSMR-DT	lncRNA	123.749	166.265
chr5	141039992	141040905	-	ENSG00000288892	lncRNA	156.748	166.265
chr8	126556322	127419050	+	PCAT1	lncRNA	193.873	166.265
chr9	33732969	33818795	-	UBE2R2-AS1	lncRNA	214.498	166.265
chr12	91984975	92142914	-	LINC01619	lncRNA	131.998	166.265
chr17	44198536	44216565	+	ATXN7L3-AS1	lncRNA	235.122	166.265
chr1	87620802	88685204	-	PKN2-AS1	lncRNA	210.373	161.069
chr2	59218679	60100200	-	ENSG00000271955	lncRNA	173.248	161.069
chr5	149163954	149276776	-	ENSG00000248647	lncRNA	148.498	161.069
chr14	89412311	89954659	-	ENSG00000259053	lncRNA	1988.23	161.069
chr16	2154791	2155405	-	SNHG19	lncRNA	160.873	161.069
chr21	14027414	14144468	+	ENSG00000224905	lncRNA	280.497	161.069
chr2	214241675	214684246	-	ENSG00000197585	lncRNA	NA	161.069
chr19	45641493	45642840	+	EML2-AS1	lncRNA	NA	161.069
chr19	45830163	45831108	+	ENSG00000269148	lncRNA	NA	161.069
chr2	153421615	153593288	-	ENSG00000227400	lncRNA	131.998	155.873
chr4	36244115	36274220	+	ENSG00000247193	lncRNA	32.9996	155.873
chr5	38025567	38184717	+	LINC02119	lncRNA	115.499	155.873
chr7	63925831	63930920	+	ENSG00000287588	lncRNA	152.623	155.873
chr8	66920560	66926398	-	SNHG6	lncRNA	445.495	155.873
chr8	125859720	126292788	-	LINC00861	lncRNA	45.3745	155.873
chr11	27696311	27877648	-	ENSG00000255496	lncRNA	90.749	155.873
chr14	23511759	23560778	+	ZFHX2-AS1	lncRNA	94.8739	155.873
chr14	105152193	105181194	-	ENSG00000257622	lncRNA	107.249	155.873
chr15	69462920	69843120	+	DRAIC	lncRNA	86.624	155.873
chr17	29560546	29707090	+	ABHD15-AS1	lncRNA	115.499	155.873
chr2	62957325	63048640	-	EHBP1-AS1	lncRNA	111.374	150.678
chr7	49230136	49254816	+	ENSG00000234686	lncRNA	461.995	150.678
chr7	49524207	49587165	+	ENSG00000286995	lncRNA	461.995	150.678
chr16	65233055	65432820	+	ENSG00000260364	lncRNA	193.873	150.678
chr17	18172624	18184753	-	ENSG00000266677	lncRNA	202.123	150.678
chr18	2688563	2833065	-	ENSG00000266049	lncRNA	206.248	150.678
chr1	148290888	148519604	-	LINC01138	lncRNA	177.373	145.482
chr1	182096337	182329213	-	LINC01344	lncRNA	197.998	145.482
chr1	222088805	222389103	-	ENSG00000236230	lncRNA	86.624	145.482
chr5	38282263	38290986	-	EGFLAM-AS4	lncRNA	103.124	145.482
chr5	38345346	38346551	-	EGFLAM-AS3	lncRNA	103.124	145.482
chr5	38399813	38403471	-	EGFLAM-AS2	lncRNA	103.124	145.482
chr5	38425035	38427376	-	EGFLAM-AS1	lncRNA	103.124	145.482
chr5	38460924	38468339	-	ENSG00000251257	lncRNA	107.249	145.482
chr5	38682069	38685126	+	ENSG00000251189	lncRNA	107.249	145.482
chr5	38783579	38792754	+	ENSG00000250629	lncRNA	107.249	145.482
chr6	8435567	9294133	+	HULC	lncRNA	123.749	145.482
chr10	130213487	130483193	+	LINC02646	lncRNA	86.624	145.482
chr11	66347949	66364804	+	B4GAT1-DT	lncRNA	24.7497	145.482
chr14	39432598	40390547	+	ENSG00000258526	lncRNA	78.3741	145.482
chr14	103525009	103529072	-	TRMT61A-DT	lncRNA	185.623	145.482
chr16	2091435	2095433	+	PKD1-AS1	lncRNA	189.748	145.482
chr6	26324704	26331900	-	ENSG00000287050	lncRNA	NA	145.482
chr1	15720311	15736896	-	ENSG00000237938	lncRNA	53.6244	140.286
chr2	241881362	242078722	+	LINC01237	lncRNA	61.8743	140.286
chr8	121954639	122127184	-	ENSG00000254303	lncRNA	119.624	140.286
chr8	125648326	126008930	+	LINC02964	lncRNA	24.7497	140.286
chr9	95650103	95715721	+	ENSG00000228142	lncRNA	20.6248	140.286
chr9	136721365	136728184	-	SNHG7	lncRNA	556.869	140.286
chr11	111817213	111829212	-	ALG9-IT1	lncRNA	111.374	140.286
chr13	50082168	50906856	+	DLEU1	lncRNA	78.3741	140.286
chr19	50882095	50896398	-	KLKP1	lncRNA	98.9989	140.286
chr20	26167816	26251546	-	MIR663AHG	lncRNA	301.122	140.286
chr22	29705255	29719859	-	CABP7-DT	lncRNA	202.123	140.286
chr2	24971389	25039716	+	DNAJC27-AS1	lncRNA	140.248	135.09
chr4	144111038	144870953	-	ENSG00000285783	lncRNA	111.374	135.09
chr4	188400735	188681051	+	LINC01060	lncRNA	90.749	135.09
chr6	28015121	28137313	-	ZSCAN16-AS1	lncRNA	70.1242	135.09
chr7	124929872	125482966	+	POT1-AS1	lncRNA	148.498	135.09
chr15	38628004	39180499	+	LINC02694	lncRNA	12.3749	135.09
chr15	83179181	83439445	+	ENSG00000259986	lncRNA	82.4991	135.09
chr16	29862759	29863417	+	ENSG00000278713	lncRNA	37.1246	135.09
chr22	34017421	34218796	+	LINC01643	lncRNA	20.6248	135.09
chr1	25043706	25113120	-	ENSG00000233755	lncRNA	37.1246	129.894
chr1	230710697	230795492	-	ENSG00000244137	lncRNA	65.9992	129.894
chr2	187003219	187556288	+	CALCRL-AS1	lncRNA	169.123	129.894
chr3	42601960	42654388	-	ZBTB47-AS1	lncRNA	70.1242	129.894
chr3	50116021	50156085	-	SEMA3F-AS1	lncRNA	78.3741	129.894
chr6	113904131	113921642	+	LINC02880	lncRNA	4.12495	129.894
chr7	22854125	22872952	+	SNHG26	lncRNA	131.998	129.894
chr11	76607852	76630465	-	LINC02757	lncRNA	127.874	129.894
chr14	81741001	82030349	+	ENSG00000259035	lncRNA	115.499	129.894
chr15	60479151	60630637	+	RORA-AS1	lncRNA	82.4991	129.894
chr16	1997653	1998374	+	ENSG00000260107	lncRNA	197.998	129.894
chr16	2094829	2097026	-	ENSG00000261123	lncRNA	189.748	129.894
chr19	46101121	46196218	+	ENSG00000267922	lncRNA	94.8739	129.894
chr20	38260148	38304332	+	ENSG00000285144	lncRNA	61.8743	129.894
chr22	29767090	29768096	-	ENSG00000287967	lncRNA	173.248	129.894
chr1	9672404	9687583	-	PIK3CD-AS2	lncRNA	131.998	124.699
chr1	148402515	148432545	+	ENSG00000291232	lncRNA	127.874	124.699
chr2	217284018	217756593	-	DIRC3	lncRNA	45.3745	124.699
chr3	153384933	153980186	-	LINC02006	lncRNA	131.998	124.699
chr5	93360778	93585649	-	NR2F1-AS1	lncRNA	210.373	124.699
chr6	21664183	22654455	+	CASC15	lncRNA	197.998	124.699
chr6	158817978	158822252	+	EZR-AS1	lncRNA	37.1246	124.699
chr7	12726151	13751920	+	ENSG00000229618	lncRNA	123.749	124.699
chr8	127686342	127738987	-	CASC11	lncRNA	123.749	124.699
chr9	136800365	136829466	+	ENSG00000272679	lncRNA	362.996	124.699
chr10	6824274	7118469	-	ENSG00000287277	lncRNA	61.8743	124.699
chr10	63664663	64693446	+	ENSG00000228566	lncRNA	94.8739	124.699
chr10	107694972	108197849	-	LINC01435	lncRNA	144.373	124.699
chr11	81821271	82718299	-	MIR4300HG	lncRNA	61.8743	124.699
chr16	80154978	80563354	-	DYNLRB2-AS1	lncRNA	886.865	124.699
chr17	8220623	8224043	-	LINC00324	lncRNA	61.8743	124.699
chr19	28883429	28970874	+	LINC00906	lncRNA	12.3749	124.699
chr20	38260174	38293892	+	ENSG00000285347	lncRNA	61.8743	124.699
chr22	33725006	33750843	+	LARGE-AS1	lncRNA	8.24991	124.699
chr2	233693433	233708699	-	ENSG00000224814	lncRNA	NA	124.699
chr6	28859624	28864630	-	LINC01623	lncRNA	NA	124.699
chr6	113868012	113873390	-	MROCKI	lncRNA	NA	124.699
chr1	207801517	207879115	-	MIR29B2CHG	lncRNA	107.249	119.503
chr2	59238702	59733396	-	ENSG00000233891	lncRNA	119.624	119.503
chr3	7951262	8611924	-	LMCD1-AS1	lncRNA	98.9989	119.503
chr4	1210119	1218591	+	CTBP1-AS	lncRNA	189.748	119.503
chr7	50866746	51022990	+	ENSG00000228204	lncRNA	65.9992	119.503
chr8	89545423	89757812	-	RIPK2-DT	lncRNA	140.248	119.503
chr9	95506234	95507636	+	ENSG00000271155	lncRNA	20.6248	119.503
chr9	95514044	95514520	+	ENSG00000271659	lncRNA	20.6248	119.503
chr9	95599437	95606326	-	ENSG00000229345	lncRNA	20.6248	119.503
chr12	46384232	46494474	-	ENSG00000257496	lncRNA	74.2492	119.503
chr16	29808635	29821252	-	MVP-DT	lncRNA	123.749	119.503
chr16	85227202	85309176	+	ENSG00000287787	lncRNA	57.7493	119.503
chr17	19417768	19492991	-	ENSG00000235979	lncRNA	131.998	119.503
chr18	3347695	3383532	-	LINC01895	lncRNA	152.623	119.503
chr19	16283358	16324514	-	KLF2-DT	lncRNA	107.249	119.503
chr19	46163892	46180647	-	ENSG00000269729	lncRNA	94.8739	119.503
chr19	47607523	47733098	+	ENSG00000268746	lncRNA	181.498	119.503
chr9	95494923	95495379	+	ENSG00000271314	lncRNA	NA	119.503
chr1	25041135	25047404	+	LINC02793	lncRNA	20.6248	114.307
chr1	230426490	230641806	+	ENSG00000282564	lncRNA	12.3749	114.307
chr2	2638177	2696442	-	ENSG00000234929	lncRNA	127.874	114.307
chr3	49903844	49916937	+	ENSG00000228008	lncRNA	12.3749	114.307
chr3	134485720	134951651	+	ENSG00000288700	lncRNA	103.124	114.307
chr5	124808980	125602227	+	LINC02240	lncRNA	779.616	114.307
chr5	129500360	129905917	-	ENSG00000251680	lncRNA	90.749	114.307
chr9	105993309	106740875	+	LINC01505	lncRNA	82.4991	114.307
chr10	1159767	1289426	+	LINC00200	lncRNA	94.8739	114.307
chr10	78179173	78675109	+	ENSG00000282863	lncRNA	94.8739	114.307
chr14	61707297	61751163	-	HIF1A-AS3	lncRNA	235.122	114.307
chr14	98068160	98205143	-	ENSG00000259097	lncRNA	119.624	114.307
chr15	38865321	39427195	-	ENSG00000259345	lncRNA	24.7497	114.307
chr17	68591795	68763882	+	LINC01482	lncRNA	82.4991	114.307
chr18	1883523	2489426	-	ENSG00000263745	lncRNA	82.4991	114.307
chr18	3255435	3261850	-	MYL12-AS1	lncRNA	152.623	114.307
chr19	53854580	53869107	-	MYADM-AS1	lncRNA	74.2492	114.307
chr3	50260302	50263358	+	ENSG00000230454	lncRNA	NA	114.307
chr1	24961344	24963097	+	RUNX3-AS1	lncRNA	20.6248	109.111
chr1	24968422	24970865	-	ENSG00000261025	lncRNA	20.6248	109.111
chr1	99004275	99244794	+	PLPPR5-AS1	lncRNA	61.8743	109.111
chr1	230868258	230879141	+	ENSG00000223393	lncRNA	8.24991	109.111
chr2	11833925	12702913	+	MIR3681HG	lncRNA	32.9996	109.111
chr2	58427737	59063766	+	LINC01122	lncRNA	37.1246	109.111
chr2	167293170	167558333	+	ENSG00000228222	lncRNA	49.4994	109.111
chr3	50099602	50100988	-	RBM5-AS1	lncRNA	8.24991	109.111
chr3	118004818	118810836	-	ENSG00000243276	lncRNA	115.499	109.111
chr4	19455417	19938448	+	ENSG00000248515	lncRNA	160.873	109.111
chr5	95962000	96631085	+	ENSG00000251314	lncRNA	37.1246	109.111
chr5	142149434	142150200	+	ENSG00000289306	lncRNA	94.8739	109.111
chr5	164296695	165171643	+	LINC03000	lncRNA	12.3749	109.111
chr6	60353962	60546660	+	ENSG00000290597	lncRNA	65.9992	109.111
chr10	35641096	35647826	+	ENSG00000287528	lncRNA	119.624	109.111
chr13	75549772	75807120	+	ENSG00000261553	lncRNA	127.874	109.111
chr17	53276759	54365634	-	ENSG00000285939	lncRNA	37.1246	109.111
chr18	3190396	3247277	+	ENSG00000265399	lncRNA	152.623	109.111
chr19	44631572	44725217	-	CEACAM16-AS1	lncRNA	107.249	109.111
chr2	65436710	66200373	+	LINC02934	lncRNA	78.3741	103.916
chr3	49899301	49903757	+	ENSG00000230698	lncRNA	4.12495	103.916
chr4	4542130	4787359	+	STX18-AS1	lncRNA	57.7493	103.916
chr6	14660284	15090170	-	ENSG00000234261	lncRNA	78.3741	103.916
chr7	182934	194180	-	ENSG00000240093	lncRNA	284.622	103.916
chr7	7640751	8004053	+	ENSG00000283549	lncRNA	173.248	103.916
chr7	57242680	57245931	+	ENSG00000287517	lncRNA	74.2492	103.916
chr7	57404171	57419535	+	MIR3147HG	lncRNA	74.2492	103.916
chr8	68302245	68331689	-	C8orf34-AS1	lncRNA	160.873	103.916
chr9	22703515	23438700	-	ENSG00000284418	lncRNA	16.4998	103.916
chr9	136542880	136543835	+	ENSG00000227512	lncRNA	284.622	103.916
chr10	3532093	3556314	-	ENSG00000236892	lncRNA	144.373	103.916
chr10	28743505	28941910	+	LINC01517	lncRNA	45.3745	103.916
chr10	73796513	73801399	-	ZSWIM8-AS1	lncRNA	90.749	103.916
chr10	89853594	90225443	+	LINC01374	lncRNA	82.4991	103.916
chr11	28702606	29064322	+	LINC02742	lncRNA	202.123	103.916
chr11	94545329	94740355	-	PIWIL4-AS1	lncRNA	107.249	103.916
chr11	119356466	119659284	+	USP2-AS1	lncRNA	65.9992	103.916
chr12	53739610	53898976	+	ENSG00000286069	lncRNA	94.8739	103.916
chr15	61834681	61935738	+	ENSG00000259564	lncRNA	53.6244	103.916
chr15	100861923	100885329	+	ENSG00000272639	lncRNA	70.1242	103.916
chr17	9283173	9305651	+	ENSG00000263708	lncRNA	4.12495	103.916
chr18	73324940	73349879	+	LINC02582	lncRNA	164.998	103.916
chr19	46027647	46031667	+	ENSG00000268401	lncRNA	24.7497	103.916
chr20	10672694	10994924	+	ENSG00000270792	lncRNA	49.4994	103.916
chr20	44694891	44746021	-	KCNK15-AS1	lncRNA	98.9989	103.916
chr20	48025181	48060271	+	ENSG00000287335	lncRNA	24.7497	103.916
chr3	50239617	50239984	+	ENSG00000213600	lncRNA	NA	103.916
chr3	50266630	50267564	-	SEMA3B-AS1	lncRNA	NA	103.916
chr3	50365333	50368197	+	ENSG00000271858	lncRNA	NA	103.916
chr22	33922421	33922766	+	LARGE1-AS1	lncRNA	NA	103.916
chr1	161403408	161470523	-	ENSG00000283360	lncRNA	4.12495	98.7198
chr1	180117139	180123890	-	ENSG00000261817	lncRNA	131.998	98.7198
chr1	230878661	230890169	-	ENSG00000288037	lncRNA	8.24991	98.7198
chr2	21221168	21970959	+	ENSG00000233005	lncRNA	16.4998	98.7198
chr2	51032600	52407917	+	ENSG00000231918	lncRNA	53.6244	98.7198
chr2	68251602	68346035	+	ENSG00000289156	lncRNA	61.8743	98.7198
chr2	95807051	95835003	-	LINC00342	lncRNA	107.249	98.7198
chr3	50341105	50345697	+	ZMYND10-AS1	lncRNA	12.3749	98.7198
chr3	119969043	120068204	-	ENSG00000288662	lncRNA	103.124	98.7198
chr5	104079846	104406121	+	NIHCOLE	lncRNA	107.249	98.7198
chr5	139274101	139284899	+	SNHG4	lncRNA	305.247	98.7198
chr5	149216522	149276805	-	ENSG00000253406	lncRNA	53.6244	98.7198
chr6	109483637	109506800	+	ZBTB24-DT	lncRNA	3485.59	98.7198
chr6	119349885	119689173	+	ENSG00000287100	lncRNA	16.4998	98.7198
chr8	128634198	129683770	-	CCDC26	lncRNA	65.9992	98.7198
chr9	14317072	14358490	+	NFIB-AS1	lncRNA	82.4991	98.7198
chr9	21994138	22128103	+	CDKN2B-AS1	lncRNA	61.8743	98.7198
chr9	136483494	136486067	+	C9orf163	lncRNA	4.12495	98.7198
chr10	78179184	78551355	+	LINC00595	lncRNA	86.624	98.7198
chr11	114210615	114356571	-	ENSG00000256947	lncRNA	90.749	98.7198
chr12	22699858	23188807	+	LINC02955	lncRNA	16.4998	98.7198
chr12	131756965	131758047	-	ENSG00000255933	lncRNA	123.749	98.7198
chr12	131857419	131864538	+	ENSG00000256955	lncRNA	107.249	98.7198
chr15	75527149	75601205	-	ENSG00000260269	lncRNA	148.498	98.7198
chr17	77386900	77388546	-	ENSG00000287257	lncRNA	173.248	98.7198
chr18	2845350	2847850	-	ENSG00000289061	lncRNA	148.498	98.7198
chr18	2920965	2921685	+	ENSG00000272625	lncRNA	148.498	98.7198
chr18	2948237	2960756	+	ENSG00000265907	lncRNA	148.498	98.7198
chr18	2967017	2985410	+	ENSG00000266397	lncRNA	148.498	98.7198
chr18	3245287	3247433	-	ENSG00000272688	lncRNA	152.623	98.7198
chr18	3284119	3330984	+	ENSG00000266578	lncRNA	152.623	98.7198
chr18	3466249	3487045	+	GAPLINC	lncRNA	148.498	98.7198
chr18	3593731	3598363	+	DLGAP1-AS1	lncRNA	148.498	98.7198
chr19	18441418	18443597	+	ENSG00000268199	lncRNA	41.2495	98.7198
chr19	42397113	42652367	+	LIPE-AS1	lncRNA	103.124	98.7198
chr22	25351417	25405377	-	ENSG00000290796	lncRNA	98.9989	98.7198
chr22	34756675	35002862	-	LINC02885	lncRNA	20.6248	98.7198
chrX	2566023	2609207	-	ENSG00000289007	lncRNA	16.4998	98.7198
chrX	149938612	150224580	+	EOLA2-DT	lncRNA	115.499	98.7198
chr3	50337510	50338300	+	RASSF1-AS1	lncRNA	NA	98.7198
chr9	95113707	95114461	+	ENSG00000229065	lncRNA	NA	98.7198
chr9	95406989	95407662	-	ENSG00000271384	lncRNA	NA	98.7198
chr1	38754215	38815979	-	ENSG00000284632	lncRNA	53.6244	93.524
chr1	230592659	230595583	-	LINC01737	lncRNA	8.24991	93.524
chr1	230823640	230824707	-	ENSG00000225656	lncRNA	8.24991	93.524
chr1	230889948	230895788	+	ENSG00000287395	lncRNA	8.24991	93.524
chr1	231184097	231187627	-	TRIM67-AS1	lncRNA	4.12495	93.524
chr2	156011529	156254950	-	LINC01876	lncRNA	86.624	93.524
chr2	178521182	178779963	+	TTN-AS1	lncRNA	78.3741	93.524
chr4	181874437	182145249	-	TENM3-AS1	lncRNA	65.9992	93.524
chr5	132410635	132488702	+	IRF1-AS1	lncRNA	41.2495	93.524
chr6	108261287	108269200	+	ENSG00000286562	lncRNA	20.6248	93.524
chr7	148941482	148941638	+	ENSG00000286171	lncRNA	268.122	93.524
chr7	156388921	156640654	-	RNF32-DT	lncRNA	45.3745	93.524
chr8	66112666	66126632	+	ENSG00000253190	lncRNA	32.9996	93.524
chr8	76162118	76308315	-	ENSG00000287352	lncRNA	119.624	93.524
chr12	5290479	5383653	+	ENSG00000256417	lncRNA	4.12495	93.524
chr12	56162358	56190284	-	ENSG00000258199	lncRNA	78.3741	93.524
chr13	77919688	78617328	+	OBI1-AS1	lncRNA	82.4991	93.524
chr14	53169009	53883740	+	ENSG00000237356	lncRNA	115.499	93.524
chr15	35939166	36252257	-	ENSG00000259639	lncRNA	70.1242	93.524
chr15	47812728	48050507	+	ENSG00000259754	lncRNA	107.249	93.524
chr18	45423763	45483218	-	SLC14A2-AS1	lncRNA	144.373	93.524
chr18	51346248	51643939	+	LINC01630	lncRNA	57.7493	93.524
chrX	7928442	8374386	+	ENSG00000285679	lncRNA	32.9996	93.524
chrX	22259796	23293146	-	ENSG00000289084	lncRNA	103.124	93.524
chr9	136263924	136267237	+	ENSG00000283769	lncRNA	NA	93.524
chr9	136322302	136327323	-	DKFZP434A062	lncRNA	NA	93.524
chr22	33723831	33724912	-	LARGE-IT1	lncRNA	NA	93.524
chr22	34191193	34210564	-	ENSG00000224404	lncRNA	NA	93.524
chr1	3976132	4012704	+	LINC02780	lncRNA	12.3749	88.3282
chr1	247332330	247448603	+	ENSG00000289728	lncRNA	28.8747	88.3282
chr2	216694403	217336120	+	DIRC3-AS1	lncRNA	37.1246	88.3282
chr4	67701208	68080952	+	UBA6-DT	lncRNA	103.124	88.3282
chr5	96814027	96935821	-	ENSG00000247121	lncRNA	45.3745	88.3282
chr5	174336294	174532457	+	LINC01411	lncRNA	61.8743	88.3282
chr6	26871483	26956554	-	GUSBP2	lncRNA	41.2495	88.3282
chr6	139271361	139667284	+	ENSG00000226571	lncRNA	160.873	88.3282
chr9	137605743	137711018	+	ENSG00000283411	lncRNA	136.123	88.3282
chr11	50258254	50298499	-	SEPTIN7P11	lncRNA	4.12495	88.3282
chr11	59565922	59639861	+	ENSG00000255139	lncRNA	272.247	88.3282
chr12	6578621	6584739	+	ENSG00000247853	lncRNA	49.4994	88.3282
chr12	65851339	65882167	-	HMGA2-AS1	lncRNA	177.373	88.3282
chr16	29808678	29812227	+	ENSG00000280607	lncRNA	90.749	88.3282
chr17	9452196	9470014	+	ENSG00000225751	lncRNA	4.12495	88.3282
chr18	9102735	9254346	+	ENSG00000265257	lncRNA	49.4994	88.3282
chr17	9553322	9555696	-	ENSG00000271851	lncRNA	NA	88.3282
chr19	2458934	2462185	-	LINC01775	lncRNA	NA	88.3282
chr19	2727742	2729327	-	ENSG00000261342	lncRNA	NA	88.3282
chrX	2334294	2336410	-	DHRSX-IT1	lncRNA	NA	88.3282
chr1	15834473	15848147	-	SPEN-AS1	lncRNA	4.12495	83.1324
chr1	150548561	150557724	-	ADAMTSL4-AS2	lncRNA	37.1246	83.1324
chr2	7988682	8488284	-	LINC00299	lncRNA	28.8747	83.1324
chr2	60336445	60439828	-	MIR4432HG	lncRNA	82.4991	83.1324
chr2	77652024	78290469	-	ENSG00000227088	lncRNA	230.997	83.1324
chr2	176164050	176188958	-	HAGLR	lncRNA	53.6244	83.1324
chr2	215611562	215848954	-	LINC00607	lncRNA	20.6248	83.1324
chr3	58162546	58170636	-	FLNB-AS1	lncRNA	82.4991	83.1324
chr3	169764519	169765060	-	TERC	lncRNA	37.1246	83.1324
chr4	1113638	1132977	+	ENSG00000251652	lncRNA	169.123	83.1324
chr4	1151371	1153701	+	ENSG00000227189	lncRNA	164.998	83.1324
chr4	1167777	1168174	+	ENSG00000273179	lncRNA	164.998	83.1324
chr4	39066973	39182258	-	ENSG00000249207	lncRNA	90.749	83.1324
chr5	28809330	29217115	+	LINC02109	lncRNA	24.7497	83.1324
chr5	118000252	118562199	-	LINC02208	lncRNA	20.6248	83.1324
chr6	28107747	28117139	+	ENSG00000290891	lncRNA	65.9992	83.1324
chr6	28837239	28839058	-	ENSG00000225173	lncRNA	16.4998	83.1324
chr8	10729313	10772910	+	ENSG00000248896	lncRNA	65.9992	83.1324
chr8	33604855	34039104	+	ENSG00000253642	lncRNA	57.7493	83.1324
chr8	127289807	127482139	-	CASC8	lncRNA	136.123	83.1324
chr8	141581657	141662209	+	ENSG00000287677	lncRNA	24.7497	83.1324
chr9	81977613	82780194	+	ENSG00000290551	lncRNA	37.1246	83.1324
chr9	106974832	107102988	-	ENSG00000230782	lncRNA	32.9996	83.1324
chr9	136799222	136810042	+	ENSG00000273066	lncRNA	325.871	83.1324
chr9	137027463	137037957	+	LINC02908	lncRNA	305.247	83.1324
chr10	3141631	3167972	+	PITRM1-AS1	lncRNA	53.6244	83.1324
chr12	123973214	124088594	+	ENSG00000274874	lncRNA	49.4994	83.1324
chr12	131924735	131929351	-	ENSG00000255992	lncRNA	119.624	83.1324
chr12	131934641	131934928	+	ENSG00000273568	lncRNA	107.249	83.1324
chr12	132077802	132080460	-	ENSG00000257000	lncRNA	111.374	83.1324
chr12	132083539	132083779	-	ENSG00000274670	lncRNA	111.374	83.1324
chr16	817488	862843	+	ENSG00000287855	lncRNA	28.8747	83.1324
chr16	991150	1000926	-	ENSG00000260496	lncRNA	12.3749	83.1324
chr16	88186604	88195217	+	LINC02182	lncRNA	247.497	83.1324
chr17	8967522	8976995	+	ENSG00000265975	lncRNA	4.12495	83.1324
chr17	9171067	9179118	-	ENSG00000262966	lncRNA	4.12495	83.1324
chr17	9464741	9467422	+	ENSG00000262815	lncRNA	4.12495	83.1324
chr17	36940048	36943456	-	ENSG00000276707	lncRNA	4.12495	83.1324
chr19	31797665	32072113	-	LINC01837	lncRNA	41.2495	83.1324
chrX	141934495	142740581	+	ENSG00000288098	lncRNA	82.4991	83.1324
chrX	154396877	154398842	-	ENSG00000280195	lncRNA	28.8747	83.1324
chr11	50298578	50304656	+	LINC02750	lncRNA	NA	83.1324
chr17	8965895	8967070	+	PIK3R5-DT	lncRNA	NA	83.1324
chr17	9244665	9244897	-	ENSG00000273816	lncRNA	NA	83.1324
chr17	9547297	9548541	+	ENSG00000263051	lncRNA	NA	83.1324
chr19	2610154	2611862	-	ENSG00000267412	lncRNA	NA	83.1324
chr19	2631953	2632849	+	ENSG00000267214	lncRNA	NA	83.1324
chr19	2641837	2643853	-	ENSG00000267749	lncRNA	NA	83.1324
chr19	2700688	2701266	-	ENSG00000276097	lncRNA	NA	83.1324
chr19	2721709	2724517	+	ENSG00000286460	lncRNA	NA	83.1324
chr3	33956971	34677247	+	LINC01811	lncRNA	20.6248	77.9367
chr3	153431855	153502697	+	LINC02877	lncRNA	107.249	77.9367
chr4	65998845	66150012	+	ENSG00000249413	lncRNA	49.4994	77.9367
chr4	131978484	132345621	-	ENSG00000251598	lncRNA	32.9996	77.9367
chr5	97089074	97437217	+	LIX1-AS1	lncRNA	53.6244	77.9367
chr5	114475338	114668410	-	ENSG00000246316	lncRNA	53.6244	77.9367
chr5	159310744	159805536	+	ENSG00000249738	lncRNA	103.124	77.9367
chr6	104487094	104528158	-	ENSG00000287616	lncRNA	45.3745	77.9367
chr6	146824538	147204614	-	STXBP5-AS1	lncRNA	140.248	77.9367
chr6	159468600	159662627	-	ENSG00000286533	lncRNA	12.3749	77.9367
chr7	116952445	116954334	-	ST7-AS1	lncRNA	61.8743	77.9367
chr8	37421340	37554183	-	LINC01605	lncRNA	115.499	77.9367
chr8	82033532	82961926	+	ENSG00000254394	lncRNA	78.3741	77.9367
chr8	93213301	93700433	-	CIBAR1-DT	lncRNA	41.2495	77.9367
chr8	135234130	135299719	+	LINC01591	lncRNA	387.746	77.9367
chr9	95759230	95876049	-	ERCC6L2-AS1	lncRNA	45.3745	77.9367
chr9	114850967	115402644	+	DELEC1	lncRNA	98.9989	77.9367
chr11	64035969	64103653	+	ENSG00000256824	lncRNA	111.374	77.9367
chr12	3296201	3366177	-	ENSG00000291189	lncRNA	74.2492	77.9367
chr14	36320752	36656163	+	ENSG00000283098	lncRNA	98.9989	77.9367
chr14	104134782	104137024	-	ENSG00000289840	lncRNA	123.749	77.9367
chr15	61861108	61894164	+	ENSG00000285863	lncRNA	37.1246	77.9367
chr15	89335052	89336161	+	POLG-DT	lncRNA	86.624	77.9367
chr16	7878798	8112756	-	ENSG00000260289	lncRNA	32.9996	77.9367
chr16	58733909	59199395	+	ENSG00000245768	lncRNA	32.9996	77.9367
chr16	72665122	72828293	+	ZFHX3-AS1	lncRNA	94.8739	77.9367
chr17	68413622	68524949	+	ENSG00000267009	lncRNA	32.9996	77.9367
chr17	80351827	80415168	-	RNF213-AS1	lncRNA	70.1242	77.9367
chr18	67516545	67899619	+	DSEL-AS1	lncRNA	49.4994	77.9367
chr21	43805757	43812567	-	AATBC	lncRNA	90.749	77.9367
chr22	37339582	37427445	-	ELFN2	lncRNA	82.4991	77.9367
chr11	50307680	50361706	+	ENSG00000290412	lncRNA	NA	77.9367
chr16	29926835	29928933	+	KCTD13-DT	lncRNA	NA	77.9367
chr1	193473223	194198708	+	ENSG00000227240	lncRNA	61.8743	72.7409
chr1	239703380	239770130	-	CHRM3-AS2	lncRNA	78.3741	72.7409
chr1	247332053	247393839	+	ZNF496-DT	lncRNA	24.7497	72.7409
chr2	69960103	70103220	-	PCBP1-AS1	lncRNA	94.8739	72.7409
chr2	111429323	111699033	-	ENSG00000285016	lncRNA	57.7493	72.7409
chr2	190534854	190569776	+	NEMP2-DT	lncRNA	169.123	72.7409
chr2	190672296	190843734	-	ENSG00000228509	lncRNA	61.8743	72.7409
chr2	199608061	199750341	+	LINC01877	lncRNA	8.24991	72.7409
chr3	5962841	6124120	+	ENSG00000229642	lncRNA	70.1242	72.7409
chr3	9947403	9954787	+	PRRT3-AS1	lncRNA	8.24991	72.7409
chr5	1931063	2119926	+	ENSG00000248994	lncRNA	12.3749	72.7409
chr5	61201303	61304811	-	LINC02057	lncRNA	20.6248	72.7409
chr5	88883327	89466398	+	MEF2C-AS1	lncRNA	24.7497	72.7409
chr5	135476912	135638231	+	ENSG00000250167	lncRNA	37.1246	72.7409
chr5	162424041	163437326	-	ENSG00000254186	lncRNA	86.624	72.7409
chr6	11043481	11079154	+	ELOVL2-AS1	lncRNA	16.4998	72.7409
chr6	97283302	98400869	+	ENSG00000271860	lncRNA	738.367	72.7409
chr6	120462510	120706789	+	ENSG00000286540	lncRNA	28.8747	72.7409
chr6	140148489	140785421	+	ENSG00000288714	lncRNA	20.6248	72.7409
chr6	158988177	159088114	+	TAGAP-AS1	lncRNA	49.4994	72.7409
chr7	34346511	34871582	-	NPSR1-AS1	lncRNA	37.1246	72.7409
chr8	121639292	121994185	+	HAS2-AS1	lncRNA	37.1246	72.7409
chr8	127072693	127227541	-	CASC19	lncRNA	123.749	72.7409
chr8	127079873	127092600	+	PRNCR1	lncRNA	123.749	72.7409
chr8	127253212	127257630	-	ENSG00000287781	lncRNA	123.749	72.7409
chr8	127400398	127402150	+	CCAT2	lncRNA	123.749	72.7409
chr8	127578472	127636867	+	ENSG00000286266	lncRNA	127.874	72.7409
chr8	127663279	127670990	-	ENSG00000286010	lncRNA	107.249	72.7409
chr8	135455864	135456952	-	ENSG00000254372	lncRNA	379.496	72.7409
chr8	144495457	144505444	-	ENSG00000255182	lncRNA	86.624	72.7409
chr9	129175806	129261581	+	IER5L-AS1	lncRNA	107.249	72.7409
chr9	129476945	129513687	+	LINC00963	lncRNA	57.7493	72.7409
chr9	136803926	136808848	-	CCDC183-AS1	lncRNA	309.371	72.7409
chr10	91306957	91575243	-	ENSG00000289228	lncRNA	45.3745	72.7409
chr10	102642791	102644140	-	TRIM8-DT	lncRNA	49.4994	72.7409
chr11	67431366	67435399	-	RPS6KB2-AS1	lncRNA	8.24991	72.7409
chr11	112787303	112795854	+	ENSG00000254626	lncRNA	41.2495	72.7409
chr11	114343051	114396219	-	ENSG00000256195	lncRNA	74.2492	72.7409
chr12	89712047	90100763	+	ENSG00000258216	lncRNA	28.8747	72.7409
chr12	106495957	106774926	-	ENSG00000257545	lncRNA	148.498	72.7409
chr13	49956669	50125720	-	DLEU2	lncRNA	107.249	72.7409
chr13	109478738	109731700	-	ENSG00000285534	lncRNA	78.3741	72.7409
chr15	67290635	67521844	-	IQCH-AS1	lncRNA	24.7497	72.7409
chr15	92148751	92331037	-	ENSG00000260661	lncRNA	45.3745	72.7409
chr15	95638315	95826499	+	ENSG00000275016	lncRNA	53.6244	72.7409
chr16	13246231	13563388	+	ENSG00000262801	lncRNA	24.7497	72.7409
chr16	67517861	67528768	-	ENSG00000276075	lncRNA	32.9996	72.7409
chr17	36861673	36936670	-	LHX1-DT	lncRNA	57.7493	72.7409
chr18	44280767	44579953	-	LINC01478	lncRNA	28.8747	72.7409
chr19	24033400	24077377	+	ENSG00000268362	lncRNA	395.995	72.7409
chr20	62120045	62121762	-	ENSG00000289236	lncRNA	317.621	72.7409
chr21	24840549	25057746	+	LINC01692	lncRNA	74.2492	72.7409
chr21	34836285	34884882	+	ENSG00000286153	lncRNA	70.1242	72.7409
chr21	38812877	38956467	-	ENSG00000205622	lncRNA	45.3745	72.7409
chrX	419156	421980	+	ENSG00000280767	lncRNA	107.249	72.7409
chrX	140709561	140793215	+	LINC00632	lncRNA	74.2492	72.7409
chr5	173144161	173145039	-	ENSG00000253172	lncRNA	NA	72.7409
chrX	154333959	154335037	-	ENSG00000231830	lncRNA	NA	72.7409
chrX	154374594	154376934	+	ENSG00000285018	lncRNA	NA	72.7409
chrX	154424377	154428526	-	ATP6AP1-DT	lncRNA	NA	72.7409
chr1	1173055	1179555	-	TTLL10-AS1	lncRNA	123.749	67.5451
chr1	34761425	34788097	-	ENSG00000255811	lncRNA	119.624	67.5451
chr1	41014589	41043890	+	SLFNL1-AS1	lncRNA	78.3741	67.5451
chr1	67832292	68202987	+	GNG12-AS1	lncRNA	16.4998	67.5451
chr1	72283169	72753772	+	ENSG00000286863	lncRNA	90.749	67.5451
chr1	79967732	80051404	-	ENSG00000285409	lncRNA	45.3745	67.5451
chr1	83575775	83861053	-	LINC01725	lncRNA	24.7497	67.5451
chr1	119000343	119001392	-	ENSG00000226172	lncRNA	16.4998	67.5451
chr1	161399408	161422424	+	ENSG00000283696	lncRNA	12.3749	67.5451
chr1	170748572	171251857	-	ENSG00000231424	lncRNA	32.9996	67.5451
chr2	7922424	8278186	-	LINC00298	lncRNA	20.6248	67.5451
chr2	21932661	22536322	-	ENSG00000228999	lncRNA	20.6248	67.5451
chr2	46698939	46822804	+	LINC01118	lncRNA	37.1246	67.5451
chr2	60823068	60881393	-	REL-DT	lncRNA	24.7497	67.5451
chr2	71002530	71064743	-	ENSG00000236469	lncRNA	37.1246	67.5451
chr2	122503365	122505118	-	ENSG00000287871	lncRNA	37.1246	67.5451
chr2	164840660	165208261	+	ENSG00000236283	lncRNA	49.4994	67.5451
chr2	170700367	170813670	-	ERICH2-DT	lncRNA	45.3745	67.5451
chr2	180692103	180916939	+	SCHLAP1	lncRNA	98.9989	67.5451
chr2	183253651	183495501	+	ENSG00000287621	lncRNA	32.9996	67.5451
chr2	238231683	238255633	+	ENSG00000225057	lncRNA	8.24991	67.5451
chr3	20174243	21145967	+	SGO1-AS1	lncRNA	45.3745	67.5451
chr3	24137831	24294374	+	ENSG00000289130	lncRNA	45.3745	67.5451
chr3	120094894	120136783	+	GSK3B-DT	lncRNA	53.6244	67.5451
chr4	52712393	52866821	+	LINC01618	lncRNA	119.624	67.5451
chr4	78939484	79309673	+	LINC01088	lncRNA	16.4998	67.5451
chr4	136795918	137212799	-	LINC02511	lncRNA	20.6248	67.5451
chr5	57395059	57534504	+	RMEL3	lncRNA	45.3745	67.5451
chr5	67379377	67806600	+	LINC02997	lncRNA	32.9996	67.5451
chr5	88676013	88779088	+	MEF2C-AS2	lncRNA	45.3745	67.5451
chr6	2245717	2525976	+	GMDS-DT	lncRNA	86.624	67.5451
chr6	4304941	4583871	-	ENSG00000285424	lncRNA	24.7497	67.5451
chr6	21528738	21595593	-	ENSG00000283480	lncRNA	49.4994	67.5451
chr6	48069212	48111078	-	ENSG00000286811	lncRNA	28.8747	67.5451
chr7	44983018	44986961	-	SNHG15	lncRNA	49.4994	67.5451
chr8	90221340	90687863	+	LINC00534	lncRNA	61.8743	67.5451
chr9	2421596	2622457	-	VLDLR-AS1	lncRNA	123.749	67.5451
chr9	81689712	81776903	+	TLE1-DT	lncRNA	4.12495	67.5451
chr9	117759389	118306252	+	ENSG00000284977	lncRNA	49.4994	67.5451
chr10	123356449	123537767	+	LINC02641	lncRNA	37.1246	67.5451
chr11	1049879	1055749	+	LINC02688	lncRNA	16.4998	67.5451
chr11	6630503	6658396	+	ENSG00000255410	lncRNA	65.9992	67.5451
chr11	43578888	43840030	+	ENSG00000283341	lncRNA	86.624	67.5451
chr11	59545601	59558882	+	ENSG00000287264	lncRNA	57.7493	67.5451
chr11	67886476	67906350	+	LINC02754	lncRNA	4.12495	67.5451
chr11	112393117	112624567	+	LINC02763	lncRNA	4.12495	67.5451
chr12	113583885	113773726	-	LINC01234	lncRNA	74.2492	67.5451
chr12	121795266	121803906	-	LINC01089	lncRNA	98.9989	67.5451
chr14	49927570	50105102	-	LINC01588	lncRNA	8.24991	67.5451
chr14	55496785	55580888	-	KTN1-AS1	lncRNA	28.8747	67.5451
chr15	78978888	78985926	+	ENSG00000177699	lncRNA	12.3749	67.5451
chr15	100892342	100919391	-	ALDH1A3-AS1	lncRNA	111.374	67.5451
chr16	547184	553847	-	ENSG00000261691	lncRNA	49.4994	67.5451
chr16	30740666	30751381	+	ENSG00000260899	lncRNA	177.373	67.5451
chr16	89430987	89453678	+	ENSG00000287351	lncRNA	78.3741	67.5451
chr17	21428262	21574517	-	LINC02693	lncRNA	65.9992	67.5451
chr18	4775053	5004537	-	ENSG00000266268	lncRNA	24.7497	67.5451
chr18	26655736	27190698	+	AQP4-AS1	lncRNA	32.9996	67.5451
chr19	22615550	22623980	-	LINC01785	lncRNA	41.2495	67.5451
chr19	28065266	28125430	+	ENSG00000267509	lncRNA	16.4998	67.5451
chr19	35557927	35581960	+	ENSG00000283907	lncRNA	317.621	67.5451
chr19	55661900	55674715	-	ENSG00000267523	lncRNA	589.868	67.5451
chr20	316859	348490	-	NRSN2-AS1	lncRNA	111.374	67.5451
chr21	8437628	8438551	-	ENSG00000281181	lncRNA	94.8739	67.5451
chrX	45745209	45770274	-	MIR222HG	lncRNA	90.749	67.5451
chr1	3940485	3955262	+	LINC01346	lncRNA	NA	67.5451
chr1	3944546	3949024	-	LINC01345	lncRNA	NA	67.5451
chr1	15740047	15749896	-	SLC25A34-AS1	lncRNA	NA	67.5451
chr2	1795524	1811526	+	ENSG00000284600	lncRNA	NA	67.5451
chr2	82831233	82866508	+	ENSG00000286211	lncRNA	NA	67.5451
chr6	26569323	26574698	+	ENSG00000284607	lncRNA	NA	67.5451
chr11	67508771	67509141	+	ENSG00000289343	lncRNA	NA	67.5451
chr11	67934562	67955802	-	ENSG00000290995	lncRNA	NA	67.5451
chr1	3900346	3917225	+	LINC01134	lncRNA	37.1246	62.3493
chr1	33307347	33349245	+	ENSG00000225313	lncRNA	32.9996	62.3493
chr1	119000617	119001405	-	ENSG00000239216	lncRNA	16.4998	62.3493
chr1	159958034	159984750	+	LINC01133	lncRNA	70.1242	62.3493
chr1	176207645	176447919	+	COP1-DT	lncRNA	20.6248	62.3493
chr1	204377849	204435846	+	PPP1R15B-AS1	lncRNA	86.624	62.3493
chr1	213817750	213988508	-	PROX1-AS1	lncRNA	12.3749	62.3493
chr2	1366233	1580747	-	ENSG00000231482	lncRNA	65.9992	62.3493
chr2	2707367	2840512	-	ENSG00000237720	lncRNA	37.1246	62.3493
chr2	55952157	56181652	+	ENSG00000272180	lncRNA	24.7497	62.3493
chr2	64901839	65056226	-	LINC02245	lncRNA	70.1242	62.3493
chr2	127294211	127375075	+	ENSG00000286145	lncRNA	24.7497	62.3493
chr2	200390665	200478018	-	ENSG00000287299	lncRNA	90.749	62.3493
chr2	239439594	239531363	+	ENSG00000286525	lncRNA	24.7497	62.3493
chr4	127532827	127623803	-	ENSG00000287021	lncRNA	8.24991	62.3493
chr4	182144851	182190382	+	ENSG00000248266	lncRNA	20.6248	62.3493
chr5	67699428	67902600	-	ENSG00000250421	lncRNA	20.6248	62.3493
chr5	92082596	92479426	+	ENSG00000250049	lncRNA	12.3749	62.3493
chr5	125333368	126368755	-	ENSG00000248752	lncRNA	758.991	62.3493
chr6	43931571	44074655	-	SCIRT	lncRNA	41.2495	62.3493
chr6	57961437	58438364	+	ENSG00000225096	lncRNA	24.7497	62.3493
chr7	1838585	1849931	+	ENSG00000176349	lncRNA	65.9992	62.3493
chr7	16970319	17299368	-	ENSG00000237773	lncRNA	20.6248	62.3493
chr7	66526087	66592397	-	ENSG00000291136	lncRNA	61.8743	62.3493
chr7	116238259	116499465	-	ENSG00000237813	lncRNA	32.9996	62.3493
chr7	136685558	137182107	-	ENSG00000234352	lncRNA	8.24991	62.3493
chr7	149547153	149624752	-	ZNF767P	lncRNA	144.373	62.3493
chr7	150363776	150372590	-	REPIN1-AS1	lncRNA	16.4998	62.3493
chr8	79259401	79314951	+	ENSG00000253659	lncRNA	90.749	62.3493
chr8	95204455	95811254	+	CFAP418-AS1	lncRNA	32.9996	62.3493
chr10	88990044	88994249	-	ENSG00000286116	lncRNA	94.8739	62.3493
chr10	99927009	99959050	+	DNMBP-AS1	lncRNA	8.24991	62.3493
chr11	1242260	1249676	-	MUC5B-AS1	lncRNA	37.1246	62.3493
chr11	67735599	67784229	-	ENSG00000254447	lncRNA	4.12495	62.3493
chr11	68024808	68030461	-	ENSG00000255306	lncRNA	4.12495	62.3493
chr12	53441740	53467528	+	ENSG00000257379	lncRNA	148.498	62.3493
chr14	26599754	27295516	+	ENSG00000258081	lncRNA	57.7493	62.3493
chr15	69820755	69835111	-	ENSG00000259309	lncRNA	37.1246	62.3493
chr16	28258685	28292173	+	ENSG00000283662	lncRNA	49.4994	62.3493
chr17	48549629	48606414	+	HOXB-AS3	lncRNA	49.4994	62.3493
chr19	18144521	18151691	-	MAST3-AS1	lncRNA	57.7493	62.3493
chr19	22665551	22716991	-	ENSG00000268981	lncRNA	12.3749	62.3493
chr20	18289342	18359300	-	ENSG00000230010	lncRNA	8.24991	62.3493
chr20	41098018	41138003	-	PLCG1-AS1	lncRNA	98.9989	62.3493
chr20	60087660	60653784	+	MIR646HG	lncRNA	86.624	62.3493
chr21	15928295	16646364	+	MIR99AHG	lncRNA	28.8747	62.3493
chr21	36966460	36975164	+	HLCS-AS1	lncRNA	53.6244	62.3493
chr22	35626987	35635134	-	ENSG00000268818	lncRNA	16.4998	62.3493
chr1	15565610	15565956	-	ENSG00000272510	lncRNA	NA	62.3493
chr1	15586135	15603626	-	ENSG00000237301	lncRNA	NA	62.3493
chr1	15682872	15683128	-	ENSG00000271742	lncRNA	NA	62.3493
chr1	16006159	16006671	-	ENSG00000233078	lncRNA	NA	62.3493
chr11	67602879	67606706	-	NDUFV1-DT	lncRNA	NA	62.3493
chr11	67605520	67606642	+	ENSG00000255119	lncRNA	NA	62.3493
chr11	67791647	67805336	-	FAM86C2P	lncRNA	NA	62.3493
chr11	68038251	68038942	-	ENSG00000289908	lncRNA	NA	62.3493
chr1	93591965	93610605	+	BCAR3-AS1	lncRNA	65.9992	57.1535
chr1	116378436	116421301	-	ATP1A1-AS1	lncRNA	37.1246	57.1535
chr1	170460452	170532647	-	GORAB-AS1	lncRNA	32.9996	57.1535
chr1	177392666	177920152	-	ENSG00000227579	lncRNA	45.3745	57.1535
chr1	192167785	192957713	-	ENSG00000285280	lncRNA	65.9992	57.1535
chr1	233904103	233905931	-	ENSG00000287921	lncRNA	20.6248	57.1535
chr2	2895047	3126026	-	LINC01250	lncRNA	53.6244	57.1535
chr2	13710530	14400963	-	LINC00276	lncRNA	41.2495	57.1535
chr2	39436529	39665343	+	MAP4K3-DT	lncRNA	37.1246	57.1535
chr2	131647989	131767404	+	C2orf27A	lncRNA	82.4991	57.1535
chr2	163743912	164352223	-	ENSG00000237844	lncRNA	20.6248	57.1535
chr2	174547140	174776720	+	ENSG00000236449	lncRNA	37.1246	57.1535
chr2	210171498	210233976	+	ENSG00000279317	lncRNA	20.6248	57.1535
chr2	238554540	238740849	+	LINC01937	lncRNA	20.6248	57.1535
chr3	3918708	4046722	+	ENSG00000287720	lncRNA	24.7497	57.1535
chr3	18445023	18923280	+	SATB1-AS1	lncRNA	8.24991	57.1535
chr3	176415438	176867838	-	LINC01208	lncRNA	41.2495	57.1535
chr3	186579475	186772986	-	HRG-AS1	lncRNA	37.1246	57.1535
chr4	7030553	7046231	-	ENSG00000245748	lncRNA	32.9996	57.1535
chr4	11625650	11823906	+	ENSG00000249631	lncRNA	12.3749	57.1535
chr4	92183234	92265316	+	ENSG00000287392	lncRNA	12.3749	57.1535
chr4	148445702	149024624	+	ENSG00000287292	lncRNA	160.873	57.1535
chr5	473235	480884	+	SLC9A3-AS1	lncRNA	70.1242	57.1535
chr5	6765890	6833120	+	LINC02236	lncRNA	32.9996	57.1535
chr5	127939151	128083172	-	SLC12A2-DT	lncRNA	127.874	57.1535
chr5	171305979	171309777	-	ENSG00000275038	lncRNA	8.24991	57.1535
chr6	34248534	34286768	+	ENSG00000225339	lncRNA	28.8747	57.1535
chr7	27129976	27155928	+	HOXA-AS3	lncRNA	28.8747	57.1535
chr7	68149547	68319676	-	ENSG00000226829	lncRNA	28.8747	57.1535
chr8	63687178	64369176	-	LINC01414	lncRNA	8.24991	57.1535
chr8	82514567	82677153	-	ENSG00000253503	lncRNA	41.2495	57.1535
chr8	115950510	116325062	-	LINC00536	lncRNA	8.24991	57.1535
chr9	3526458	3691814	+	RFX3-DT	lncRNA	32.9996	57.1535
chr9	42725012	42802065	+	ENSG00000291170	lncRNA	16.4998	57.1535
chr9	137057662	137062461	+	ENSG00000229257	lncRNA	24.7497	57.1535
chr9	137063534	137064581	+	ENSG00000231864	lncRNA	37.1246	57.1535
chr10	2071844	2081097	+	ENSG00000226694	lncRNA	65.9992	57.1535
chr10	52450873	52755509	-	LNCAROD	lncRNA	82.4991	57.1535
chr10	70815988	70958701	+	ENSG00000289738	lncRNA	74.2492	57.1535
chr10	75401518	75408982	+	ZNF503-AS2	lncRNA	20.6248	57.1535
chr10	95732975	96090250	-	ENTPD1-AS1	lncRNA	32.9996	57.1535
chr10	118784562	119029544	-	LINC03036	lncRNA	20.6248	57.1535
chr11	70282366	70363368	-	ENSG00000254604	lncRNA	78.3741	57.1535
chr12	30755166	30802602	+	LINC00941	lncRNA	49.4994	57.1535
chr12	76259835	76305969	+	LNCOG	lncRNA	28.8747	57.1535
chr12	119361246	119668079	-	ENSG00000248636	lncRNA	503.244	57.1535
chr13	40079105	40535807	-	LINC00598	lncRNA	24.7497	57.1535
chr14	43990538	44386064	-	LINC02307	lncRNA	82.4991	57.1535
chr14	51379508	51651744	-	FRMD6-AS2	lncRNA	28.8747	57.1535
chr14	61734137	61776260	+	ENSG00000258964	lncRNA	127.874	57.1535
chr15	27038977	27161319	-	GABRG3-AS1	lncRNA	28.8747	57.1535
chr15	56795459	56918499	-	ENSG00000285331	lncRNA	45.3745	57.1535
chr15	82925883	83103443	+	ENSG00000259805	lncRNA	49.4994	57.1535
chr16	1159547	1160176	-	ENSG00000259910	lncRNA	4.12495	57.1535
chr16	3458070	3515564	+	ENSG00000263212	lncRNA	74.2492	57.1535
chr16	72236280	72665014	-	LINC01572	lncRNA	94.8739	57.1535
chr16	73092348	73099337	+	HCCAT5	lncRNA	45.3745	57.1535
chr16	87492554	87516940	+	ZCCHC14-DT	lncRNA	37.1246	57.1535
chr17	39619612	39622770	+	ENSG00000214546	lncRNA	57.7493	57.1535
chr17	57771945	57834749	-	ENSG00000265542	lncRNA	49.4994	57.1535
chr17	58324471	58415766	+	TSPOAP1-AS1	lncRNA	53.6244	57.1535
chr17	61393454	61411555	-	TBX2-AS1	lncRNA	127.874	57.1535
chr17	63193929	63339053	-	ENSG00000233635	lncRNA	98.9989	57.1535
chr17	64779258	64837207	-	ENSG00000291117	lncRNA	45.3745	57.1535
chr17	72033771	72220948	-	ENSG00000288605	lncRNA	32.9996	57.1535
chr17	72067098	72237203	-	SOX9-AS1	lncRNA	37.1246	57.1535
chr18	39206916	39800322	-	MIR924HG	lncRNA	111.374	57.1535
chr18	76528651	76670111	+	LINC00683	lncRNA	37.1246	57.1535
chr19	48204070	48214751	+	ENSG00000268583	lncRNA	4.12495	57.1535
chr19	48255674	48258199	+	CARD8-AS1	lncRNA	4.12495	57.1535
chr19	48262899	48271283	-	ZNF114-AS1	lncRNA	4.12495	57.1535
chr20	31686215	31716825	+	BCL2L1-AS1	lncRNA	70.1242	57.1535
chr20	50184597	50191498	-	CEBPB-AS1	lncRNA	12.3749	57.1535
chr21	28116093	28228667	-	LINC01695	lncRNA	4.12495	57.1535
chr21	36698772	36701564	-	ENSG00000224269	lncRNA	94.8739	57.1535
chrX	10847577	11111220	-	HCCS-DT	lncRNA	45.3745	57.1535
chrX	33726336	34346527	+	ENSG00000233928	lncRNA	37.1246	57.1535
chrX	47575127	47628742	-	ENSG00000283743	lncRNA	45.3745	57.1535
chrY	2752082	2854641	+	XGY2	lncRNA	90.749	57.1535
chr6	159165898	159170007	-	FNDC1-AS1	lncRNA	NA	57.1535
chr6	159353921	159383339	-	ENSG00000231178	lncRNA	NA	57.1535
chr14	93939496	93944194	+	ENSG00000258987	lncRNA	NA	57.1535
chr1	70354785	70385339	+	HHLA3	lncRNA	8.24991	51.9578
chr1	89629724	89676386	+	ENSG00000230735	lncRNA	28.8747	51.9578
chr1	112176835	112360625	-	LINC02884	lncRNA	24.7497	51.9578
chr1	152168124	152445456	+	FLG-AS1	lncRNA	37.1246	51.9578
chr1	173417792	173489407	-	PRDX6-AS1	lncRNA	49.4994	51.9578
chr1	200253418	200400705	-	LINC00862	lncRNA	16.4998	51.9578
chr1	201688258	201829559	-	IPO9-AS1	lncRNA	24.7497	51.9578
chr1	247199398	247210856	-	ENSG00000290683	lncRNA	32.9996	51.9578
chr2	1824411	1828667	+	ENSG00000232057	lncRNA	8.24991	51.9578
chr2	13000952	13331683	+	ENSG00000285876	lncRNA	28.8747	51.9578
chr2	29841186	29955405	-	ENSG00000288553	lncRNA	32.9996	51.9578
chr2	39786452	40255209	+	SLC8A1-AS1	lncRNA	20.6248	51.9578
chr2	44921076	44939199	-	LINC01833	lncRNA	20.6248	51.9578
chr2	68252869	68253848	+	ENSG00000273064	lncRNA	12.3749	51.9578
chr2	215533132	215713895	+	ENSG00000237525	lncRNA	8.24991	51.9578
chr2	239762859	239824764	+	ENSG00000220256	lncRNA	8.24991	51.9578
chr3	15860111	16137529	+	ENSG00000287042	lncRNA	37.1246	51.9578
chr3	135138468	135439888	-	ENSG00000240086	lncRNA	61.8743	51.9578
chr3	146909684	147370656	-	ENSG00000243620	lncRNA	4.12495	51.9578
chr4	2934881	2961738	+	NOP14-AS1	lncRNA	86.624	51.9578
chr4	15004941	15427914	-	C1QTNF7-AS1	lncRNA	70.1242	51.9578
chr4	33775497	34039914	-	ENSG00000250954	lncRNA	4.12495	51.9578
chr4	83796435	84299189	-	LINC02994	lncRNA	24.7497	51.9578
chr4	120066903	120564789	+	MAD2L1-DT	lncRNA	45.3745	51.9578
chr4	136118674	136395471	-	ENSG00000251567	lncRNA	45.3745	51.9578
chr5	4451929	4866311	-	ENSG00000248973	lncRNA	57.7493	51.9578
chr5	88268863	88439337	+	TMEM161B-DT	lncRNA	12.3749	51.9578
chr5	88507545	88691057	-	LINC00461	lncRNA	65.9992	51.9578
chr5	124059793	124438625	-	LINC01170	lncRNA	16.4998	51.9578
chr5	143605627	143828772	+	ENSG00000249881	lncRNA	8.24991	51.9578
chr5	170747046	170788650	-	ENSG00000253348	lncRNA	4.12495	51.9578
chr5	180416948	180443240	+	ENSG00000250509	lncRNA	4.12495	51.9578
chr6	6346464	6622771	-	LY86-AS1	lncRNA	61.8743	51.9578
chr6	11173451	11259099	+	ENSG00000247925	lncRNA	32.9996	51.9578
chr6	13264860	13295586	-	ENSG00000215022	lncRNA	12.3749	51.9578
chr6	30286689	30327382	-	HCG18	lncRNA	49.4994	51.9578
chr6	41720395	41734032	+	ENSG00000231102	lncRNA	37.1246	51.9578
chr6	90295506	90363912	+	ENSG00000260271	lncRNA	98.9989	51.9578
chr6	147660702	147953937	+	ENSG00000227681	lncRNA	41.2495	51.9578
chr6	158869847	158919105	+	LINC02901	lncRNA	4.12495	51.9578
chr7	11180901	11520175	+	ENSG00000230333	lncRNA	61.8743	51.9578
chr7	27128968	27152561	-	ENSG00000273433	lncRNA	28.8747	51.9578
chr7	132648793	132728769	+	FLJ40288	lncRNA	8.24991	51.9578
chr8	92882983	92965645	+	ENSG00000253197	lncRNA	12.3749	51.9578
chr8	128405268	128564679	-	LINC00824	lncRNA	53.6244	51.9578
chr8	140023723	140096538	-	ENSG00000289741	lncRNA	49.4994	51.9578
chr9	81930225	81977089	-	ENSG00000267559	lncRNA	4.12495	51.9578
chr9	137084945	137086817	-	MAN1B1-DT	lncRNA	16.4998	51.9578
chr10	3785550	3806592	+	ENSG00000288755	lncRNA	107.249	51.9578
chr10	48883954	48935213	-	ENSG00000241577	lncRNA	32.9996	51.9578
chr10	75279724	75401246	-	ENSG00000270087	lncRNA	94.8739	51.9578
chr10	77350850	77376613	+	KCNMA1-AS3	lncRNA	86.624	51.9578
chr10	109940103	110008381	-	ADD3-AS1	lncRNA	20.6248	51.9578
chr10	117473214	117545068	-	EMX2OS	lncRNA	4.12495	51.9578
chr11	856879	859795	-	ENSG00000250397	lncRNA	28.8747	51.9578
chr11	31812306	32002405	+	PAUPAR	lncRNA	74.2492	51.9578
chr11	81175200	81449232	+	ENSG00000287912	lncRNA	16.4998	51.9578
chr11	131253359	131350917	+	ENSG00000231698	lncRNA	37.1246	51.9578
chr12	30795457	30879268	+	ENSG00000285517	lncRNA	41.2495	51.9578
chr12	49127781	49188484	+	ENSG00000258017	lncRNA	41.2495	51.9578
chr12	53012883	53054450	-	TNS2-AS1	lncRNA	57.7493	51.9578
chr12	66950753	67096410	-	ENSG00000257083	lncRNA	82.4991	51.9578
chr12	98485543	98503859	-	LINC02453	lncRNA	94.8739	51.9578
chr12	121797510	121801972	+	ENSG00000272849	lncRNA	74.2492	51.9578
chr13	91347819	91354579	+	MIR17HG	lncRNA	24.7497	51.9578
chr14	25647303	26143305	-	LINC02306	lncRNA	12.3749	51.9578
chr14	76131706	76152627	-	ENSG00000283629	lncRNA	37.1246	51.9578
chr14	99604516	99625740	+	ENSG00000247970	lncRNA	24.7497	51.9578
chr15	24558059	24912924	+	ENSG00000286110	lncRNA	8.24991	51.9578
chr15	31202933	31230886	-	LINC03034	lncRNA	4.12495	51.9578
chr15	35546153	35860199	+	DPH6-DT	lncRNA	82.4991	51.9578
chr15	98954148	99105824	-	SYNM-AS1	lncRNA	41.2495	51.9578
chr16	975760	981596	-	CEROX1	lncRNA	8.24991	51.9578
chr16	1156975	1157974	-	ENSG00000260403	lncRNA	4.12495	51.9578
chr16	5596855	5616373	-	LINC01570	lncRNA	74.2492	51.9578
chr16	25031694	25032777	+	ENSG00000291179	lncRNA	61.8743	51.9578
chr16	27678939	27718806	-	ENSG00000261329	lncRNA	8.24991	51.9578
chr16	81739032	81958294	+	ENSG00000289733	lncRNA	45.3745	51.9578
chr17	33827698	34079100	-	ENSG00000279668	lncRNA	12.3749	51.9578
chr17	42536509	42562062	+	ENSG00000266929	lncRNA	28.8747	51.9578
chr17	49230852	49318011	+	FLJ40194	lncRNA	53.6244	51.9578
chr17	64749662	64781707	-	ARHGAP27P1-BPTFP1-KPNA2P3	lncRNA	70.1242	51.9578
chr18	42159282	42691422	+	LINC00907	lncRNA	20.6248	51.9578
chr19	1245889	1249559	-	ENSG00000288704	lncRNA	45.3745	51.9578
chr19	7898803	7903542	-	ENSG00000214248	lncRNA	20.6248	51.9578
chr19	10252267	10285108	-	ENSG00000266978	lncRNA	268.122	51.9578
chr19	14137145	14171267	+	ADGRL1-AS1	lncRNA	86.624	51.9578
chr19	50480118	50483351	-	ENSG00000268854	lncRNA	12.3749	51.9578
chr19	51685362	51693456	-	SPACA6-AS1	lncRNA	86.624	51.9578
chr19	52130547	52171533	-	ENSG00000267827	lncRNA	20.6248	51.9578
chr20	63090805	63102631	-	HAR1B	lncRNA	12.3749	51.9578
chr21	26158090	26175824	+	ENSG00000224541	lncRNA	94.8739	51.9578
chr21	32913648	33071104	-	ENSG00000227757	lncRNA	78.3741	51.9578
chr21	45861829	45888638	-	ENSG00000286886	lncRNA	4.12495	51.9578
chr22	28800682	28848559	+	ENSG00000226471	lncRNA	45.3745	51.9578
chr22	49414523	49657542	-	MIR3667HG	lncRNA	313.496	51.9578
chrX	10242338	10365323	+	ENSG00000227042	lncRNA	70.1242	51.9578
chrX	20769717	21374265	-	ENSG00000283380	lncRNA	32.9996	51.9578
chr2	82476824	82538711	-	ENSG00000237498	lncRNA	NA	51.9578
chr4	33850590	33982349	+	ENSG00000250723	lncRNA	NA	51.9578
chr5	20305564	20347972	+	CDH18-AS1	lncRNA	NA	51.9578
chr6	159042191	159095823	-	ENSG00000226032	lncRNA	NA	51.9578
chr6	159051673	159121506	-	ENSG00000285492	lncRNA	NA	51.9578
chr6	159094092	159116254	+	ENSG00000224478	lncRNA	NA	51.9578
chr11	59560233	59566283	-	LINC02739	lncRNA	NA	51.9578
chr14	93904729	93927066	-	FAM181A-AS1	lncRNA	NA	51.9578
chr17	76545667	76557683	-	ENSG00000267546	lncRNA	NA	51.9578
chr18	22699480	22933764	-	ENSG00000265943	lncRNA	NA	51.9578
chr19	29489774	29526948	-	ENSG00000266248	lncRNA	NA	51.9578
chr1	28648599	28648730	+	ENSG00000270103	lncRNA	197.998	46.762
chr1	37350933	37474432	-	ZC3H12A-DT	lncRNA	53.6244	46.762
chr1	71081323	71489976	+	ZRANB2-DT	lncRNA	37.1246	46.762
chr1	119327398	119356182	+	LINC01780	lncRNA	53.6244	46.762
chr1	147172754	147295734	+	ENSG00000237188	lncRNA	49.4994	46.762
chr1	155316862	155324176	-	RUSC1-AS1	lncRNA	8.24991	46.762
chr1	170173864	170304358	+	LINC01681	lncRNA	24.7497	46.762
chr1	187070699	187687674	+	LINC01036	lncRNA	24.7497	46.762
chr1	244863781	244865295	+	ENSG00000273175	lncRNA	28.8747	46.762
chr2	14705667	14992066	-	ENSG00000287291	lncRNA	12.3749	46.762
chr2	18986450	19348067	-	LINC01376	lncRNA	32.9996	46.762
chr2	96208388	96243353	+	STARD7-AS1	lncRNA	24.7497	46.762
chr2	104656134	104722966	-	ENSG00000288565	lncRNA	16.4998	46.762
chr2	127455393	127514623	+	ENSG00000231731	lncRNA	82.4991	46.762
chr2	149587195	150047447	+	MMADHC-DT	lncRNA	20.6248	46.762
chr2	207239863	207529795	-	ENSG00000223725	lncRNA	70.1242	46.762
chr2	238289126	238300185	+	ENSG00000283635	lncRNA	4.12495	46.762
chr2	238295391	238300620	-	ENSG00000232306	lncRNA	4.12495	46.762
chr3	14920346	14948424	-	FGD5-AS1	lncRNA	16.4998	46.762
chr3	44556984	44685665	-	ZKSCAN7-AS1	lncRNA	940.489	46.762
chr3	59050163	59754808	+	CFAP20DC-DT	lncRNA	70.1242	46.762
chr3	109409989	109723273	+	LINC01205	lncRNA	37.1246	46.762
chr3	139389760	139782699	+	COPB2-DT	lncRNA	70.1242	46.762
chr3	157081666	157128595	-	LINC00880	lncRNA	28.8747	46.762
chr3	157089633	157135557	+	LINC00881	lncRNA	32.9996	46.762
chr3	194708092	194826008	+	LINC01968	lncRNA	4.12495	46.762
chr3	196999459	197004744	+	MELTF-AS1	lncRNA	24.7497	46.762
chr4	16226684	16320140	+	TAPT1-AS1	lncRNA	24.7497	46.762
chr4	96310700	96818864	+	LINC02267	lncRNA	4.12495	46.762
chr4	186286093	186500997	-	F11-AS1	lncRNA	28.8747	46.762
chr4	189764390	189940733	-	FRG1-DT	lncRNA	12.3749	46.762
chr5	6839459	7219291	+	LINC02196	lncRNA	12.3749	46.762
chr5	32888235	33298066	-	ENSG00000250697	lncRNA	53.6244	46.762
chr5	37811588	37953827	+	GDNF-AS1	lncRNA	28.8747	46.762
chr5	74111689	74536976	-	LINC01331	lncRNA	41.2495	46.762
chr5	159448555	159466291	-	LINC01845	lncRNA	65.9992	46.762
chr5	172479273	172536444	+	ENSG00000287814	lncRNA	8.24991	46.762
chr6	3585100	3720081	-	ENSG00000228793	lncRNA	12.3749	46.762
chr6	93416950	93677954	+	ENSG00000287683	lncRNA	24.7497	46.762
chr6	158282840	158428379	+	ENSG00000274023	lncRNA	28.8747	46.762
chr6	166969625	166999065	-	ENSG00000227598	lncRNA	37.1246	46.762
chr6	169213253	169245773	+	THBS2-AS1	lncRNA	12.3749	46.762
chr7	3264031	3302452	-	SDK1-AS1	lncRNA	70.1242	46.762
chr7	5419845	5423122	+	ENSG00000188365	lncRNA	20.6248	46.762
chr7	25431979	25500443	+	ENSG00000285960	lncRNA	4.12495	46.762
chr7	27107776	27134302	+	HOXA-AS2	lncRNA	28.8747	46.762
chr7	43940894	44019175	-	POLR2J4	lncRNA	98.9989	46.762
chr7	104950314	105013068	-	LINC01004	lncRNA	98.9989	46.762
chr8	60289927	60516815	-	LINC01301	lncRNA	12.3749	46.762
chr8	90198388	90620077	-	ENSG00000254180	lncRNA	53.6244	46.762
chr8	98041725	98044121	+	RPL30-AS1	lncRNA	160.873	46.762
chr8	105546088	106060524	-	ZFPM2-AS1	lncRNA	20.6248	46.762
chr8	143758152	143771870	-	ENSG00000254973	lncRNA	12.3749	46.762
chr9	81913436	81919926	+	SPATA31D5P	lncRNA	4.12495	46.762
chr9	84316513	84657077	+	ENSG00000285987	lncRNA	28.8747	46.762
chr9	97699624	97853080	-	PTCSC2	lncRNA	32.9996	46.762
chr9	103140522	103325034	-	LINC01492	lncRNA	12.3749	46.762
chr9	135462726	135480777	-	PPP1R26-AS1	lncRNA	235.122	46.762
chr10	26337472	26380859	-	ENSG00000289350	lncRNA	4.12495	46.762
chr10	32346498	32347179	+	ENSG00000233825	lncRNA	37.1246	46.762
chr10	62682651	62805887	-	ENSG00000238280	lncRNA	49.4994	46.762
chr10	65570337	65880289	+	LINC01515	lncRNA	45.3745	46.762
chr11	287304	288987	+	ENSG00000255026	lncRNA	28.8747	46.762
chr11	27506829	27698231	+	BDNF-AS	lncRNA	70.1242	46.762
chr11	46123030	46177106	+	ENSG00000255314	lncRNA	32.9996	46.762
chr11	78324757	78444049	+	ENSG00000254420	lncRNA	103.124	46.762
chr11	95150538	95234391	+	LNCRNA-IUR	lncRNA	20.6248	46.762
chr11	134412283	134505665	+	B3GAT1-DT	lncRNA	12.3749	46.762
chr12	2695764	2812902	-	ITFG2-AS1	lncRNA	24.7497	46.762
chr12	3300697	3318677	+	ENSG00000287712	lncRNA	24.7497	46.762
chr12	25936682	25959765	-	RASSF8-AS1	lncRNA	61.8743	46.762
chr12	29142968	29158537	-	ENSG00000257258	lncRNA	12.3749	46.762
chr12	52164114	52223813	+	LINC00592	lncRNA	53.6244	46.762
chr12	75563201	75984015	-	ENSG00000258077	lncRNA	16.4998	46.762
chr12	78352518	78483030	+	ENSG00000258084	lncRNA	12.3749	46.762
chr12	102197584	102402596	+	HELLPAR	lncRNA	8.24991	46.762
chr12	107093297	107123314	+	ENSG00000257548	lncRNA	65.9992	46.762
chr13	27953525	27955370	+	LINC00543	lncRNA	28.8747	46.762
chr13	33354862	33676820	-	ENSG00000230490	lncRNA	41.2495	46.762
chr13	52167708	52291557	-	ENSG00000217576	lncRNA	8.24991	46.762
chr13	109785830	109808252	+	ENSG00000275741	lncRNA	20.6248	46.762
chr14	45891086	46501903	+	LINC00871	lncRNA	49.4994	46.762
chr14	52311052	52314099	-	ENSG00000289424	lncRNA	41.2495	46.762
chr14	54684025	54729324	-	SAMD4A-AS1	lncRNA	41.2495	46.762
chr14	66212809	66509394	-	ENSG00000258561	lncRNA	37.1246	46.762
chr14	69239165	69260567	-	ENSG00000258520	lncRNA	4.12495	46.762
chr14	79661665	79791263	-	ENSG00000258637	lncRNA	4.12495	46.762
chr15	24101826	24823365	+	PWRN1	lncRNA	12.3749	46.762
chr15	34755083	34813505	+	GJD2-DT	lncRNA	12.3749	46.762
chr15	79123938	79283964	-	ANKRD34C-AS1	lncRNA	28.8747	46.762
chr15	89361578	89424983	+	MIR9-3HG	lncRNA	45.3745	46.762
chr15	90620006	90717141	-	CRTC3-AS1	lncRNA	4.12495	46.762
chr15	100716248	100828497	+	ENSG00000259579	lncRNA	49.4994	46.762
chr16	921032	934495	+	LMF1-AS1	lncRNA	16.4998	46.762
chr16	1065239	1066502	+	ENSG00000261720	lncRNA	4.12495	46.762
chr16	1111626	1113399	+	ENSG00000260532	lncRNA	4.12495	46.762
chr16	1206559	1207124	-	ENSG00000261294	lncRNA	4.12495	46.762
chr16	9365539	9518325	+	ENSG00000260071	lncRNA	8.24991	46.762
chr16	11851621	11907054	+	RSL1D1-DT	lncRNA	32.9996	46.762
chr16	63314263	63618046	-	ENSG00000260658	lncRNA	28.8747	46.762
chr16	66720896	66731785	+	ENSG00000260465	lncRNA	251.622	46.762
chr17	5772233	5930696	+	ENSG00000284837	lncRNA	4.12495	46.762
chr17	81514046	81527776	+	ENSG00000229848	lncRNA	24.7497	46.762
chr18	1509021	2049510	+	ENSG00000266602	lncRNA	12.3749	46.762
chr18	37565280	37762131	+	ENSG00000285940	lncRNA	32.9996	46.762
chr18	64041554	64423601	+	LINC01924	lncRNA	32.9996	46.762
chr18	80147907	80179839	+	PARD6G-AS1	lncRNA	37.1246	46.762
chr19	3607246	3613930	+	CACTIN-AS1	lncRNA	74.2492	46.762
chr19	19254747	19273369	-	ENSG00000267629	lncRNA	20.6248	46.762
chr19	29287010	29525752	-	VSTM2B-DT	lncRNA	16.4998	46.762
chr19	47484281	47502399	+	NAPA-AS1	lncRNA	41.2495	46.762
chr19	49856969	49859289	-	PTOV1-AS2	lncRNA	49.4994	46.762
chr19	53197090	53219422	+	ENSG00000291131	lncRNA	41.2495	46.762
chr19	58559124	58574797	+	MZF1-AS1	lncRNA	12.3749	46.762
chr20	63166012	63180903	-	ENSG00000231977	lncRNA	16.4998	46.762
chr21	36131766	36175815	-	CBR3-AS1	lncRNA	24.7497	46.762
chr21	36445730	36532408	+	CLDN14-AS1	lncRNA	45.3745	46.762
chr22	21938268	21977632	+	PPM1F-AS1	lncRNA	49.4994	46.762
chr22	23638486	23717356	-	GUSBP11	lncRNA	57.7493	46.762
chr22	43516106	43560063	+	EFCAB6-AS1	lncRNA	12.3749	46.762
chrX	55908122	56209271	+	ENSG00000227486	lncRNA	28.8747	46.762
chrX	63222992	63561095	-	LINC01278	lncRNA	32.9996	46.762
chrX	98450687	98892061	+	ENSG00000281566	lncRNA	12.3749	46.762
chrX	103707033	103919047	-	ENSG00000288597	lncRNA	28.8747	46.762
chrX	128027321	129326707	-	ENSG00000225689	lncRNA	49.4994	46.762
chrX	129869063	129957528	-	ENSG00000235189	lncRNA	53.6244	46.762
chrX	145699055	145820632	-	ENSG00000286085	lncRNA	41.2495	46.762
chrY	2828191	2840851	-	ENSG00000286130	lncRNA	90.749	46.762
chr2	238224551	238231711	-	LINC02610	lncRNA	NA	46.762
chr4	155173715	155381694	+	MAP9-AS1	lncRNA	NA	46.762
chr6	27473193	27494436	+	ENSG00000286652	lncRNA	NA	46.762
chr6	158853587	158864502	+	ENSG00000285159	lncRNA	NA	46.762
chr6	159045151	159046175	+	ENSG00000288845	lncRNA	NA	46.762
chr6	159240785	159243329	+	FNDC1-IT1	lncRNA	NA	46.762
chr6	159383421	159401147	+	LINC02529	lncRNA	NA	46.762
chr7	1464496	1467522	-	ENSG00000273230	lncRNA	NA	46.762
chr7	1570072	1589626	+	PSMG3-AS1	lncRNA	NA	46.762
chr9	81928020	81931368	-	ENSG00000230846	lncRNA	NA	46.762
chr9	82405187	82406239	+	ENSG00000225085	lncRNA	NA	46.762
chr9	82451655	82455225	+	ENSG00000232749	lncRNA	NA	46.762
chr11	128899564	128906044	-	KCNJ5-AS1	lncRNA	NA	46.762
chr12	115755261	115799936	+	ENSG00000257781	lncRNA	NA	46.762
chr17	49996888	50016844	+	ENSG00000248172	lncRNA	NA	46.762
chr17	76549950	76550826	+	ENSG00000267543	lncRNA	NA	46.762
chr17	76551351	76551750	+	ENSG00000272386	lncRNA	NA	46.762
chr17	76569791	76571240	+	ENSG00000267078	lncRNA	NA	46.762
chr17	76617958	76619128	-	ENSG00000286750	lncRNA	NA	46.762
chr17	76671941	76673658	+	ENSG00000261335	lncRNA	NA	46.762
chr17	76709759	76710045	+	ENSG00000277382	lncRNA	NA	46.762
chr17	76799043	76807102	+	LINC02080	lncRNA	NA	46.762
chr17	76831683	76841099	-	ENSG00000287836	lncRNA	NA	46.762
chr17	76849839	76861836	+	LINC00868	lncRNA	NA	46.762
chrX	135059684	135123952	+	SMIM10L2B-AS1	lncRNA	NA	46.762
chr1	10639240	10654333	+	ENSG00000272078	lncRNA	107.249	41.5662
chr1	38474824	38516520	+	LINC01685	lncRNA	12.3749	41.5662
chr1	55329287	56070513	+	ENSG00000234810	lncRNA	20.6248	41.5662
chr1	63487956	63508204	+	ENSG00000286429	lncRNA	20.6248	41.5662
chr1	85482280	85578250	-	ENSG00000282057	lncRNA	8.24991	41.5662
chr1	147258884	147517875	-	LINC00624	lncRNA	49.4994	41.5662
chr1	149676850	149747818	-	ENSG00000290790	lncRNA	4.12495	41.5662
chr1	163244504	163321894	-	RGS5	lncRNA	61.8743	41.5662
chr1	193304744	193365953	+	LINC01031	lncRNA	4.12495	41.5662
chr1	209147219	209266758	-	ENSG00000232537	lncRNA	57.7493	41.5662
chr1	224219612	224228043	+	ENSG00000237101	lncRNA	12.3749	41.5662
chr1	227743830	227747191	-	SNAP47-AS1	lncRNA	4.12495	41.5662
chr1	227786752	227792179	+	ENSG00000286389	lncRNA	4.12495	41.5662
chr2	47924180	48314224	-	ENSG00000230773	lncRNA	395.995	41.5662
chr2	48809339	49419013	+	ENSG00000282890	lncRNA	16.4998	41.5662
chr2	54115267	54115795	-	ENSG00000289065	lncRNA	24.7497	41.5662
chr2	76185019	76399490	+	ENSG00000287172	lncRNA	20.6248	41.5662
chr2	104853284	104927722	+	ENSG00000269707	lncRNA	28.8747	41.5662
chr2	144666311	145262988	+	TEX41	lncRNA	49.4994	41.5662
chr2	177271124	177392699	-	ENSG00000213963	lncRNA	45.3745	41.5662
chr2	177653418	177723289	+	PDE11A-AS1	lncRNA	74.2492	41.5662
chr2	198882572	199071791	-	ENSG00000231557	lncRNA	4.12495	41.5662
chr2	239493586	239496697	-	ENSG00000288082	lncRNA	20.6248	41.5662
chr2	241360890	241372749	-	ENSG00000288080	lncRNA	45.3745	41.5662
chr3	15048547	15099145	-	ENSG00000289750	lncRNA	41.2495	41.5662
chr3	24494086	24681711	+	THRB-AS1	lncRNA	20.6248	41.5662
chr3	71943591	72279503	-	LINC00877	lncRNA	57.7493	41.5662
chr3	100132902	100260264	-	ENSG00000287378	lncRNA	20.6248	41.5662
chr3	150852483	151080726	+	CLRN1-AS1	lncRNA	70.1242	41.5662
chr3	156143569	156540627	+	ENSG00000287916	lncRNA	45.3745	41.5662
chr3	181534176	181700611	-	ENSG00000239381	lncRNA	4.12495	41.5662
chr3	196431384	196432530	+	UBXN7-AS1	lncRNA	53.6244	41.5662
chr4	760201	781866	-	PCGF3-AS1	lncRNA	37.1246	41.5662
chr4	789210	797153	+	ENSG00000289983	lncRNA	24.7497	41.5662
chr4	6200732	6239937	+	ENSG00000290803	lncRNA	86.624	41.5662
chr4	6245562	6261639	+	ENSG00000288588	lncRNA	103.124	41.5662
chr4	6995340	6998958	+	ENSG00000187904	lncRNA	37.1246	41.5662
chr4	7754076	7778928	+	AFAP1-AS1	lncRNA	53.6244	41.5662
chr4	57424494	57478341	+	LINC02380	lncRNA	4.12495	41.5662
chr4	89410959	89726752	+	ENSG00000251095	lncRNA	41.2495	41.5662
chr4	104653873	104966793	-	ENSG00000248242	lncRNA	16.4998	41.5662
chr4	116751472	116952699	-	ENSG00000287290	lncRNA	12.3749	41.5662
chr4	173527269	173659696	+	HAND2-AS1	lncRNA	20.6248	41.5662
chr5	39331772	39424868	-	ENSG00000289699	lncRNA	45.3745	41.5662
chr5	43013059	43067452	-	ANXA2R-OT1	lncRNA	57.7493	41.5662
chr5	68535023	68759652	-	ENSG00000250237	lncRNA	8.24991	41.5662
chr5	68792608	69043850	-	ENSG00000249335	lncRNA	28.8747	41.5662
chr5	87863702	88144455	-	ENSG00000287862	lncRNA	20.6248	41.5662
chr6	105403206	105589073	+	ENSG00000286084	lncRNA	4.12495	41.5662
chr6	133502251	133892802	-	TARID	lncRNA	16.4998	41.5662
chr6	135497421	135828703	+	AHI1-DT	lncRNA	37.1246	41.5662
chr7	27733063	27740395	-	TAX1BP1-AS1	lncRNA	127.874	41.5662
chr7	41693883	41779388	+	INHBA-AS1	lncRNA	12.3749	41.5662
chr7	43951909	44019151	-	ENSG00000273432	lncRNA	98.9989	41.5662
chr7	53655507	53811952	-	LINC01446	lncRNA	49.4994	41.5662
chr7	65647009	65770810	-	LINC03006	lncRNA	41.2495	41.5662
chr7	100336103	100367831	+	STAG3L5P-PVRIG2P-PILRB	lncRNA	160.873	41.5662
chr7	102426817	102434780	-	ENSG00000239480	lncRNA	61.8743	41.5662
chr7	116237928	116327896	-	ENSG00000243243	lncRNA	32.9996	41.5662
chr7	128531706	128663479	+	ENSG00000242588	lncRNA	86.624	41.5662
chr7	131897288	131948953	+	ENSG00000224865	lncRNA	41.2495	41.5662
chr7	134816542	134998153	-	ENSG00000286458	lncRNA	32.9996	41.5662
chr7	136092912	136437785	+	ENSG00000232053	lncRNA	16.4998	41.5662
chr8	20942284	21298168	-	ENSG00000254092	lncRNA	20.6248	41.5662
chr8	48551566	48698510	+	ENSG00000253608	lncRNA	12.3749	41.5662
chr8	63651456	63693249	+	ENSG00000287844	lncRNA	8.24991	41.5662
chr8	88326835	88887573	+	ENSG00000253553	lncRNA	32.9996	41.5662
chr8	141507332	141509785	+	ENSG00000287325	lncRNA	8.24991	41.5662
chr8	143838778	143840256	+	ENSG00000285599	lncRNA	8.24991	41.5662
chr8	144314589	144315138	-	ENSG00000254690	lncRNA	4.12495	41.5662
chr9	30388934	30575012	-	LINC01242	lncRNA	12.3749	41.5662
chr9	74485550	74499127	-	RORB-AS1	lncRNA	57.7493	41.5662
chr9	94166257	94200902	+	MIRLET7A1HG	lncRNA	8.24991	41.5662
chr9	96019723	96027993	-	LINC00092	lncRNA	24.7497	41.5662
chr9	99397023	99906605	-	STX17-DT	lncRNA	57.7493	41.5662
chr9	136848769	136849648	-	ENSG00000288873	lncRNA	305.247	41.5662
chr9	137052661	137053375	+	ENSG00000236394	lncRNA	16.4998	41.5662
chr10	31206277	31320447	-	ZEB1-AS1	lncRNA	12.3749	41.5662
chr10	74005136	74027915	+	ENSG00000225761	lncRNA	20.6248	41.5662
chr10	74506080	74530553	-	ENSG00000232342	lncRNA	49.4994	41.5662
chr10	100373098	100454043	+	OLMALINC	lncRNA	12.3749	41.5662
chr10	126988094	127026507	-	ENSG00000223528	lncRNA	28.8747	41.5662
chr10	128181031	128317726	+	LINC01163	lncRNA	16.4998	41.5662
chr11	318639	325631	+	ENSG00000251661	lncRNA	24.7497	41.5662
chr11	327170	330190	+	ENSG00000255328	lncRNA	24.7497	41.5662
chr11	17013997	17052993	+	ENSG00000290957	lncRNA	20.6248	41.5662
chr11	29335877	29989328	-	LINC02755	lncRNA	41.2495	41.5662
chr11	47381508	47409369	-	ENSG00000255197	lncRNA	70.1242	41.5662
chr11	81970993	81987813	+	ENSG00000254511	lncRNA	8.24991	41.5662
chr11	86431589	86622867	+	ENSG00000254733	lncRNA	4.12495	41.5662
chr11	90251203	90915052	+	DISC1FP1	lncRNA	49.4994	41.5662
chr11	96092373	96137827	+	ENSG00000285921	lncRNA	4.12495	41.5662
chr12	4247980	4276252	-	CCND2-AS1	lncRNA	8.24991	41.5662
chr12	12927711	12984645	+	GPRC5D-AS1	lncRNA	70.1242	41.5662
chr12	22409236	22618868	+	C2CD5-AS1	lncRNA	37.1246	41.5662
chr12	50112196	50165618	+	ENSG00000272368	lncRNA	28.8747	41.5662
chr12	54017109	54035361	+	ENSG00000273046	lncRNA	49.4994	41.5662
chr12	57694131	57721510	-	ENSG00000257342	lncRNA	74.2492	41.5662
chr12	79341204	79503396	-	ENSG00000257894	lncRNA	65.9992	41.5662
chr12	79690143	79778451	+	PPP1R12A-AS2	lncRNA	65.9992	41.5662
chr12	89708958	89712590	+	ATP2B1-AS1	lncRNA	24.7497	41.5662
chr12	90576401	90889917	+	LINC02822	lncRNA	78.3741	41.5662
chr12	107219763	107223576	-	ENSG00000286678	lncRNA	94.8739	41.5662
chr12	126191150	126434227	+	ENSG00000255595	lncRNA	12.3749	41.5662
chr13	26606543	26641793	-	WASF3-AS1	lncRNA	4.12495	41.5662
chr13	73413472	73661891	-	LINC00393	lncRNA	4.12495	41.5662
chr13	94703453	94803430	+	SOX21-AS1	lncRNA	49.4994	41.5662
chr13	100708324	101059286	+	NALCN-AS1	lncRNA	24.7497	41.5662
chr14	28936888	29372406	+	ENSG00000258028	lncRNA	12.3749	41.5662
chr14	49861175	49868192	-	ENSG00000282885	lncRNA	78.3741	41.5662
chr14	52791755	52930185	+	ENSG00000285664	lncRNA	98.9989	41.5662
chr14	53685138	53850882	-	LINC02331	lncRNA	90.749	41.5662
chr14	56813182	57152177	+	OTX2-AS1	lncRNA	12.3749	41.5662
chr15	47359429	47396732	-	ENSG00000259221	lncRNA	45.3745	41.5662
chr15	56887106	56888219	+	ENSG00000276524	lncRNA	28.8747	41.5662
chr15	61298790	61635449	-	ENSG00000259616	lncRNA	8.24991	41.5662
chr15	92819539	92899701	+	CHASERR	lncRNA	41.2495	41.5662
chr15	95990581	96300990	+	ENSG00000275443	lncRNA	20.6248	41.5662
chr15	98038570	98293199	-	ENSG00000259199	lncRNA	20.6248	41.5662
chr16	1148223	1148754	-	ENSG00000273551	lncRNA	4.12495	41.5662
chr16	1223638	1224143	+	ENSG00000277010	lncRNA	4.12495	41.5662
chr16	16499532	16664135	+	ENSG00000260126	lncRNA	8.24991	41.5662
chr16	27066927	27067858	-	ENSG00000261482	lncRNA	16.4998	41.5662
chr16	27268204	27290492	+	NSMCE1-DT	lncRNA	16.4998	41.5662
chr16	27313386	27314101	-	ENSG00000274092	lncRNA	20.6248	41.5662
chr16	31456710	31459736	-	ENSG00000260267	lncRNA	16.4998	41.5662
chr16	90039760	90047773	-	URAHP	lncRNA	12.3749	41.5662
chr17	10729776	10880895	+	ENSG00000285220	lncRNA	28.8747	41.5662
chr17	33935436	34156000	-	ENSG00000265356	lncRNA	16.4998	41.5662
chr17	36072865	36090134	+	CCL3-AS1	lncRNA	53.6244	41.5662
chr17	45247915	45269824	+	MAP3K14-AS1	lncRNA	12.3749	41.5662
chr17	66432080	66463272	-	ENSG00000289587	lncRNA	20.6248	41.5662
chr17	74043451	74154212	-	LINC02074	lncRNA	41.2495	41.5662
chr17	80966238	80971213	-	ENSG00000261924	lncRNA	57.7493	41.5662
chr17	81228706	81233983	+	ENSG00000260005	lncRNA	16.4998	41.5662
chr17	81867720	81868552	+	ENSG00000262413	lncRNA	45.3745	41.5662
chr18	5887486	5989369	+	ENSG00000264449	lncRNA	20.6248	41.5662
chr18	32018828	32111779	+	ENSG00000263917	lncRNA	24.7497	41.5662
chr18	76615159	76617645	-	ENSG00000286090	lncRNA	28.8747	41.5662
chr19	305572	306467	+	ENSG00000267124	lncRNA	28.8747	41.5662
chr19	490045	507833	-	MADCAM1-AS1	lncRNA	20.6248	41.5662
chr19	3544198	3557569	+	ENSG00000267436	lncRNA	20.6248	41.5662
chr19	7912647	7913518	-	ENSG00000268149	lncRNA	20.6248	41.5662
chr19	17488989	17511889	-	PGLS-DT	lncRNA	49.4994	41.5662
chr19	56595312	56799602	+	ZIM2-AS1	lncRNA	24.7497	41.5662
chr20	1947245	2030028	+	PDYN-AS1	lncRNA	4.12495	41.5662
chr20	19000708	19056796	-	ENSG00000274863	lncRNA	16.4998	41.5662
chr20	46364550	46397994	+	ENSG00000273828	lncRNA	16.4998	41.5662
chr20	52192158	52670578	+	LINC01524	lncRNA	20.6248	41.5662
chr20	58515378	58619888	+	APCDD1L-DT	lncRNA	53.6244	41.5662
chr21	10482737	10605716	+	ENSG00000273840	lncRNA	78.3741	41.5662
chr21	45419715	45425070	-	COL18A1-AS1	lncRNA	37.1246	41.5662
chr22	26672746	26780893	+	MIATNB	lncRNA	24.7497	41.5662
chr22	30008741	30080480	-	HORMAD2-AS1	lncRNA	28.8747	41.5662
chr22	32205114	32278382	+	SLC5A4-AS1	lncRNA	24.7497	41.5662
chr22	32265954	32354940	-	ENSG00000289873	lncRNA	16.4998	41.5662
chrX	73944181	74070408	+	JPX	lncRNA	82.4991	41.5662
chrX	102599511	102714671	+	ARMCX5-GPRASP2	lncRNA	57.7493	41.5662
chrX	132217052	132432862	+	RAP2C-AS1	lncRNA	49.4994	41.5662
chr1	227518737	227520619	-	ENSG00000287205	lncRNA	NA	41.5662
chr2	238427076	238427729	-	ENSG00000229915	lncRNA	NA	41.5662
chr5	168085328	168187719	-	ENSG00000253925	lncRNA	NA	41.5662
chr10	50623465	50641451	+	SGMS1-AS1	lncRNA	NA	41.5662
chr12	6537793	6538370	-	ENSG00000269968	lncRNA	NA	41.5662
chr12	83888704	84186576	-	ENSG00000289309	lncRNA	NA	41.5662
chr16	968374	969012	-	ENSG00000276931	lncRNA	NA	41.5662
chr16	70138336	70173483	-	ENSG00000247228	lncRNA	NA	41.5662
chr1	23706900	23778325	-	ELOA-AS1	lncRNA	32.9996	36.3704
chr1	46433826	46482493	+	ENSG00000291138	lncRNA	49.4994	36.3704
chr1	56154544	56477687	-	ENSG00000260971	lncRNA	57.7493	36.3704
chr1	72636546	72899240	-	ENSG00000225087	lncRNA	115.499	36.3704
chr1	82212412	82848205	-	ENSG00000233290	lncRNA	24.7497	36.3704
chr1	84498349	84556688	-	ENSG00000285851	lncRNA	4.12495	36.3704
chr1	95510058	95782342	+	LINC02607	lncRNA	57.7493	36.3704
chr1	172775904	173064015	+	ENSG00000224228	lncRNA	16.4998	36.3704
chr1	177928787	178038007	-	CRYZL2P-SEC16B	lncRNA	37.1246	36.3704
chr1	214051193	214187773	-	LINC02775	lncRNA	16.4998	36.3704
chr1	218976671	219173961	-	LYPLAL1-DT	lncRNA	12.3749	36.3704
chr1	247639629	247761255	+	ENSG00000235749	lncRNA	4.12495	36.3704
chr2	8461702	8592903	-	LINC01814	lncRNA	41.2495	36.3704
chr2	10844223	10885152	+	LINC01954	lncRNA	49.4994	36.3704
chr2	19458219	19468961	-	ENSG00000234597	lncRNA	28.8747	36.3704
chr2	19468996	19520095	+	LINC01808	lncRNA	32.9996	36.3704
chr2	26950307	27009807	-	ENSG00000230286	lncRNA	41.2495	36.3704
chr2	32825358	32926693	+	LINC00486	lncRNA	49.4994	36.3704
chr2	56147629	56386171	+	ENSG00000271894	lncRNA	32.9996	36.3704
chr2	60383140	60385794	+	ENSG00000287640	lncRNA	12.3749	36.3704
chr2	100822660	100847220	+	ENSG00000232034	lncRNA	103.124	36.3704
chr2	104659336	104666858	+	ENSG00000230690	lncRNA	16.4998	36.3704
chr2	107382714	107748270	-	LINC01885	lncRNA	41.2495	36.3704
chr2	176495254	176819725	+	LINC01117	lncRNA	28.8747	36.3704
chr2	188598790	188839445	-	ENSG00000223523	lncRNA	20.6248	36.3704
chr2	190607659	190649840	-	ENSG00000284052	lncRNA	28.8747	36.3704
chr2	197250857	197302519	-	ANKRD44-IT1	lncRNA	32.9996	36.3704
chr2	219482072	219516877	-	ASIC4-AS1	lncRNA	24.7497	36.3704
chr2	222318470	222352989	+	CT75	lncRNA	8.24991	36.3704
chr2	228475223	228841689	-	LINC01807	lncRNA	20.6248	36.3704
chr2	239114857	239118842	+	ENSG00000286307	lncRNA	8.24991	36.3704
chr3	3250686	3627296	-	ENSG00000223727	lncRNA	12.3749	36.3704
chr3	4793221	4887293	-	ENSG00000235978	lncRNA	8.24991	36.3704
chr3	4896805	4980414	-	BHLHE40-AS1	lncRNA	24.7497	36.3704
chr3	66780075	66824439	-	ENSG00000288039	lncRNA	16.4998	36.3704
chr3	128489211	128502970	+	GATA2-AS1	lncRNA	12.3749	36.3704
chr3	156747342	156817062	-	LINC00886	lncRNA	28.8747	36.3704
chr3	157814821	158088997	-	ENSG00000242536	lncRNA	57.7493	36.3704
chr3	170448638	170860993	+	SLC7A14-AS1	lncRNA	12.3749	36.3704
chr3	173153736	173336965	+	ENSG00000237473	lncRNA	37.1246	36.3704
chr3	180614007	180870933	-	ENSG00000145075	lncRNA	49.4994	36.3704
chr4	21949014	22330330	+	ENSG00000250039	lncRNA	12.3749	36.3704
chr4	47831329	47907534	+	ENSG00000282917	lncRNA	20.6248	36.3704
chr4	52712324	52723623	+	DANCR	lncRNA	94.8739	36.3704
chr4	97334634	97633823	-	ENSG00000254044	lncRNA	24.7497	36.3704
chr4	118278702	118285316	+	SNHG8	lncRNA	144.373	36.3704
chr4	125676717	126017357	+	ENSG00000250149	lncRNA	8.24991	36.3704
chr4	129771595	129975329	+	LINC02465	lncRNA	8.24991	36.3704
chr4	153948717	154300500	+	ENSG00000280241	lncRNA	4.12495	36.3704
chr5	24772143	24850971	-	ENSG00000286238	lncRNA	4.12495	36.3704
chr5	69113108	69166949	-	ENSG00000248664	lncRNA	16.4998	36.3704
chr5	86967320	87137712	+	ENSG00000249061	lncRNA	20.6248	36.3704
chr5	117730514	118266267	+	LINC02147	lncRNA	20.6248	36.3704
chr5	126372476	126509021	-	ENSG00000250602	lncRNA	24.7497	36.3704
chr5	159698585	159937766	-	LINC01847	lncRNA	28.8747	36.3704
chr6	692529	796781	+	ENSG00000271727	lncRNA	78.3741	36.3704
chr6	1152607	1228608	-	ENSG00000289842	lncRNA	32.9996	36.3704
chr6	8102710	8343139	+	ENSG00000232234	lncRNA	12.3749	36.3704
chr6	31400701	31463705	+	ENSG00000288587	lncRNA	41.2495	36.3704
chr6	31686961	31714072	-	ENSG00000204422	lncRNA	16.4998	36.3704
chr6	118934769	119182745	+	ENSG00000253194	lncRNA	28.8747	36.3704
chr6	125577544	125749190	-	HEY2-AS1	lncRNA	24.7497	36.3704
chr6	131901847	132169992	+	LINC01013	lncRNA	4.12495	36.3704
chr6	140575811	140898448	-	ENSG00000234147	lncRNA	4.12495	36.3704
chr6	155911194	156397589	-	ENSG00000287092	lncRNA	24.7497	36.3704
chr6	163926891	164009980	+	ENSG00000288696	lncRNA	16.4998	36.3704
chr6	166995734	166999511	-	ENSG00000285730	lncRNA	16.4998	36.3704
chr7	4973987	5040675	+	RNF216P1	lncRNA	37.1246	36.3704
chr7	17405478	17558909	-	LINC02889	lncRNA	8.24991	36.3704
chr7	25593303	25751032	-	LINC03007	lncRNA	4.12495	36.3704
chr7	42954134	43113931	-	ENSG00000232006	lncRNA	16.4998	36.3704
chr7	66376043	66493566	-	LINC00174	lncRNA	41.2495	36.3704
chr7	88420166	88756725	+	ENSG00000233420	lncRNA	16.4998	36.3704
chr7	97851687	97972985	-	ENSG00000284707	lncRNA	86.624	36.3704
chr7	99252451	99325826	-	ENSG00000284523	lncRNA	16.4998	36.3704
chr7	106372250	106770207	-	ENSG00000243797	lncRNA	61.8743	36.3704
chr7	112616439	112896625	+	ENSG00000223646	lncRNA	28.8747	36.3704
chr7	124032125	124489572	+	ENSG00000242593	lncRNA	45.3745	36.3704
chr8	1565508	1622417	-	DLGAP2-AS1	lncRNA	32.9996	36.3704
chr8	1971396	1976478	+	KBTBD11-OT1	lncRNA	8.24991	36.3704
chr8	9151694	9425524	+	PPP1R3B-DT	lncRNA	12.3749	36.3704
chr8	16598757	16915044	-	ENSG00000253496	lncRNA	4.12495	36.3704
chr8	22984595	23019335	-	ENSG00000245025	lncRNA	12.3749	36.3704
chr8	24295813	24912073	-	ADAM7-AS1	lncRNA	24.7497	36.3704
chr8	78268636	78558503	-	PKIA-AS1	lncRNA	65.9992	36.3704
chr8	108871127	109063417	-	ENSG00000253796	lncRNA	12.3749	36.3704
chr8	118282138	118400605	+	ENSG00000225885	lncRNA	12.3749	36.3704
chr8	134190382	134390487	-	ENSG00000288067	lncRNA	16.4998	36.3704
chr8	142111413	142185527	-	ENSG00000287332	lncRNA	49.4994	36.3704
chr8	143888499	143901588	+	ENSG00000288096	lncRNA	4.12495	36.3704
chr8	144437674	144439971	+	TONSL-AS1	lncRNA	20.6248	36.3704
chr8	144512566	144513672	+	ENSG00000265393	lncRNA	12.3749	36.3704
chr9	16203934	16410990	-	C9orf92	lncRNA	53.6244	36.3704
chr9	41006998	41074957	-	PGM5P2	lncRNA	136.123	36.3704
chr9	88384901	88389224	-	ENSG00000287769	lncRNA	53.6244	36.3704
chr9	135907811	135916126	+	CAMSAP1-DT	lncRNA	8.24991	36.3704
chr9	137250218	137253497	-	STPG3-AS1	lncRNA	24.7497	36.3704
chr9	137293867	137295721	-	ENSG00000260996	lncRNA	32.9996	36.3704
chr9	137294934	137300189	+	ENSG00000288234	lncRNA	32.9996	36.3704
chr9	137867924	137892570	-	ENSG00000203987	lncRNA	4.12495	36.3704
chr10	43325832	43350792	-	ENSG00000285712	lncRNA	8.24991	36.3704
chr10	52230397	52314507	-	PRKG1-AS1	lncRNA	70.1242	36.3704
chr10	73247359	73276984	+	DNAJC9-AS1	lncRNA	49.4994	36.3704
chr10	75003054	75025174	-	ENSG00000234149	lncRNA	70.1242	36.3704
chr10	79382327	79409274	+	ENSG00000235426	lncRNA	32.9996	36.3704
chr10	101229576	101270148	+	LBX1-AS1	lncRNA	49.4994	36.3704
chr10	103856804	103967040	-	ENSG00000289744	lncRNA	41.2495	36.3704
chr11	310138	311141	-	ENSG00000254910	lncRNA	24.7497	36.3704
chr11	321990	322426	+	ENSG00000255089	lncRNA	24.7497	36.3704
chr11	333191	333688	+	ENSG00000270972	lncRNA	24.7497	36.3704
chr11	2840134	2861568	-	KCNQ1-AS1	lncRNA	20.6248	36.3704
chr11	11020882	11183611	+	LINC02752	lncRNA	8.24991	36.3704
chr11	31618123	31767953	-	ENSG00000228061	lncRNA	53.6244	36.3704
chr11	69147227	69171564	-	ENSG00000261070	lncRNA	16.4998	36.3704
chr11	96590316	96985810	+	ENSG00000254587	lncRNA	16.4998	36.3704
chr11	123188801	123228502	+	ENSG00000254710	lncRNA	12.3749	36.3704
chr11	125903246	125938916	-	ENSG00000255027	lncRNA	8.24991	36.3704
chr11	134945117	134980574	-	ENSG00000287251	lncRNA	4.12495	36.3704
chr12	49265155	49273306	-	ENSG00000258232	lncRNA	16.4998	36.3704
chr12	49292630	49324576	-	TROAP-AS1	lncRNA	57.7493	36.3704
chr12	62602751	62622213	+	MIRLET7IHG	lncRNA	8.24991	36.3704
chr12	116661581	116698065	+	ENSG00000257883	lncRNA	16.4998	36.3704
chr12	118782925	118833536	-	LINC02439	lncRNA	8.24991	36.3704
chr12	120201273	120213233	+	PXN-AS1	lncRNA	28.8747	36.3704
chr12	130651341	130669233	+	ENSG00000256343	lncRNA	24.7497	36.3704
chr13	27178262	27251288	-	LINC02340	lncRNA	8.24991	36.3704
chr13	32425357	32432954	-	ENSG00000270008	lncRNA	8.24991	36.3704
chr13	44575892	44580432	+	TSC22D1-AS1	lncRNA	41.2495	36.3704
chr13	53207830	53801489	+	ENSG00000287722	lncRNA	20.6248	36.3704
chr13	80697176	81017737	-	ENSG00000286746	lncRNA	53.6244	36.3704
chr13	87427213	87674235	-	MIR4500HG	lncRNA	32.9996	36.3704
chr13	89402397	89818453	+	LINC02336	lncRNA	16.4998	36.3704
chr13	112056844	112108015	+	SOX1-OT	lncRNA	53.6244	36.3704
chr13	113815629	113845744	+	GAS6-AS1	lncRNA	41.2495	36.3704
chr14	40267282	40348331	-	ENSG00000286123	lncRNA	16.4998	36.3704
chr14	49620814	49623480	-	ENSG00000258377	lncRNA	12.3749	36.3704
chr14	58265364	58298134	-	PSMA3-AS1	lncRNA	70.1242	36.3704
chr14	68979681	68987463	+	ACTN1-DT	lncRNA	65.9992	36.3704
chr14	70425811	70547464	-	ENSG00000257759	lncRNA	53.6244	36.3704
chr14	73555114	73634436	-	ENSG00000258603	lncRNA	136.123	36.3704
chr14	75176219	75177418	+	ENSG00000273565	lncRNA	8.24991	36.3704
chr14	76774283	76781518	-	ENSG00000259081	lncRNA	45.3745	36.3704
chr14	77028085	77031572	+	ENSG00000273729	lncRNA	49.4994	36.3704
chr14	101634453	101731108	-	LINC02320	lncRNA	8.24991	36.3704
chr15	25456270	25578813	-	LINC02250	lncRNA	53.6244	36.3704
chr15	30658716	30772993	+	ENSG00000187951	lncRNA	94.8739	36.3704
chr15	40039241	40080614	+	SRP14-DT	lncRNA	24.7497	36.3704
chr15	50839874	50908603	-	ENSG00000273674	lncRNA	4.12495	36.3704
chr15	73908070	73928248	-	LOXL1-AS1	lncRNA	41.2495	36.3704
chr15	83012660	83061845	+	ENSG00000260608	lncRNA	8.24991	36.3704
chr15	91408707	91653389	+	CRAT37	lncRNA	4.12495	36.3704
chr15	93230033	93569483	+	ENSG00000257060	lncRNA	37.1246	36.3704
chr15	93718541	94070898	-	LINC01579	lncRNA	16.4998	36.3704
chr15	96110039	96327361	-	NR2F2-AS1	lncRNA	24.7497	36.3704
chr16	1257338	1258074	+	ENSG00000260182	lncRNA	4.12495	36.3704
chr16	1260951	1263845	-	ENSG00000290756	lncRNA	16.4998	36.3704
chr16	21446682	21520444	-	ENSG00000291073	lncRNA	45.3745	36.3704
chr16	27158450	27176587	-	LINC02129	lncRNA	16.4998	36.3704
chr16	27213307	27214993	-	ENSG00000259940	lncRNA	20.6248	36.3704
chr16	50407183	50546347	+	ENSG00000260573	lncRNA	45.3745	36.3704
chr16	68644247	68646168	-	CDH3-AS1	lncRNA	8.24991	36.3704
chr16	73943077	74296762	-	PSMD7-DT	lncRNA	12.3749	36.3704
chr16	80065835	80167577	+	ENSG00000260706	lncRNA	8.24991	36.3704
chr16	85963327	85985386	-	ENSG00000285040	lncRNA	37.1246	36.3704
chr16	89906156	89918233	+	ENSG00000267048	lncRNA	12.3749	36.3704
chr17	2375060	2379306	-	SGSM2-AS1	lncRNA	4.12495	36.3704
chr17	11197882	11242062	-	ENSG00000285541	lncRNA	20.6248	36.3704
chr17	13755573	14069495	-	COX10-DT	lncRNA	8.24991	36.3704
chr17	77373816	77377236	-	ENSG00000266998	lncRNA	49.4994	36.3704
chr17	77590531	77680687	+	ENSG00000285535	lncRNA	4.12495	36.3704
chr18	976588	1310018	+	ENSG00000263551	lncRNA	16.4998	36.3704
chr18	5721811	5876328	+	MIR3976HG	lncRNA	20.6248	36.3704
chr18	24725761	24986980	+	ENSG00000266573	lncRNA	49.4994	36.3704
chr18	39841173	39924840	-	LINC01901	lncRNA	16.4998	36.3704
chr18	55589903	55839184	+	ENSG00000267284	lncRNA	4.12495	36.3704
chr18	58808467	58834364	+	LINC01926	lncRNA	57.7493	36.3704
chr19	1163450	1165333	+	ENSG00000290166	lncRNA	24.7497	36.3704
chr19	1238178	1239522	+	CBARP-DT	lncRNA	24.7497	36.3704
chr19	16610410	16636531	+	ENSG00000268087	lncRNA	53.6244	36.3704
chr19	18940234	18947452	+	HOMER3-AS1	lncRNA	32.9996	36.3704
chr19	27793430	27984984	+	LINC02987	lncRNA	4.12495	36.3704
chr19	30219665	30228715	-	ENSG00000267223	lncRNA	8.24991	36.3704
chr19	37235506	37304395	-	ENSG00000267605	lncRNA	24.7497	36.3704
chr19	49838638	49851676	-	PTOV1-AS1	lncRNA	28.8747	36.3704
chr20	36507701	36573391	-	DLGAP4-AS1	lncRNA	16.4998	36.3704
chr20	49318474	49441654	+	ENSG00000290421	lncRNA	49.4994	36.3704
chr20	55408897	55684915	+	LINC01440	lncRNA	32.9996	36.3704
chr20	63009382	63085071	+	LINC01749	lncRNA	32.9996	36.3704
chr21	34205054	34325034	+	ENSG00000214955	lncRNA	41.2495	36.3704
chr22	23658093	23717327	-	ENSG00000291299	lncRNA	28.8747	36.3704
chr22	23894910	23974439	-	ENSG00000290199	lncRNA	57.7493	36.3704
chr22	25448079	25520856	+	CRYBB2P1	lncRNA	12.3749	36.3704
chr22	27919375	28008581	+	TTC28-AS1	lncRNA	12.3749	36.3704
chr22	31925518	31945518	-	YWHAH-AS1	lncRNA	16.4998	36.3704
chr22	39242187	39279897	+	ENSG00000284633	lncRNA	20.6248	36.3704
chr22	44606938	44625419	-	LINC00229	lncRNA	4.12495	36.3704
chr22	48866769	48898386	+	LINC01310	lncRNA	210.373	36.3704
chrX	15674931	15703724	+	CA5BP1	lncRNA	20.6248	36.3704
chrX	47707190	47753456	+	CXXC1P1	lncRNA	24.7497	36.3704
chrX	112880562	113212186	+	ENSG00000286072	lncRNA	28.8747	36.3704
chrX	131688778	131830862	-	FIRRE	lncRNA	12.3749	36.3704
chrX	141177283	141649927	+	SPANXA2-OT1	lncRNA	12.3749	36.3704
chrX	149527590	149540959	-	EOLA1-DT	lncRNA	28.8747	36.3704
chrX	152574676	152698700	-	ENSG00000287394	lncRNA	41.2495	36.3704
chr1	3487245	3487627	+	ENSG00000272088	lncRNA	NA	36.3704
chr1	112956414	113047055	+	SLC16A1-AS1	lncRNA	NA	36.3704
chr1	170598853	170647339	+	ENSG00000235303	lncRNA	NA	36.3704
chr1	202810849	202812473	+	PCAT6	lncRNA	NA	36.3704
chr1	234811051	234932653	-	ENSG00000286263	lncRNA	NA	36.3704
chr2	238771767	238784764	+	ENSG00000286748	lncRNA	NA	36.3704
chr3	136778180	136806308	+	ENSG00000286915	lncRNA	NA	36.3704
chr5	171724574	171737519	-	ENSG00000285914	lncRNA	NA	36.3704
chr5	171773651	171774739	+	ENSG00000253110	lncRNA	NA	36.3704
chr5	172007099	172007345	+	ENSG00000288799	lncRNA	NA	36.3704
chr6	6692740	6801186	-	ENSG00000226281	lncRNA	NA	36.3704
chr6	13290017	13290490	-	ENSG00000272379	lncRNA	NA	36.3704
chr6	13328573	13329881	+	ENSG00000289257	lncRNA	NA	36.3704
chr6	13486293	13486852	+	GFOD1-AS1	lncRNA	NA	36.3704
chr6	13614100	13615190	-	ENSG00000261071	lncRNA	NA	36.3704
chr7	157466230	157499716	+	ENSG00000234210	lncRNA	NA	36.3704
chr8	144409491	144409976	+	ENSG00000272115	lncRNA	NA	36.3704
chr10	113710680	113719332	-	ENSG00000234393	lncRNA	NA	36.3704
chr12	4909866	5026012	+	ENSG00000256654	lncRNA	NA	36.3704
chr15	95078480	95150534	-	ENSG00000258773	lncRNA	NA	36.3704
chr16	27447668	27453393	-	IL21R-AS1	lncRNA	NA	36.3704
chr16	27643198	27644663	+	ENSG00000261736	lncRNA	NA	36.3704
chr16	27687181	27687522	+	ENSG00000273553	lncRNA	NA	36.3704
chr18	22723490	22907721	-	ENSG00000266850	lncRNA	NA	36.3704
chr18	31343367	31426988	-	DSG1-AS1	lncRNA	NA	36.3704
chr19	27902594	27956684	+	ENSG00000290593	lncRNA	NA	36.3704
chr20	18059492	18071008	+	ENSG00000229262	lncRNA	NA	36.3704
chr20	18270629	18271069	-	ENSG00000287954	lncRNA	NA	36.3704
chr20	18313764	18315111	-	ZNF133-AS1	lncRNA	NA	36.3704
chr20	18379048	18381484	+	LINC00851	lncRNA	NA	36.3704
chr20	53255978	53487274	-	ENSG00000271774	lncRNA	NA	36.3704
chr1	1055032	1056116	+	ENSG00000242590	lncRNA	45.3745	31.1747
chr1	3785007	3785538	+	ENSG00000272153	lncRNA	8.24991	31.1747
chr1	14338824	14419973	-	KAZN-AS1	lncRNA	74.2492	31.1747
chr1	16618252	16644686	-	CROCCP2	lncRNA	32.9996	31.1747
chr1	22028316	22052927	-	CDC42-AS1	lncRNA	12.3749	31.1747
chr1	31506225	31583306	+	LINC01226	lncRNA	20.6248	31.1747
chr1	44759036	44775810	-	ENSG00000225721	lncRNA	12.3749	31.1747
chr1	58784383	58901109	+	LINC01135	lncRNA	16.4998	31.1747
chr1	82903182	83166815	+	LINC01362	lncRNA	24.7497	31.1747
chr1	109100192	109100619	+	ENSG00000270066	lncRNA	57.7493	31.1747
chr1	145281115	145281462	+	ENSG00000276216	lncRNA	32.9996	31.1747
chr1	153626331	153634340	-	ENSG00000271853	lncRNA	4.12495	31.1747
chr1	156404249	156456763	-	MIR9-1HG	lncRNA	53.6244	31.1747
chr1	178724305	178726285	-	RALGPS2-AS1	lncRNA	28.8747	31.1747
chr1	205813321	205896082	+	ENSG00000286619	lncRNA	16.4998	31.1747
chr2	1546664	1620113	-	ENSG00000228613	lncRNA	37.1246	31.1747
chr2	15918349	15942249	-	MYCNOS	lncRNA	4.12495	31.1747
chr2	23018124	23199056	-	ENSG00000232451	lncRNA	4.12495	31.1747
chr2	26671253	26674464	-	ENSG00000225378	lncRNA	28.8747	31.1747
chr2	28384408	28394680	-	FOSL2-AS1	lncRNA	45.3745	31.1747
chr2	34799849	35185689	+	ENSG00000226994	lncRNA	8.24991	31.1747
chr2	73947321	73982173	-	DGUOK-AS1	lncRNA	20.6248	31.1747
chr2	78088728	78127806	+	ENSG00000229494	lncRNA	24.7497	31.1747
chr2	132685223	132816896	+	ENSG00000286068	lncRNA	37.1246	31.1747
chr2	172137344	172370401	+	ENSG00000232555	lncRNA	8.24991	31.1747
chr2	176177716	176179009	+	HAGLROS	lncRNA	20.6248	31.1747
chr2	181086075	181409321	+	LINC01934	lncRNA	32.9996	31.1747
chr2	206798324	206926876	+	ENSG00000229321	lncRNA	37.1246	31.1747
chr2	238510689	238555054	-	LINC01107	lncRNA	20.6248	31.1747
chr2	240449314	240456714	-	GPC1-AS1	lncRNA	45.3745	31.1747
chr3	40313801	40453329	-	ENTPD3-AS1	lncRNA	16.4998	31.1747
chr3	115147604	115564389	+	ENSG00000242880	lncRNA	20.6248	31.1747
chr3	122416199	122443180	+	WDR5B-DT	lncRNA	12.3749	31.1747
chr3	127480689	127537817	-	LINC01471	lncRNA	4.12495	31.1747
chr3	146064041	146105204	+	ENSG00000243415	lncRNA	16.4998	31.1747
chr3	151751442	151928175	-	AADACL2-AS1	lncRNA	20.6248	31.1747
chr3	158732262	158784070	+	ENSG00000240207	lncRNA	4.12495	31.1747
chr3	159902044	160225299	-	IL12A-AS1	lncRNA	41.2495	31.1747
chr3	178526504	178937352	-	KCNMB2-AS1	lncRNA	28.8747	31.1747
chr4	6687447	6690544	-	LINC02481	lncRNA	107.249	31.1747
chr4	14470464	14888169	-	LINC00504	lncRNA	8.24991	31.1747
chr4	18418661	18888662	+	ENSG00000286046	lncRNA	12.3749	31.1747
chr4	19747178	19754591	-	ENSG00000249441	lncRNA	20.6248	31.1747
chr4	22237412	22317359	+	ENSG00000289849	lncRNA	4.12495	31.1747
chr4	24457351	24472951	-	ENSG00000289201	lncRNA	16.4998	31.1747
chr4	57109761	57207459	+	IGFBP7-AS1	lncRNA	12.3749	31.1747
chr4	57605693	57658800	-	ENSG00000250333	lncRNA	4.12495	31.1747
chr4	116754452	116921792	+	ENSG00000286637	lncRNA	12.3749	31.1747
chr4	151988525	152045275	+	ENSG00000286720	lncRNA	20.6248	31.1747
chr4	162705358	162907428	+	ENSG00000248431	lncRNA	16.4998	31.1747
chr4	173094867	173169652	-	GALNT7-DT	lncRNA	12.3749	31.1747
chr4	179923772	180059792	-	ENSG00000287083	lncRNA	24.7497	31.1747
chr5	466123	473098	-	PP7080	lncRNA	24.7497	31.1747
chr5	12574829	12804363	+	LINC01194	lncRNA	919.865	31.1747
chr5	21616261	21779522	+	ENSG00000253766	lncRNA	8.24991	31.1747
chr5	23951347	24178263	+	LINC02899	lncRNA	32.9996	31.1747
chr5	54883634	54885093	+	ENSG00000289060	lncRNA	16.4998	31.1747
chr5	55978247	56111329	+	ENSG00000249236	lncRNA	8.24991	31.1747
chr5	92410255	92660863	-	ENSG00000249776	lncRNA	12.3749	31.1747
chr5	109237119	109326369	-	ENSG00000249476	lncRNA	32.9996	31.1747
chr5	111510395	111739726	+	STARD4-AS1	lncRNA	4.12495	31.1747
chr5	135120525	135139681	+	ENSG00000248753	lncRNA	12.3749	31.1747
chr5	140071311	140109274	-	MALINC1	lncRNA	12.3749	31.1747
chr5	146307097	146376963	-	ENSG00000250025	lncRNA	12.3749	31.1747
chr5	149063238	149129578	+	SH3TC2-DT	lncRNA	28.8747	31.1747
chr5	149494313	149504670	-	ENSG00000230551	lncRNA	20.6248	31.1747
chr5	157199241	157224380	-	ENSG00000253980	lncRNA	24.7497	31.1747
chr5	158485189	158588546	+	ENSG00000254135	lncRNA	8.24991	31.1747
chr6	958322	1101400	-	LINC01622	lncRNA	32.9996	31.1747
chr6	2617143	2640001	+	LINC02521	lncRNA	28.8747	31.1747
chr6	19323427	19839080	-	LNC-LBCS	lncRNA	12.3749	31.1747
chr6	32098175	32117610	-	ENSG00000284829	lncRNA	12.3749	31.1747
chr6	81844601	82169391	-	LINC02542	lncRNA	20.6248	31.1747
chr6	84421027	84556152	-	LINC01611	lncRNA	32.9996	31.1747
chr6	88177803	88442928	-	ENSG00000234426	lncRNA	8.24991	31.1747
chr6	94546174	94735938	-	ENSG00000289178	lncRNA	4.12495	31.1747
chr6	105679377	105893041	-	ENSG00000284999	lncRNA	49.4994	31.1747
chr6	123389420	123511509	+	TRDN-AS1	lncRNA	4.12495	31.1747
chr6	151088102	151228447	-	ENSG00000223598	lncRNA	78.3741	31.1747
chr7	1459911	1464707	+	MICALL2-DT	lncRNA	4.12495	31.1747
chr7	1738629	1742291	-	ELFN1-AS1	lncRNA	24.7497	31.1747
chr7	10449819	10779944	-	MGC4859	lncRNA	32.9996	31.1747
chr7	19117772	19121920	+	ENSG00000236536	lncRNA	16.4998	31.1747
chr7	50093278	50094123	+	ENSG00000287521	lncRNA	41.2495	31.1747
chr7	50141539	50142823	-	ENSG00000228005	lncRNA	41.2495	31.1747
chr7	50202000	50262994	-	ENSG00000231681	lncRNA	45.3745	31.1747
chr7	50274789	50275622	-	ENSG00000235620	lncRNA	41.2495	31.1747
chr7	96955140	97014088	-	DLX6-AS1	lncRNA	28.8747	31.1747
chr7	100200652	100272218	-	CASTOR3	lncRNA	74.2492	31.1747
chr7	148584817	148625479	-	ENSG00000287636	lncRNA	28.8747	31.1747
chr7	155382075	155396356	+	LINC03010	lncRNA	4.12495	31.1747
chr8	1971152	1974768	-	KBTBD11-AS1	lncRNA	8.24991	31.1747
chr8	19084991	19259469	-	ENSG00000253557	lncRNA	70.1242	31.1747
chr8	56074591	56075274	+	CERNA3	lncRNA	4.12495	31.1747
chr8	80265906	80484481	+	ENSG00000253238	lncRNA	49.4994	31.1747
chr8	85833376	85951083	+	ENSG00000253154	lncRNA	16.4998	31.1747
chr8	92699741	92879502	-	FLJ46284	lncRNA	24.7497	31.1747
chr8	124192670	124247398	-	ENSG00000214803	lncRNA	16.4998	31.1747
chr9	22646199	22824213	+	LINC01239	lncRNA	24.7497	31.1747
chr9	23500690	23672387	-	ENSG00000283982	lncRNA	12.3749	31.1747
chr9	29214298	29229229	+	ENSG00000287038	lncRNA	24.7497	31.1747
chr9	33580694	33607874	+	CYP4F26P	lncRNA	8.24991	31.1747
chr9	96887372	97013708	-	MFSD14C	lncRNA	12.3749	31.1747
chr9	98943336	98943775	-	ENSG00000270412	lncRNA	20.6248	31.1747
chr9	130933850	130945520	+	FIBCD1-AS1	lncRNA	20.6248	31.1747
chr9	131132851	131167505	-	ENSG00000236986	lncRNA	24.7497	31.1747
chr10	3432518	3502915	-	LINC02669	lncRNA	32.9996	31.1747
chr10	21490271	21497260	-	MIR1915HG	lncRNA	8.24991	31.1747
chr10	23438957	23530439	+	ENSG00000287124	lncRNA	12.3749	31.1747
chr10	31033088	31143842	+	ENSG00000287564	lncRNA	28.8747	31.1747
chr10	100335562	100346390	-	ENSG00000231188	lncRNA	8.24991	31.1747
chr10	124917142	124942881	+	ENSG00000249456	lncRNA	20.6248	31.1747
chr10	124996063	125001491	+	ENSG00000273599	lncRNA	37.1246	31.1747
chr11	1218529	1220242	+	ENSG00000286275	lncRNA	12.3749	31.1747
chr11	2608327	2699994	-	KCNQ1OT1	lncRNA	74.2492	31.1747
chr11	27471728	27482433	+	LGR4-AS1	lncRNA	8.24991	31.1747
chr11	43827516	43880726	-	ENSG00000246250	lncRNA	12.3749	31.1747
chr11	64245837	64248221	+	PPP1R14B-AS1	lncRNA	107.249	31.1747
chr11	78139755	78175323	+	KCTD21-AS1	lncRNA	24.7497	31.1747
chr11	87847258	88045608	-	ENSG00000285835	lncRNA	12.3749	31.1747
chr11	115659657	115843146	+	LINC02698	lncRNA	12.3749	31.1747
chr11	134735595	134810530	+	LINC02714	lncRNA	41.2495	31.1747
chr12	30755073	30780739	+	ENSG00000246331	lncRNA	8.24991	31.1747
chr12	46371462	46373778	+	SLC38A2-AS1	lncRNA	37.1246	31.1747
chr12	48350944	48442411	+	ENSG00000257735	lncRNA	32.9996	31.1747
chr12	52205391	52213583	-	LINC02874	lncRNA	28.8747	31.1747
chr12	54276630	54345083	+	ENSG00000258344	lncRNA	70.1242	31.1747
chr12	69901917	70243405	-	PRANCR	lncRNA	49.4994	31.1747
chr12	78448994	78540675	-	ENSG00000257165	lncRNA	8.24991	31.1747
chr12	91276240	91634227	-	ENSG00000289605	lncRNA	8.24991	31.1747
chr12	93003389	93215679	-	ENSG00000257322	lncRNA	4.12495	31.1747
chr12	94260547	94262299	-	ENSG00000287237	lncRNA	20.6248	31.1747
chr12	106867176	106871505	-	ENSG00000287957	lncRNA	20.6248	31.1747
chr12	106954028	106955504	-	TMEM263-DT	lncRNA	20.6248	31.1747
chr12	108628667	108642349	+	ENSG00000257221	lncRNA	8.24991	31.1747
chr12	113471980	113480636	+	LHX5-AS1	lncRNA	16.4998	31.1747
chr12	115810358	115886137	-	LINC02463	lncRNA	8.24991	31.1747
chr12	120218069	120222668	+	ENSG00000286067	lncRNA	61.8743	31.1747
chr12	126915198	127060565	-	LINC02405	lncRNA	12.3749	31.1747
chr12	131462852	131529894	-	ENSG00000256209	lncRNA	20.6248	31.1747
chr13	51452363	51554678	+	INTS6-AS1	lncRNA	24.7497	31.1747
chr13	76552806	76846524	-	ENSG00000285572	lncRNA	20.6248	31.1747
chr13	84086738	84448603	+	ENSG00000288016	lncRNA	8.24991	31.1747
chr13	99973525	99980034	-	ENSG00000288060	lncRNA	49.4994	31.1747
chr14	22197445	22484462	-	TRD-AS1	lncRNA	24.7497	31.1747
chr14	26598368	26806467	+	NOVA1-DT	lncRNA	28.8747	31.1747
chr14	40954692	41149309	+	LINC02315	lncRNA	70.1242	31.1747
chr14	65197253	65222443	-	LINC02324	lncRNA	4.12495	31.1747
chr14	69183016	69214092	-	GALNT16-AS1	lncRNA	4.12495	31.1747
chr14	73366896	73463642	-	ENSG00000285006	lncRNA	16.4998	31.1747
chr15	30646131	30723495	+	ENSG00000290886	lncRNA	49.4994	31.1747
chr15	41283989	41309737	+	OIP5-AS1	lncRNA	8.24991	31.1747
chr15	46693287	46804844	+	ENSG00000259255	lncRNA	4.12495	31.1747
chr15	51037487	51293912	+	MIR4713HG	lncRNA	28.8747	31.1747
chr15	55355247	55498360	-	DNAAF4-CCPG1	lncRNA	8.24991	31.1747
chr15	59995647	60004054	-	ENSG00000289162	lncRNA	74.2492	31.1747
chr15	80896189	80948867	-	ENSG00000259546	lncRNA	37.1246	31.1747
chr15	83022570	83090782	+	ENSG00000260351	lncRNA	20.6248	31.1747
chr15	87325828	87703852	-	ENSG00000259560	lncRNA	12.3749	31.1747
chr15	89518522	89591956	+	ENSG00000259713	lncRNA	37.1246	31.1747
chr15	97215811	97432094	+	LINC02253	lncRNA	16.4998	31.1747
chr16	3100695	3143734	-	ZNF213-AS1	lncRNA	20.6248	31.1747
chr16	3930805	3950586	-	LINC02861	lncRNA	4.12495	31.1747
chr16	4335869	4337818	-	ENSG00000262712	lncRNA	12.3749	31.1747
chr16	30697703	30699058	-	ENSG00000261840	lncRNA	177.373	31.1747
chr16	48623414	48746318	+	ENSG00000260086	lncRNA	8.24991	31.1747
chr16	66729151	66741416	+	ENSG00000287965	lncRNA	280.497	31.1747
chr16	78994344	79004730	+	ENSG00000261537	lncRNA	53.6244	31.1747
chr16	84459258	84467361	-	ATP2C2-AS1	lncRNA	4.12495	31.1747
chr16	87262758	87292438	-	ENSG00000261697	lncRNA	12.3749	31.1747
chr16	87739770	87747706	-	ENSG00000260671	lncRNA	8.24991	31.1747
chr17	6853860	6954107	+	ALOX12P2	lncRNA	4.12495	31.1747
chr17	6875231	7012530	-	ALOX12-AS1	lncRNA	24.7497	31.1747
chr17	6985493	7019414	-	ENSG00000267047	lncRNA	28.8747	31.1747
chr17	10383143	10623886	+	MYHAS	lncRNA	8.24991	31.1747
chr17	10729776	10815164	+	TMEM220-AS1	lncRNA	20.6248	31.1747
chr17	20185081	20322973	+	ENSG00000263494	lncRNA	45.3745	31.1747
chr17	63391190	63431089	-	ENSG00000263644	lncRNA	20.6248	31.1747
chr17	66398068	66416854	-	PRKCA-AS1	lncRNA	32.9996	31.1747
chr17	68101870	68161227	+	ENSG00000291214	lncRNA	37.1246	31.1747
chr17	80200672	80205949	-	ENSG00000262580	lncRNA	41.2495	31.1747
chr17	81197392	81200288	+	ENSG00000262115	lncRNA	4.12495	31.1747
chr17	83135733	83221442	+	ENSG00000262898	lncRNA	12.3749	31.1747
chr18	8695855	8707699	-	GACAT2	lncRNA	37.1246	31.1747
chr18	32470287	32745567	+	ENSG00000285095	lncRNA	28.8747	31.1747
chr18	39841677	39896298	+	LINC01902	lncRNA	4.12495	31.1747
chr18	47501171	47558383	+	ENSG00000261307	lncRNA	65.9992	31.1747
chr19	3932492	3951407	-	ENSG00000289254	lncRNA	20.6248	31.1747
chr19	4339576	4343491	+	ENSG00000269425	lncRNA	28.8747	31.1747
chr19	4457961	4471493	-	ENSG00000267011	lncRNA	28.8747	31.1747
chr19	6109321	6125797	+	ENSG00000267299	lncRNA	4.12495	31.1747
chr19	7926000	7926810	+	ENSG00000269139	lncRNA	12.3749	31.1747
chr19	8374371	8390685	-	RAB11B-AS1	lncRNA	12.3749	31.1747
chr19	28316704	28386204	-	ENSG00000267320	lncRNA	4.12495	31.1747
chr19	28435387	28727680	-	ENSG00000283403	lncRNA	28.8747	31.1747
chr19	46480787	46601200	-	PPP5D1P	lncRNA	98.9989	31.1747
chr19	55116419	55123169	+	ENSG00000287170	lncRNA	4.12495	31.1747
chr19	58278965	58315197	+	ZNF8-ERVK3-1	lncRNA	49.4994	31.1747
chr20	12243307	12318221	-	ENSG00000235292	lncRNA	12.3749	31.1747
chr20	34234839	34281173	-	ENSG00000250917	lncRNA	12.3749	31.1747
chr21	18561264	18760320	-	MIR548XHG	lncRNA	8.24991	31.1747
chr21	25169430	25361868	-	ENSG00000222042	lncRNA	37.1246	31.1747
chr21	39630270	39726085	+	ENSG00000225330	lncRNA	28.8747	31.1747
chr21	42009193	42055130	+	ZNF295-AS1	lncRNA	4.12495	31.1747
chr21	42733593	42741758	-	PDE9A-AS1	lncRNA	8.24991	31.1747
chr21	45288034	45297806	+	LINC00205	lncRNA	12.3749	31.1747
chr21	46229195	46259390	+	MCM3AP-AS1	lncRNA	57.7493	31.1747
chr22	17580156	17589192	-	ENSG00000236754	lncRNA	12.3749	31.1747
chr22	29978949	30028236	-	ENSG00000279159	lncRNA	53.6244	31.1747
chr22	36847371	36870441	-	NCF4-AS1	lncRNA	4.12495	31.1747
chr22	40660783	40684939	-	ENSG00000289292	lncRNA	160.873	31.1747
chr22	41831214	41834665	-	SREBF2-AS1	lncRNA	12.3749	31.1747
chr22	42269702	42279534	+	OGFRP1	lncRNA	24.7497	31.1747
chr22	42555211	42582039	-	RRP7BP	lncRNA	37.1246	31.1747
chrX	76656865	77014532	-	MIR325HG	lncRNA	28.8747	31.1747
chrX	97431285	97642589	-	DIAPH2-AS1	lncRNA	45.3745	31.1747
chrX	102769157	102885406	+	LINC00630	lncRNA	12.3749	31.1747
chrX	137573751	137981780	+	ENSG00000283692	lncRNA	57.7493	31.1747
chr1	3622856	3624786	-	ENSG00000238260	lncRNA	NA	31.1747
chr1	3658937	3668772	-	TP73-AS3	lncRNA	NA	31.1747
chr1	3712199	3714298	-	TP73-AS2	lncRNA	NA	31.1747
chr1	4012920	4019508	-	ENSG00000284703	lncRNA	NA	31.1747
chr1	10381905	10387150	-	ENSG00000284735	lncRNA	NA	31.1747
chr1	170271394	170284277	-	LINC01142	lncRNA	NA	31.1747
chr1	170587248	170588236	-	ENSG00000225545	lncRNA	NA	31.1747
chr1	170667380	170669425	+	ENSG00000271811	lncRNA	NA	31.1747
chr1	229087113	229205428	-	LINC02814	lncRNA	NA	31.1747
chr2	60495685	60499964	+	ENSG00000233953	lncRNA	NA	31.1747
chr2	115835128	115940291	-	ENSG00000287451	lncRNA	NA	31.1747
chr4	57490807	57495844	+	ENSG00000251459	lncRNA	NA	31.1747
chr4	57595939	57605872	-	ENSG00000251049	lncRNA	NA	31.1747
chr4	57720034	57724655	+	ENSG00000249831	lncRNA	NA	31.1747
chr4	57841720	57855271	+	ENSG00000285998	lncRNA	NA	31.1747
chr4	112973271	113071962	-	ANK2-AS1	lncRNA	NA	31.1747
chr4	133075310	133149147	-	PCDH10-DT	lncRNA	NA	31.1747
chr6	16761137	16763947	+	ATXN1-AS1	lncRNA	NA	31.1747
chr6	166236968	166256947	+	ENSG00000233365	lncRNA	NA	31.1747
chr7	1508654	1509427	-	ENSG00000231927	lncRNA	NA	31.1747
chr7	143407783	143523449	+	EPHA1-AS1	lncRNA	NA	31.1747
chr8	1296033	1302607	-	ENSG00000275427	lncRNA	NA	31.1747
chr9	93808346	93858340	+	ENSG00000231990	lncRNA	NA	31.1747
chr9	105025931	105239221	-	ENSG00000286536	lncRNA	NA	31.1747
chr10	28433007	28495813	-	LINC02652	lncRNA	NA	31.1747
chr10	100190035	100190747	+	ENSG00000236308	lncRNA	NA	31.1747
chr10	100229628	100234398	+	CHUK-DT	lncRNA	NA	31.1747
chr10	100372709	100373393	-	ENSG00000289301	lncRNA	NA	31.1747
chr10	113482068	113492054	-	ENSG00000286289	lncRNA	NA	31.1747
chr11	22283729	22338245	-	SLC17A6-DT	lncRNA	NA	31.1747
chr11	56848477	56878078	+	LINC02735	lncRNA	NA	31.1747
chr11	69481661	69494952	+	LINC01488	lncRNA	NA	31.1747
chr12	108532073	108539738	+	ENSG00000287202	lncRNA	NA	31.1747
chr14	28765639	28823817	+	LINC01551	lncRNA	NA	31.1747
chr14	69154310	69154804	+	ENSG00000276063	lncRNA	NA	31.1747
chr14	69479056	69483714	-	ENSG00000286424	lncRNA	NA	31.1747
chr14	101833434	101839531	-	ENSG00000256705	lncRNA	NA	31.1747
chr15	39586560	39587293	+	THBS1-IT1	lncRNA	NA	31.1747
chr15	39588356	39588882	-	THBS1-AS1	lncRNA	NA	31.1747
chr15	82464707	82477258	+	ENSG00000290947	lncRNA	NA	31.1747
chr20	21085575	21106514	-	LINC00237	lncRNA	NA	31.1747
chr21	15368965	15627342	-	ENSG00000229425	lncRNA	NA	31.1747
chr21	45827960	45837987	-	PCBP3-AS1	lncRNA	NA	31.1747
chr21	45870853	45873345	+	ENSG00000276633	lncRNA	NA	31.1747
chrX	38770330	38799658	+	ENSG00000235806	lncRNA	NA	31.1747
chrX	38779583	38800678	-	ENSG00000287729	lncRNA	NA	31.1747
chrX	40620700	40622109	-	ENSG00000287098	lncRNA	NA	31.1747
chr1	2530063	2547471	+	ENSG00000272449	lncRNA	28.8747	25.9789
chr1	3059610	3069091	-	PRDM16-DT	lncRNA	4.12495	25.9789
chr1	5561708	5668295	-	ENSG00000236948	lncRNA	8.24991	25.9789
chr1	9148010	9198906	-	MIR34AHG	lncRNA	16.4998	25.9789
chr1	10429880	10430677	-	ENSG00000271989	lncRNA	4.12495	25.9789
chr1	19210347	19240709	+	EMC1-AS1	lncRNA	8.24991	25.9789
chr1	23790608	23793558	-	ENSG00000289835	lncRNA	20.6248	25.9789
chr1	24496253	24535400	-	RCAN3AS	lncRNA	20.6248	25.9789
chr1	37154760	37325100	-	ENSG00000223944	lncRNA	4.12495	25.9789
chr1	38047313	38119025	+	MIR3659HG	lncRNA	49.4994	25.9789
chr1	39565051	39573860	+	PABPC4-AS1	lncRNA	90.749	25.9789
chr1	46446599	46451317	-	LINC01398	lncRNA	32.9996	25.9789
chr1	49374200	49472085	-	AGBL4-IT1	lncRNA	37.1246	25.9789
chr1	58933642	59240555	+	LINC01358	lncRNA	4.12495	25.9789
chr1	68679201	68943452	+	ENSG00000285407	lncRNA	8.24991	25.9789
chr1	87129764	87169198	+	LINC01140	lncRNA	12.3749	25.9789
chr1	94247818	94411036	+	ARHGAP29-AS1	lncRNA	24.7497	25.9789
chr1	110347115	110443817	+	LAMTOR5-AS1	lncRNA	70.1242	25.9789
chr1	115283033	115368072	+	NGF-AS1	lncRNA	8.24991	25.9789
chr1	150629813	150635733	+	ENSG00000288880	lncRNA	8.24991	25.9789
chr1	155562025	155563944	+	ASH1L-AS1	lncRNA	8.24991	25.9789
chr1	180509379	180566523	+	OVAAL	lncRNA	12.3749	25.9789
chr1	199148597	199393307	+	LINC02789	lncRNA	20.6248	25.9789
chr1	202851827	202861755	-	ENSG00000291234	lncRNA	4.12495	25.9789
chr1	219409038	219459369	-	LYPLAL1-AS1	lncRNA	12.3749	25.9789
chr1	244969349	244971088	-	ENSG00000272195	lncRNA	16.4998	25.9789
chr2	286418	301515	+	ENSG00000228643	lncRNA	37.1246	25.9789
chr2	9143165	9146106	+	ENSG00000240980	lncRNA	8.24991	25.9789
chr2	26984775	27014612	-	MAPRE3-AS1	lncRNA	37.1246	25.9789
chr2	27705785	27716738	-	LINC01460	lncRNA	8.24991	25.9789
chr2	38073446	38231651	+	CYP1B1-AS1	lncRNA	12.3749	25.9789
chr2	42143237	42170301	-	EML4-AS1	lncRNA	12.3749	25.9789
chr2	46429228	46501278	+	ENSG00000253515	lncRNA	4.12495	25.9789
chr2	47192404	47345074	-	EPCAM-DT	lncRNA	28.8747	25.9789
chr2	47905677	47908176	+	ENSG00000233230	lncRNA	8.24991	25.9789
chr2	55282349	55346049	+	ENSG00000240401	lncRNA	12.3749	25.9789
chr2	103362081	103403712	+	ENSG00000286290	lncRNA	28.8747	25.9789
chr2	103874235	104101537	+	LINC01965	lncRNA	8.24991	25.9789
chr2	105874508	105962386	-	ENSG00000234162	lncRNA	45.3745	25.9789
chr2	117860332	117934942	+	ENSG00000290590	lncRNA	8.24991	25.9789
chr2	121649319	121728563	+	NIFK-AS1	lncRNA	49.4994	25.9789
chr2	148909405	148927254	-	ENSG00000286167	lncRNA	4.12495	25.9789
chr2	152176019	152225211	+	ENSG00000286234	lncRNA	20.6248	25.9789
chr2	158658336	158735002	-	PKP4-AS1	lncRNA	8.24991	25.9789
chr2	170712450	170714567	-	LINC01124	lncRNA	16.4998	25.9789
chr2	172427773	172428603	-	ENSG00000226963	lncRNA	12.3749	25.9789
chr2	199457688	199476935	+	SATB2-AS1	lncRNA	20.6248	25.9789
chr2	206203542	206265326	+	CMKLR2-AS	lncRNA	32.9996	25.9789
chr2	212581356	213021545	-	ENSG00000273118	lncRNA	123.749	25.9789
chr2	220105655	220450778	+	ENSG00000239498	lncRNA	12.3749	25.9789
chr2	221286243	221372698	-	ENSG00000290000	lncRNA	4.12495	25.9789
chr2	238919301	238926269	-	LINC01940	lncRNA	4.12495	25.9789
chr2	241544402	241558977	-	BOK-AS1	lncRNA	45.3745	25.9789
chr3	536061	846561	+	LINC01266	lncRNA	12.3749	25.9789
chr3	7606889	7790482	-	ENSG00000270207	lncRNA	20.6248	25.9789
chr3	9693181	9721399	-	ENSG00000287878	lncRNA	4.12495	25.9789
chr3	11193438	11225877	-	ENSG00000285906	lncRNA	12.3749	25.9789
chr3	13650695	13746638	+	LINC00620	lncRNA	8.24991	25.9789
chr3	17141014	17205165	+	ENSG00000285731	lncRNA	4.12495	25.9789
chr3	51961211	51974031	-	ENSG00000272762	lncRNA	28.8747	25.9789
chr3	58824436	59019093	+	CFAP20DC-AS1	lncRNA	41.2495	25.9789
chr3	62950429	63125062	+	LINC00698	lncRNA	8.24991	25.9789
chr3	63423595	63550051	-	SYNPR-AS1	lncRNA	45.3745	25.9789
chr3	71581720	71628558	+	ENSG00000277855	lncRNA	16.4998	25.9789
chr3	98902044	99018562	+	ENSG00000239462	lncRNA	16.4998	25.9789
chr3	114445520	114529452	+	ZBTB20-AS5	lncRNA	28.8747	25.9789
chr3	115757661	115792544	-	ENSG00000289153	lncRNA	4.12495	25.9789
chr3	136835344	136862618	-	NCK1-DT	lncRNA	41.2495	25.9789
chr3	142656966	142723947	-	ENSG00000287045	lncRNA	57.7493	25.9789
chr3	157174200	157381265	+	ENSG00000243176	lncRNA	24.7497	25.9789
chr3	159765386	159768612	-	IQCJ-SCHIP1-AS1	lncRNA	8.24991	25.9789
chr3	194632903	194645407	+	TMEM44-AS2	lncRNA	12.3749	25.9789
chr3	195658061	195739964	+	MUC20-OT1	lncRNA	28.8747	25.9789
chr4	2295583	2319089	+	ENSG00000251148	lncRNA	12.3749	25.9789
chr4	6292368	6308636	-	ENSG00000286176	lncRNA	82.4991	25.9789
chr4	13654373	14003756	+	LINC01182	lncRNA	49.4994	25.9789
chr4	16400429	16512187	+	ENSG00000248138	lncRNA	53.6244	25.9789
chr4	21697449	21719026	+	ENSG00000248343	lncRNA	12.3749	25.9789
chr4	28343861	28402936	-	ENSG00000250038	lncRNA	4.12495	25.9789
chr4	31997375	32228543	+	LINC02506	lncRNA	20.6248	25.9789
chr4	38602437	38664926	-	KLF3-AS1	lncRNA	41.2495	25.9789
chr4	41748292	41824119	+	PHOX2B-AS1	lncRNA	4.12495	25.9789
chr4	52712712	52722377	-	ENSG00000286161	lncRNA	78.3741	25.9789
chr4	76708852	76802426	-	SHROOM3-AS1	lncRNA	16.4998	25.9789
chr4	77394490	77494286	-	ENSG00000249036	lncRNA	45.3745	25.9789
chr4	82893008	82900960	-	THAP9-AS1	lncRNA	86.624	25.9789
chr4	87568034	87733956	-	ENSG00000249001	lncRNA	45.3745	25.9789
chr4	99950005	100195099	+	H2AZ1-DT	lncRNA	37.1246	25.9789
chr4	100190032	100215505	+	DDIT4L-AS1	lncRNA	4.12495	25.9789
chr4	128292750	128519398	+	LINC02615	lncRNA	12.3749	25.9789
chr4	138057463	138178177	+	SLC7A11-AS1	lncRNA	16.4998	25.9789
chr4	139411926	139454034	-	RAB33B-AS1	lncRNA	12.3749	25.9789
chr4	187532872	187672755	-	LINC02492	lncRNA	12.3749	25.9789
chr5	12914067	13032886	-	LINC02220	lncRNA	923.989	25.9789
chr5	16615925	16681905	+	RETREG1-AS1	lncRNA	12.3749	25.9789
chr5	27217713	27497871	+	PURPL	lncRNA	16.4998	25.9789
chr5	51438791	51665048	-	ENSG00000288035	lncRNA	12.3749	25.9789
chr5	61321497	61331839	-	ENSG00000288936	lncRNA	8.24991	25.9789
chr5	80411230	80488095	-	FAM151B-DT	lncRNA	16.4998	25.9789
chr5	87048857	87138397	-	MIR4280HG	lncRNA	12.3749	25.9789
chr5	90153051	90290078	-	LINC01339	lncRNA	16.4998	25.9789
chr5	91054833	91314547	-	LUCAT1	lncRNA	32.9996	25.9789
chr5	91642642	91799234	+	ENSG00000286121	lncRNA	45.3745	25.9789
chr5	132688680	132723725	+	ENSG00000230612	lncRNA	8.24991	25.9789
chr5	152618964	153223543	-	LINC01470	lncRNA	16.4998	25.9789
chr5	158320682	158409773	-	LINC02227	lncRNA	28.8747	25.9789
chr5	170639157	170681437	-	KCNIP1-AS1	lncRNA	4.12495	25.9789
chr6	3751110	3753871	+	ENSG00000270504	lncRNA	4.12495	25.9789
chr6	17224242	17281424	-	ENSG00000287559	lncRNA	4.12495	25.9789
[truncated: 6,122 more rows]

## Sheet: snoRNA_RPM
snoRNA_RPM
Chr	Start	End	strand	gene_name	gene_type2	RPM.Control	RPM.METTL1
chr17	8173453	8173587	-	SNORD118	snoRNA	3799.08	2717.39
chr11	123058076	123058161	-	SNORD14E	snoRNA	2400.72	2192.62
chr20	49280682	49280772	+	SNORD12	snoRNA	1381.86	1579.52
chr11	123059334	123059422	-	SNORD14C	snoRNA	2198.6	1143.07
chr8	119388347	119388469	+	ENSG00000206776	snoRNA	1035.36	1096.31
chr19	49490614	49490699	+	SNORD33	snoRNA	977.614	1033.96
chr20	17962709	17962946	-	SNORD17	snoRNA	1847.98	1028.76
chr1	92837288	92837383	+	SNORD21	snoRNA	1208.61	940.436
chr1	28508558	28508762	+	SNORA73B	snoRNA	1216.86	888.478
chr17	28722581	28722653	+	SNORD4A	snoRNA	37.1246	831.324
chr17	28720549	28720616	+	SNORD42B	snoRNA	49.4994	815.737
chr17	28723428	28723492	+	SNORD42A	snoRNA	24.7497	789.758
chr17	28723681	28723753	+	SNORD4B	snoRNA	37.1246	784.562
chr9	133349395	133349470	+	SNORD24	snoRNA	2136.73	691.038
chr11	811680	811814	+	SNORA52	snoRNA	523.869	665.059
chr11	123058908	123058995	-	SNORD14D	snoRNA	651.743	633.885
chr11	62855011	62855083	-	SNORD27	snoRNA	688.867	576.731
chr11	62852909	62853035	-	SNORD22	snoRNA	1938.73	561.144
chrX	136879198	136879271	-	SNORD61	snoRNA	1451.98	545.557
chr20	49278939	49279028	+	SNORD12C	snoRNA	965.239	535.165
chr1	44777842	44777912	+	SNORD38A	snoRNA	585.743	503.99
chr11	17074653	17074744	-	SNORD14A	snoRNA	767.241	503.99
chr20	2656938	2657010	+	SNORD57	snoRNA	466.12	493.599
chr20	2654211	2654286	+	SNORD110	snoRNA	387.746	488.403
chr11	75404420	75404566	+	SNORD15B	snoRNA	449.62	462.424
chr3	186786674	186786852	+	SNORA81	snoRNA	862.115	415.662
chr13	27255063	27255135	+	SNORD102	snoRNA	602.243	400.075
chr2	231456443	231456523	-	SNORD20	snoRNA	589.868	394.879
chr8	18979618	18979772	+	SNORA62	snoRNA	20.6248	389.683
chr16	89561433	89561517	+	SNORD68	snoRNA	767.241	379.292
chr11	62853662	62853732	-	SNORD30	snoRNA	474.37	332.53
chr20	49280318	49280409	+	SNORD12B	snoRNA	527.994	311.747
chr6	85677588	85677658	-	SNORD50B	snoRNA	932.239	306.551
chr11	62855563	62855632	-	SNORD25	snoRNA	668.242	301.355
chr11	62855291	62855366	-	SNORD26	snoRNA	1167.36	296.159
chr17	16440035	16440106	+	SNORD49A	snoRNA	466.12	290.964
chr19	10107650	10107735	+	SNORD105	snoRNA	1192.11	280.572
chr2	28927066	28927144	+	SNORD53	snoRNA	453.745	275.376
chr11	17075778	17075868	-	SNORD14B	snoRNA	499.119	270.18
chr3	184325695	184325771	+	SNORD66	snoRNA	478.495	264.985
chr18	49489244	49489308	-	SNORD58C	snoRNA	305.247	264.985
chr1	28578748	28578822	-	SNORD99	snoRNA	428.995	259.789
chr3	186784795	186784864	+	SNORD2	snoRNA	1761.35	259.789
chr17	78399934	78400063	+	ENSG00000200063	snoRNA	NA	259.789
chr1	44778389	44778456	+	SNORD38B	snoRNA	395.995	249.397
chr1	44778389	44778458	+	SNORD38B	snoRNA	395.995	249.397
chrX	20136065	20136135	-	ENSG00000201882	snoRNA	NA	249.397
chrX	20136305	20136385	-	ENSG00000201592	snoRNA	NA	239.006
chr14	20326449	20326526	-	SNORD126	snoRNA	235.122	233.81
chr19	49491174	49491260	+	SNORD35A	snoRNA	416.62	233.81
chr1	28507365	28507571	+	SNORA73A	snoRNA	713.617	228.614
chr6	31837075	31837142	+	SNORD52	snoRNA	305.247	218.223
chr22	39313818	39313911	-	SNORD83B	snoRNA	268.122	218.223
chr17	76561108	76561192	+	SNORD1B	snoRNA	325.871	213.027
chr5	181241813	181241892	-	SNORD96A	snoRNA	160.873	207.831
chr12	98599634	98599883	+	SNORA53	snoRNA	259.872	202.635
chr5	138561042	138561110	-	SNORD63	snoRNA	659.992	187.048
chr5	181243311	181243379	-	SNORD95	snoRNA	1443.73	187.048
chr6	132816801	132816877	+	SNORD100	snoRNA	593.993	187.048
chr11	93731501	93731574	-	SNORD6	snoRNA	486.744	181.852
chr16	2155022	2155105	-	SNORD60	snoRNA	160.873	161.069
chr16	2155024	2155104	-	ENSG00000281010	snoRNA	160.873	161.069
chr2	28913663	28913748	+	SNORD92	snoRNA	177.373	155.873
chr8	66922466	66922555	-	SNORD87	snoRNA	428.995	150.678
chr19	3982506	3982572	-	SNORD37	snoRNA	247.497	150.678
chr22	39319049	39319113	-	SNORD43	snoRNA	181.498	150.678
chr2	231460370	231460440	-	SNORD82	snoRNA	342.371	145.482
chr15	66503242	66503314	-	SNORD18A	snoRNA	226.872	145.482
chr19	10109756	10109835	+	SNORD105B	snoRNA	651.743	145.482
chr17	7574712	7574847	+	SNORA48	snoRNA	565.119	129.894
chr17	64146082	64146152	+	SNORD104	snoRNA	152.623	129.894
chr17	76558790	76558868	+	SNORD1C	snoRNA	218.623	129.894
chr7	22856612	22856686	+	SNORD93	snoRNA	131.998	124.699
chr2	10446713	10446849	-	SNORA80B	snoRNA	103.124	119.503
chr11	9428772	9428954	+	SNORA23	snoRNA	329.996	119.503
chr20	38425082	38425354	-	SNORA71B	snoRNA	160.873	119.503
chr1	44776489	44776593	+	SNORD46	snoRNA	197.998	114.307
chr14	45110882	45110968	+	SNORD127	snoRNA	193.873	114.307
chr17	64146336	64146471	+	ENSG00000281311	snoRNA	115.499	114.307
chr17	64146338	64146471	+	SNORA50C	snoRNA	115.499	114.307
chr17	76561633	76561705	+	SNORD1A	snoRNA	202.123	114.307
chr2	202293050	202293134	+	SNORD11	snoRNA	86.624	109.111
chr3	52692735	52692812	+	SNORD69	snoRNA	614.618	109.111
chr14	21397291	21397401	-	SNORD8	snoRNA	127.874	109.111
chr1	92840718	92840851	+	SNORA66	snoRNA	305.247	103.916
chr11	93730978	93731099	-	SNORA32	snoRNA	202.123	103.916
chr12	132031223	132031359	+	SNORA49	snoRNA	152.623	103.916
chr2	28927982	28928060	+	SNORD53B	snoRNA	305.247	98.7198
chr18	3025433	3025566	-	SNORA70	snoRNA	148.498	98.7198
chr19	49490903	49490974	+	SNORD34	snoRNA	395.995	98.7198
chr4	34966240	34966344	-	ENSG00000238694	snoRNA	156.748	93.524
chr6	31835262	31835326	+	SNORD48	snoRNA	214.498	93.524
chr11	93733227	93733300	-	SNORD5	snoRNA	177.373	93.524
chr11	93733465	93733597	-	SNORA18	snoRNA	239.247	93.524
chr19	50802327	50802418	-	SNORD88C	snoRNA	296.997	93.524
chr22	33704785	33704920	-	SNORA50B	snoRNA	NA	93.524
chr22	33704785	33704922	-	ENSG00000281295	snoRNA	NA	93.524
chr17	19189664	19190245	-	SNORD3C	snoRNA	115.499	88.3282
chr18	49491282	49491347	-	SNORD58A	snoRNA	94.8739	88.3282
chr20	2656623	2656694	+	SNORD56	snoRNA	140.248	88.3282
chr1	28580919	28581054	-	SNORA16A	snoRNA	119.624	83.1324
chr1	28580919	28581056	-	SNORA16A	snoRNA	119.624	83.1324
chr4	1118883	1119013	+	ENSG00000212458	snoRNA	169.123	83.1324
chr4	151103826	151103891	+	SNORD73A	snoRNA	276.372	83.1324
chr11	75400390	75400538	+	SNORD15A	snoRNA	202.123	83.1324
chr17	19188015	19188714	+	SNORD3A	snoRNA	548.619	83.1324
chr1	234593274	234593402	+	U8	snoRNA	57.7493	77.9367
chr9	136726103	136726239	-	SNORA17B	snoRNA	428.995	77.9367
chr9	136726104	136726234	-	SNORA17B	snoRNA	428.995	77.9367
chr11	62854620	62854695	-	SNORD28	snoRNA	140.248	77.9367
chr19	12706448	12706518	-	SNORD41	snoRNA	197.998	77.9367
chrX	154400280	154400415	+	SNORA70	snoRNA	16.4998	77.9367
chr2	206161840	206161929	+	snoZ196	snoRNA	107.249	72.7409
chr2	206161877	206161957	+	SNORD51	snoRNA	107.249	72.7409
chr3	186787299	186787431	+	SNORA63	snoRNA	280.497	72.7409
chr3	186787611	186787749	+	SNORA4	snoRNA	169.123	72.7409
chr5	139278780	139278978	+	SNORA74A	snoRNA	214.498	72.7409
chr9	33934295	33934376	-	SNORD121B	snoRNA	210.373	72.7409
chr11	46762388	46762499	-	SNORD67	snoRNA	152.623	72.7409
chr1	44775863	44775943	+	SNORD55	snoRNA	160.873	67.5451
chr3	52690743	52690827	+	SNORD19B	snoRNA	239.247	67.5451
chr9	136726746	136726879	-	SNORA17A	snoRNA	395.995	67.5451
chr9	136726747	136726879	-	ENSG00000281808	snoRNA	395.995	67.5451
chr15	66502018	66502089	-	ENSG00000280554	snoRNA	136.123	67.5451
chr15	66502019	66502091	-	SNORD18B	snoRNA	136.123	67.5451
chr19	49489964	49490048	+	SNORD32A	snoRNA	127.874	67.5451
chr19	50799441	50799532	-	SNORD88A	snoRNA	251.622	67.5451
chr20	38433864	38433998	-	SNORA71D	snoRNA	144.373	67.5451
chr2	231455799	231455936	-	SNORA75	snoRNA	86.624	62.3493
chr3	39408388	39408539	+	SNORA6	snoRNA	144.373	62.3493
chr14	103337848	103337974	+	SNORA28	snoRNA	177.373	62.3493
chr19	17862587	17862720	+	SNORA68	snoRNA	177.373	62.3493
chr20	2655066	2655198	+	SNORA51	snoRNA	131.998	62.3493
chr1	28580380	28580512	-	SNORA44	snoRNA	49.4994	57.1535
chr1	36418449	36418578	-	SNORA63C	snoRNA	65.9992	57.1535
chr11	10801466	10801608	-	SNORD97	snoRNA	70.1242	57.1535
chr17	7577954	7578091	+	SNORA67	snoRNA	185.623	57.1535
chr1	28579763	28579893	-	SNORA61	snoRNA	329.996	51.9578
chr1	75787071	75787150	+	SNORD45C	snoRNA	136.123	51.9578
chr2	101272935	101273049	-	SNORD89	snoRNA	131.998	51.9578
chr7	44985377	44985510	-	SNORA9	snoRNA	37.1246	51.9578
chr9	137094344	137094430	+	SNORD62	snoRNA	16.4998	51.9578
chr11	123301389	123301523	+	U8	snoRNA	70.1242	51.9578
chr12	56645026	56645101	-	SNORD59A	snoRNA	181.498	51.9578
chr16	1962333	1962466	-	SNORA10	snoRNA	70.1242	51.9578
chr22	39315212	39315307	-	SNORD83A	snoRNA	53.6244	51.9578
chr2	202291331	202291421	+	SNORD11B	snoRNA	24.7497	46.762
chr8	33513474	33513578	+	SNORD13	snoRNA	173.248	46.762
chr8	98042085	98042217	-	SNORA72	snoRNA	160.873	46.762
chr11	8684226	8684356	+	SNORA3A	snoRNA	61.8743	46.762
chr13	45337479	45337609	-	SNORA31	snoRNA	193.873	46.762
chr17	2330179	2330370	-	SNORD91A	snoRNA	37.1246	46.762
chr17	7576810	7576952	+	SNORD10	snoRNA	90.749	46.762
chr9	81888917	81888985	+	ENSG00000200969	snoRNA	NA	46.762
chr5	173020727	173020928	+	SNORA74B	snoRNA	94.8739	41.5662
chr6	132815306	132815379	+	SNORD101	snoRNA	115.499	41.5662
chr6	132817218	132817348	+	SNORA33	snoRNA	127.874	41.5662
chr16	70529508	70529588	+	SNORD111B	snoRNA	127.874	41.5662
chr17	16439504	16439576	+	SNORD49B	snoRNA	4.12495	41.5662
chr2	24969387	24969477	-	SNORD14	snoRNA	28.8747	36.3704
chr2	206162227	206162359	+	SNORA41	snoRNA	144.373	36.3704
chr4	118279189	118279320	+	SNORA24	snoRNA	144.373	36.3704
chr5	83064203	83064337	-	SCARNA18	snoRNA	53.6244	36.3704
chr6	31623078	31623210	+	SNORA38	snoRNA	12.3749	36.3704
chr9	127448500	127448630	-	SNORA65	snoRNA	169.123	36.3704
chr9	133350094	133350168	+	SNORD36B	snoRNA	197.998	36.3704
chr10	100237155	100237302	-	SNORA12	snoRNA	12.3749	36.3704
chr15	66502811	66502910	-	SNORD16	snoRNA	152.623	36.3704
chr17	38852862	38852994	-	SNORA21	snoRNA	119.624	36.3704
chr19	49497719	49497806	+	SNORD35B	snoRNA	45.3745	36.3704
chr5	172252333	172252478	-	ENSG00000212529	snoRNA	NA	36.3704
chr1	154259726	154259862	+	SNORA58B	snoRNA	98.9989	31.1747
chr9	38147427	38147561	+	U8	snoRNA	206.248	31.1747
chr9	92292460	92292593	-	SNORA84	snoRNA	160.873	31.1747
chr12	48656647	48656782	-	SNORA2A	snoRNA	65.9992	31.1747
chr13	27255400	27255526	+	SNORA27	snoRNA	24.7497	31.1747
chr13	45336313	45336447	-	SNORA31B	snoRNA	214.498	31.1747
chr15	66501249	66501318	-	SNORD18C	snoRNA	70.1242	31.1747
chr16	71758401	71758487	-	SNORD71	snoRNA	70.1242	31.1747
chr18	58818882	58819016	-	U8	snoRNA	57.7493	31.1747
chrX	119787352	119787484	-	SNORA69	snoRNA	94.8739	31.1747
chr10	113820458	113820590	+	ENSG00000212589	snoRNA	NA	31.1747
chr1	75787888	75787972	+	SNORD45A	snoRNA	49.4994	25.9789
chr1	203729580	203729705	+	SNORA77	snoRNA	111.374	25.9789
chr2	202276430	202276518	+	SNORD70	snoRNA	12.3749	25.9789
chr3	39411053	39411206	+	SNORA62	snoRNA	78.3741	25.9789
chr8	141447474	141447549	+	ENSG00000238854	snoRNA	8.24991	25.9789
chr11	8685438	8685569	+	SNORA3B	snoRNA	119.624	25.9789
chr11	93732003	93732133	-	SNORA1	snoRNA	131.998	25.9789
chr11	93732360	93732499	-	SNORA8	snoRNA	37.1246	25.9789
chr16	1962972	1963106	-	SNORA64	snoRNA	16.4998	25.9789
chr17	16441225	16441298	+	SNORD65	snoRNA	61.8743	25.9789
chr20	38427308	38427442	-	SNORA71A	snoRNA	107.249	25.9789
chr1	39567373	39567508	-	SNORA55	snoRNA	82.4991	20.7831
chr2	202278107	202278192	+	SNORD70B	snoRNA	74.2492	20.7831
chr3	186786322	186786445	+	SNORA63B	snoRNA	41.2495	20.7831
chr4	52713248	52713370	+	SNORA26	snoRNA	65.9992	20.7831
chr6	159780249	159780381	-	SNORA20	snoRNA	8.24991	20.7831
chr7	45104348	45104482	-	SNORA5A	snoRNA	70.1242	20.7831
chr7	45104905	45105042	-	SNORA5C	snoRNA	53.6244	20.7831
chr7	65755525	65755659	+	SNORA22	snoRNA	37.1246	20.7831
chr7	65760051	65760186	+	SNORA15B-2	snoRNA	32.9996	20.7831
chr9	33952768	33952850	-	SNORD121A	snoRNA	98.9989	20.7831
chr9	122880212	122880323	-	SNORD90	snoRNA	86.624	20.7831
chr11	62665421	62665570	+	SNORA57	snoRNA	45.3745	20.7831
chr11	93721796	93721866	+	ENSG00000273885	snoRNA	37.1246	20.7831
chr15	24981993	24982068	+	SNORD107	snoRNA	45.3745	20.7831
chr15	92417546	92417689	+	ENSG00000239197	snoRNA	41.2495	20.7831
chr5	171366117	171366252	+	SNORA70J	snoRNA	NA	20.7831
chr20	2656096	2656182	+	SNORD86	snoRNA	NA	20.7831
chr2	86135869	86136006	+	SNORD94	snoRNA	12.3749	15.5873
chr3	12840311	12840450	-	SNORA7A	snoRNA	140.248	15.5873
chr3	52691377	52691453	+	SNORD19C	snoRNA	74.2492	15.5873
chr3	131479096	131479233	-	SNORA58	snoRNA	4.12495	15.5873
chr9	133350846	133350912	+	SNORD36C	snoRNA	268.122	15.5873
chr10	119060010	119060138	-	SNORA19	snoRNA	90.749	15.5873
chr12	48667456	48667593	-	SNORA2B	snoRNA	107.249	15.5873
chr14	21392149	21392253	-	SNORD9	snoRNA	4.12495	15.5873
chr20	38429669	38429803	-	SNORA71C	snoRNA	16.4998	15.5873
chr22	20126401	20126526	+	SNORA77B	snoRNA	98.9989	15.5873
chrX	154768527	154768659	+	SNORA36A	snoRNA	136.123	15.5873
chr1	179201486	179201627	+	ENSG00000201619	snoRNA	NA	15.5873
chr3	30304319	30304536	-	ENSG00000199927	snoRNA	NA	15.5873
chr3	30304320	30304536	-	U3	snoRNA	NA	15.5873
chr5	24811480	24811548	+	SNORD29	snoRNA	NA	15.5873
chr8	139108429	139108534	+	ENSG00000251744	snoRNA	NA	15.5873
chr12	108778143	108778271	-	ENSG00000273499	snoRNA	NA	15.5873
chr16	69785993	69786113	-	SNORA62	snoRNA	NA	15.5873
chr16	70538004	70538098	+	SNORD111	snoRNA	NA	15.5873
chrX	17044379	17044511	-	ENSG00000201467	snoRNA	NA	15.5873
chr1	155919908	155920045	-	SNORA80E	snoRNA	28.8747	10.3916
chr1	235127802	235127937	-	SNORA14B	snoRNA	24.7497	10.3916
chr5	68873953	68874087	+	U8	snoRNA	4.12495	10.3916
chr5	139276179	139276320	+	SNORA74D	snoRNA	86.624	10.3916
chr5	140527351	140527428	-	ENSG00000200051	snoRNA	4.12495	10.3916
chr6	31536373	31536449	-	SNORD117	snoRNA	41.2495	10.3916
chr7	23396445	23396516	+	SNORD65C	snoRNA	4.12495	10.3916
chr7	99952032	99952158	+	ENSG00000222966	snoRNA	20.6248	10.3916
chr8	97358264	97358478	+	SNORD3H	snoRNA	4.12495	10.3916
chr9	133350455	133350528	+	SNORD36A	snoRNA	127.874	10.3916
chr10	68755171	68755238	+	SNORD98	snoRNA	45.3745	10.3916
chr11	93735110	93735236	-	SNORA40	snoRNA	57.7493	10.3916
chr12	6967336	6967606	-	SCARNA12	snoRNA	24.7497	10.3916
chr13	107320894	107320963	-	SNORD31B	snoRNA	4.12495	10.3916
chr16	1965183	1965310	+	SNORA78	snoRNA	12.3749	10.3916
chr17	2329015	2329237	-	SNORD91B	snoRNA	16.4998	10.3916
chr17	35573656	35573753	+	SNORD7	snoRNA	4.12495	10.3916
chr18	26689315	26689529	-	U3	snoRNA	4.12495	10.3916
chr18	49491663	49491729	-	SNORD58B	snoRNA	49.4994	10.3916
chr20	38448083	38448215	+	SNORA71E	snoRNA	53.6244	10.3916
chr20	38449369	38449503	+	SNORA60	snoRNA	24.7497	10.3916
chr22	29333162	29333258	-	SNORD125	snoRNA	57.7493	10.3916
chrX	115126315	115126444	-	SNORA35B	snoRNA	24.7497	10.3916
chrX	154774997	154775126	+	SNORA56	snoRNA	12.3749	10.3916
chr1	8511794	8511919	-	ENSG00000221083	snoRNA	NA	10.3916
chr1	53771017	53771153	-	ENSG00000201003	snoRNA	NA	10.3916
chr3	52688881	52688961	+	ENSG00000280904	snoRNA	NA	10.3916
chr3	52688889	52688962	+	ENSG00000252787	snoRNA	NA	10.3916
chr5	140579666	140579792	+	ENSG00000200235	snoRNA	NA	10.3916
chr5	149695747	149695959	-	U3	snoRNA	NA	10.3916
chr14	81202694	81202834	-	SNORA79	snoRNA	NA	10.3916
chr15	25082767	25082859	+	SNORD116-16	snoRNA	NA	10.3916
chr15	25091785	25091877	+	SNORD116-23	snoRNA	NA	10.3916
chr15	25097662	25097754	+	SNORD116-25	snoRNA	NA	10.3916
chr15	90755242	90755312	-	SNORD18	snoRNA	NA	10.3916
chr17	44303964	44304203	+	U3	snoRNA	NA	10.3916
chr1	85592279	85592356	+	SNORD81	snoRNA	4.12495	5.19578
chr1	116278605	116278821	+	U3	snoRNA	4.12495	5.19578
chr1	156192062	156192203	-	ENSG00000252236	snoRNA	20.6248	5.19578
chr5	112161484	112161617	+	SNORA13	snoRNA	94.8739	5.19578
chr6	31541100	31541178	-	SNORD84	snoRNA	8.24991	5.19578
chr7	6016876	6017011	+	SNORA80D	snoRNA	49.4994	5.19578
chr8	43378296	43378510	+	U3	snoRNA	4.12495	5.19578
chr8	56073834	56073901	-	SNORD54	snoRNA	24.7497	5.19578
chr9	131021167	131021306	-	ENSG00000252582	snoRNA	4.12495	5.19578
chr11	2963770	2963893	-	SNORA54	snoRNA	24.7497	5.19578
chr12	6510221	6510551	+	SCARNA10	snoRNA	4.12495	5.19578
chr12	110496351	110496421	-	ENSG00000202335	snoRNA	20.6248	5.19578
chr15	25094036	25094128	+	SNORD116-24	snoRNA	4.12495	5.19578
chr15	58760465	58760681	-	SNORD3P1	snoRNA	4.12495	5.19578
chr16	58548498	58548633	-	SNORA46	snoRNA	24.7497	5.19578
chr17	38851523	38851659	-	SNORA21B	snoRNA	4.12495	5.19578
chr18	21817623	21817828	+	SNORA73	snoRNA	4.12495	5.19578
chr18	54222283	54222412	-	SNORA37	snoRNA	20.6248	5.19578
chr18	56079393	56079594	-	SNORA73	snoRNA	12.3749	5.19578
chr19	50799031	50799122	-	SNORD88B	snoRNA	12.3749	5.19578
chrX	52063346	52063474	-	SNORA11E	snoRNA	12.3749	5.19578
chr1	212025560	212025682	+	ENSG00000212187	snoRNA	NA	5.19578
chr1	212352815	212352950	+	SNORA16B	snoRNA	NA	5.19578
chr2	203052284	203052418	-	ENSG00000202059	snoRNA	NA	5.19578
chr3	45255408	45255620	-	U3	snoRNA	NA	5.19578
chr3	60856388	60856605	-	U3	snoRNA	NA	5.19578
chr3	64071806	64072019	-	U3	snoRNA	NA	5.19578
chr3	129397209	129397348	-	SNORA7B	snoRNA	NA	5.19578
chr4	151102056	151102128	+	SNORD73B	snoRNA	NA	5.19578
chr5	168033090	168033205	-	ENSG00000253065	snoRNA	NA	5.19578
chr6	38207273	38207345	+	ENSG00000200706	snoRNA	NA	5.19578
chr7	17373200	17373326	-	SNORA63	snoRNA	NA	5.19578
chr7	39329002	39329134	-	SNORA20B	snoRNA	NA	5.19578
chr10	28408038	28408251	-	U3	snoRNA	NA	5.19578
chr10	43417248	43417438	-	SNORD3J	snoRNA	NA	5.19578
chr10	56595962	56596031	-	ENSG00000238707	snoRNA	NA	5.19578
chr14	37720424	37720561	+	ENSG00000200385	snoRNA	NA	5.19578
chr14	100983875	100983947	+	SNORD114-23	snoRNA	NA	5.19578
chr14	100987045	100987117	+	SNORD114-26	snoRNA	NA	5.19578
chr15	65285460	65285591	-	SNORA24B	snoRNA	NA	5.19578
chr15	69457940	69458149	-	U3	snoRNA	NA	5.19578
chr15	74490958	74491028	-	ENSG00000212279	snoRNA	NA	5.19578
chr16	75409331	75409466	-	ENSG00000252122	snoRNA	NA	5.19578
chr17	19112418	19112636	-	SNORD3D	snoRNA	NA	5.19578
chr17	19112419	19112636	-	SNORD3D	snoRNA	NA	5.19578
chr19	3521247	3521320	-	ENSG00000252408	snoRNA	NA	5.19578
chr20	16982830	16983033	-	U3	snoRNA	NA	5.19578
