# Supplementary material for: METTL1 promotes tumorigenesis through tRNA-derived fragment biogenesis in prostate cancer
Source: Mol Cancer. 2023 Jul 29;22:119. doi: 10.1186/s12943-023-01809-8 (PMC10386714; doi:10.1186/s12943-023-01809-8)
Supplement: Supplementary file 12 — Additional file 12: Supplementary Table S3. METTL1 bound RNAs in HEK293T cells. [file 12943_2023_1809_MOESM12_ESM.xlsx]

## Sheet: tRNAs
Supplementary table 3: METTL1 bound RNAs in HEK293T cells
Chromose	Start position	End position	Identifier	RPMs	Strand	Gene symbol	RNA type
chr6	27618705	27618788	G19117.2	55397.3	-	tRNA-Val-AAC-3-1	tRNA
chr1	17199077	17199151	G145.1	39258.1	+	tRNA-Glu-TTC-3-1	tRNA
chr9	14433974	14434026	G21930.1	15253.2	-	tRNA-His-GTG-1-6	tRNA
chr15	45493332	45493384	G7459.1	10900.9	+	tRNA-His-GTG-1-9	tRNA
chr1	147753465	147753506	G831.1	10432.6	+	tRNA-His-GTG-1-3	tRNA
chr17	37023892	37023930	G9488.1	8471.81	+	tRNA-Cys-GCA-2-2	tRNA
chr1	161391890	161391957	G2471.1	8447.47	-	tRNA-Glu-TTC-4-2	tRNA
chr17	8126188	8126228	G10114.2	8427.73	-	tRNA-Pro-CGG-1-3	tRNA
chr1	149664385	149664429	G2197.1	7527.01	-	tRNA-Glu-TTC-8-1	tRNA
chr6	27059515	27059555	G18539.1	7377.25	+	tRNA-Pro-CGG-2-1	tRNA
chr1	167683959	167683996	G1039.1	5495.48	+	tRNA-Pro-CGG-1-1	tRNA
chr1	147774881	147774922	G2186.1	5141.98	-	tRNA-His-GTG-1-4	tRNA
chr1	145396917	145396971	G2177.1	5105.88	-	tRNA-His-GTG-1-1	tRNA
chr15	45492647	45492695	G7735.1	4959.7	-	tRNA-His-GTG-1-8	tRNA
chr15	45490840	45490893	G7733.1	4921.56	-	tRNA-His-GTG-1-7	tRNA
chr16	3222043	3222083	G8113.1	4372.4	+	tRNA-Pro-CGG-1-2	tRNA
chr8	124169460	124169536	G21401.1	4312.51	-	tRNA-Met-CAT-1-1	tRNA
chr3	45730478	45730527	G16254.1	4034.59	-	tRNA-Arg-ACG-2-1	tRNA
chr1	17188412	17188486	G144.1	3691.42	+	tRNA-Gly-CCC-1-2	tRNA
chr17	73030011	73030076	G9847.1	2949.88	+	tRNA-Arg-CCT-1-1	tRNA
chr14	21121242	21121357	G7102.1	2890.6	-	tRNA-Tyr-GTA-5-3	tRNA
chr6	27182970	27183036	G18553.1	2523.73	+	tRNA-Arg-ACG-2-3	tRNA
chr6	26305695	26305790	G19064.1	2273.43	-	tRNA-Ser-GCT-6-1	tRNA
chr16	3202914	3202975	G8108.1	2151.71	+	tRNA-Arg-CCT-3-1	tRNA
chr14	21101161	21101199	G6724.1	2131.61	+	tRNA-Pro-TGG-1-1	tRNA
chr5	180618663	180618723	G18418.1	2122.69	-	tRNA-Thr-TGT-6-1	tRNA
chr16	686727	686809	G8656.1	2080.4	-	tRNA-Gly-CCC-2-2	tRNA
chr2	70476115	70476197	G13363.1	2076.61	-	tRNA-Gly-CCC-2-1	tRNA
chr15	79152899	79152962	G7582.1	1891.52	+	tRNA-Lys-CTT-1-2	tRNA
chr1	146544770	146544808	G827.1	1798.85	+	tRNA-His-GTG-1-2	tRNA
chr5	180645258	180645347	G18420.1	1511.3	-	tRNA-Val-AAC-1-4	tRNA
chr1	167684763	167684801	G2505.1	1506.06	-	tRNA-Pro-AGG-2-1	tRNA
chr11	75946551	75946590	G4350.1	1498.48	+	tRNA-Pro-AGG-2-4	tRNA
chr6	27570338	27570459	G19115.1	1478.23	-	tRNA-Leu-CAA-3-1	tRNA
chr1	161500178	161500224	G2495.2	1400.43	-	tRNA-Leu-CAG-1-6	tRNA
chr16	3225686	3225772	G8115.1	1382.94	+	tRNA-Lys-CTT-2-5	tRNA
chr5	180528832	180528944	G17959.1	1367.14	+	tRNA-Leu-AAG-1-2	tRNA
chr5	180634753	180634834	G17965.1	1320.95	+	tRNA-Lys-CTT-2-2	tRNA
chr1	145395517	145395601	G2175.1	1305.52	-	tRNA-Lys-CTT-2-1	tRNA
chr6	26556773	26556869	G18521.1	1258.47	+	tRNA-Lys-CTT-2-4	tRNA
chr6	26311412	26311500	G19065.1	1116.48	-	tRNA-Gln-TTG-3-1	tRNA
chr7	128423498	128423537	G20203.1	1082.4	+	tRNA-Pro-AGG-2-3	tRNA
chr14	58706611	58706687	G7234.1	1075.32	-	tRNA-Lys-CTT-1-1	tRNA
chr14	21093526	21093609	G6722.1	1034.43	+	tRNA-Leu-TAG-2-1	tRNA
chr16	3241984	3242022	G8119.1	991.4	+	tRNA-Pro-AGG-1-1	tRNA
chr1	204475652	204475733	G1167.1	986.23	+	tRNA-Lys-TTT-3-1	tRNA
chr14	21077533	21077572	G7095.1	985.02	-	tRNA-Pro-AGG-2-5	tRNA
chr14	21149843	21149939	G6725.1	958.31	+	tRNA-Thr-TGT-5-1	tRNA
chr5	180648979	180649053	G18421.1	941.61	-	tRNA-Lys-CTT-2-3	tRNA
chr16	3239624	3239667	G8117.1	937.72	+	tRNA-Pro-AGG-2-8	tRNA
chr6	27181610	27181697	G19096.1	928.83	-	tRNA-Arg-ACG-2-2	tRNA
chr6	26555494	26555531	G18519.1	916.74	+	tRNA-Pro-AGG-2-2	tRNA
chr16	3232673	3232709	G8709.2	896.05	-	tRNA-Pro-AGG-2-7	tRNA
chr11	66115588	66115682	G4229.1	855.28	+	tRNA-Ser-GCT-3-1	tRNA
chr19	4724636	4724725	G12051.1	833.59	-	tRNA-Val-CAC-3-1	tRNA
chr17	8124172	8124259	G10112.1	831.58	-	tRNA-Trp-CCA-1-1	tRNA
chr14	21078329	21078373	G6721.1	788.55	+	tRNA-Leu-AAG-2-3	tRNA
chr16	3241498	3241566	G8118.1	775.77	+	tRNA-Lys-CTT-4-1	tRNA
chr16	22308498	22308551	G8198.3	764.89	+	tRNA-Leu-AAG-2-4	tRNA
chr5	180614739	180614783	G17963.1	760.49	+	tRNA-Leu-AAG-2-1	tRNA
chr16	22207024	22207120	G8808.1	756.02	-	tRNA-Leu-TAG-3-1	tRNA
chr6	27638327	27638380	G19118.1	738.08	-	tRNA-Arg-ACG-2-4	tRNA
chr17	8089668	8089762	G9264.1	685.31	+	tRNA-Trp-CCA-3-3	tRNA
chr6	144537683	144537759	G18881.1	571.25	+	tRNA-Leu-TAA-1-1	tRNA
chr17	8023594	8023715	G10102.1	561.61	-	tRNA-Leu-TAG-1-1	tRNA
chr1	249168050	249168091	G1367.1	547.35	+	tRNA-Leu-CAA-4-1	tRNA
chr17	8125542	8125632	G10113.1	528.74	-	tRNA-Asp-GTC-2-11	tRNA
chr14	21081598	21081636	G7097.1	513.9	-	tRNA-Pro-AGG-2-6	tRNA
chr5	180601043	180601098	G18414.1	481.5	-	tRNA-Leu-AAG-1-3	tRNA
chr5	180524451	180524561	G18412.1	477.55	-	tRNA-Leu-AAG-1-1	tRNA
chr11	59318440	59318537	G4710.1	470.44	-	tRNA-Val-TAC-2-1	tRNA
chr6	28911400	28911442	G19170.1	438.03	-	tRNA-Leu-AAG-2-2	tRNA
chr6	58149264	58149311	G18789.1	404.53	+	tRNA-Ile-AAT-1-1	tRNA
chr1	161510028	161510065	G1003.1	361	+	tRNA-Asn-GTT-1-1	tRNA
chr16	3207422	3207480	G8706.1	359.55	-	tRNA-Lys-CTT-3-1	tRNA
chr14	21151429	21151533	G6726.1	356.22	+	tRNA-Tyr-GTA-5-5	tRNA
chr6	28863988	28864110	G19168.1	335.12	-	tRNA-Leu-CAA-1-1	tRNA
chr6	27573458	27573529	G19116.2	309.43	-	tRNA-Leu-CAA-2-1	tRNA
chr15	66161389	66161426	G7786.1	305.1	-	tRNA-Gln-CTG-1-4	tRNA
chr1	161500897	161500974	G1002.1	274.24	+	tRNA-Gly-TCC-2-6	tRNA
chr1	249168104	249168169	G1368.1	272.95	+	tRNA-Leu-CAA-4-1	tRNA
chr17	36908077	36908115	G10314.1	265.95	-	tRNA-Asn-GTT-2-5	tRNA
chr17	8124863	8124942	G9269.1	265.82	+	tRNA-Gly-TCC-3-1	tRNA
chr12	125411943	125411970	G6331.1	260.7	-	tRNA-Asp-GTC-2-9	tRNA
chr6	26311964	26312052	G19066.1	260.61	-	tRNA-Gln-TTG-3-2	tRNA
chr6	27763668	27763716	G19126.2	252.08	-	tRNA-Gln-TTG-3-3	tRNA
chr6	27599197	27599303	G18575.1	250.9	+	tRNA-Ile-TAT-2-3	tRNA
chr6	26328398	26328451	G18506.1	236.5	+	tRNA-Arg-ACG-1-1	tRNA
chr6	27258405	27258461	G18555.1	228.59	+	tRNA-Val-TAC-4-1	tRNA
chr11	59318100	59318174	G4709.1	226.3	-	tRNA-Val-TAC-1-1	tRNA
chr22	44546537	44546591	G15070.1	220.87	+	tRNA-SeC-TCA-2-1	tRNA
chrX	18693026	18693102	G23213.1	220.36	-	tRNA-Val-TAC-1-2	tRNA
chr16	87417616	87417685	G9104.1	214.19	-	tRNA-Met-CAT-6-1	tRNA
chr19	4724076	4724151	G11360.1	207.94	+	tRNA-Gly-TCC-1-1	tRNA
chr17	19764175	19764212	G9372.1	205.58	+	tRNA-Gly-CCC-3-1	tRNA
chr12	125424510	125424590	G5745.1	190.34	+	tRNA-Ala-TGC-4-1	tRNA
chr1	161510066	161510108	G1004.1	183.08	+	tRNA-Asn-GTT-1-1	tRNA
chr14	21128101	21128215	G7104.1	182.76	-	tRNA-Tyr-GTA-7-1	tRNA
chr6	27243029	27243067	G19101.1	182.41	-	tRNA-Ile-AAT-3-1	tRNA
chrM	5672	5713	G22561.1	179.51	-	MT-TN	Mt_tRNA
chr12	98898028	98898109	G5556.1	172.37	+	tRNA-Trp-CCA-4-1	tRNA
chr17	73031207	73031288	G9848.1	167.68	+	tRNA-Arg-TCG-3-1	tRNA
chr1	222638341	222638425	G1220.1	166.19	+	tRNA-Thr-TGT-2-1	tRNA
chr1	161425452	161425495	G2484.1	163.65	-	tRNA-Asp-GTC-2-3	tRNA
chr17	66016002	66016067	G10678.1	160.5	-	tRNA-Arg-CCG-2-1	tRNA
chr10	5895672	5895747	G3461.1	159.68	-	tRNA-Val-TAC-3-1	tRNA
chr1	161431838	161431884	G2485.2	154.93	-	tRNA-Glu-CTC-1-4	tRNA
chr6	27636351	27636407	G18576.1	154.39	+	tRNA-Ile-AAT-8-1	tRNA
chrM	1614	1671	G22450.1	154.32	+	MT-TV	Mt_tRNA
chr1	161424430	161424473	G2481.2	153.42	-	tRNA-Glu-CTC-1-3	tRNA
chr1	161417050	161417093	G2477.2	151.97	-	tRNA-Glu-CTC-1-2	tRNA
chr1	161439223	161439264	G2490.1	147.36	-	tRNA-Glu-CTC-1-5	tRNA
chr1	161410653	161410696	G2476.1	146.92	-	tRNA-Asp-GTC-2-1	tRNA
chr6	26327812	26327850	G18504.1	145.71	+	tRNA-Ser-AGA-2-1	tRNA
chr13	95201943	95201980	G6679.1	144.89	-	tRNA-Phe-GAA-1-5	tRNA
chr6	28557156	28557211	G18609.1	143.37	+	tRNA-Gln-TTG-2-1	tRNA
chr1	161439540	161439626	G2491.1	142.13	-	tRNA-Gly-TCC-2-5	tRNA
chr12	125412428	125412468	G6333.1	139.95	-	tRNA-Phe-GAA-1-4	tRNA
chr1	161417368	161417454	G2478.1	136.46	-	tRNA-Gly-TCC-2-2	tRNA
chr14	21081939	21081991	G7098.1	135.32	-	tRNA-Thr-TGT-3-1	tRNA
chr14	102783476	102783515	G7024.1	134.16	+	tRNA-Ile-AAT-5-4	tRNA
chr6	27263207	27263277	G18557.1	133.71	+	tRNA-Gln-CTG-5-1	tRNA
chr1	161493627	161493656	G2494.1	132.58	-	tRNA-Gly-GCC-2-1	tRNA
chr6	28918805	28918892	G18623.1	132.39	+	tRNA-Lys-TTT-3-3	tRNA
chr1	161432160	161432245	G2486.1	128.58	-	tRNA-Gly-TCC-2-4	tRNA
chr1	161424749	161424835	G2482.1	126.61	-	tRNA-Gly-TCC-2-3	tRNA
chr1	161409977	161410040	G2474.1	118.47	-	tRNA-Gly-TCC-4-1	tRNA
chr1	145397880	145397920	G2178.1	110.77	-	tRNA-Gly-TCC-2-1	tRNA
chr6	27515521	27515566	G19108.1	107.66	-	tRNA-Gln-CTG-2-1	tRNA
chr6	26521430	26521472	G18510.1	105.57	+	tRNA-Leu-CAG-1-7	tRNA
chr6	26331664	26331744	G19071.1	104.6	-	tRNA-Trp-CCA-3-2	tRNA
chr1	161500122	161500170	G2495.1	87.79	-	tRNA-Leu-CAG-1-6	tRNA
chr17	8129918	8130013	G10116.1	85.99	-	tRNA-Ser-AGA-2-6	tRNA
chr18	43669287	43669337	G11174.1	84.95	-	tRNA-Lys-CTT-6-1	tRNA
chr6	28908915	28908949	G18621.2	80.03	+	tRNA-Leu-CAA-1-2	tRNA
chr6	26319315	26319403	G19069.1	75.28	-	tRNA-Trp-CCA-3-1	tRNA
chr14	73429672	73429711	G6908.1	74.55	+	tRNA-Cys-GCA-8-1	tRNA
chr6	28446399	28446443	G19146.1	69.46	-	tRNA-Leu-AAG-4-1	tRNA
chr1	161440912	161441001	G1000.1	68.9	+	tRNA-Leu-CAG-1-5	tRNA
chr6	27446588	27446656	G18560.1	64.94	+	tRNA-Ser-AGA-2-2	tRNA
chr6	27499984	27500020	G18569.1	64.54	+	tRNA-Ser-AGA-3-1	tRNA

## Sheet: mRNA
Supplementary table S3: METTL1 bound RNAs in HEK293T cells
Chromose	Start position	End position	Identifier	RPMs	Strand	Gene symbol	RNA type
chr1	17199077	17199151	G145.1	39258.1	+	CROCC	mRNA
chr12	58163555	58163739	G6138.1	12384.2	-	METTL1	mRNA
chr12	58164950	58165035	G6139.2	8507.48	-	METTL1	mRNA
chr12	58163086	58163188	G6136.1	6345.17	-	METTL1	mRNA
chr15	45492647	45492695	G7735.1	4959.7	-	SHF	mRNA
chr15	45490840	45490893	G7733.1	4921.56	-	SHF	mRNA
chr1	17188412	17188486	G144.1	3691.42	+	CROCC	mRNA
chr17	73030011	73030076	G9847.1	2949.88	+	KCTD2	mRNA
chr15	79152899	79152962	G7582.1	1891.52	+	MORF4L1	mRNA
chr14	58706611	58706687	G7234.1	1075.32	-	C14orf37	mRNA
chr14	21077533	21077572	G7095.1	985.02	-	RNASE11	mRNA
chr14	21077533	21077572	G7095.1	985.02	-	RNASE11	mRNA
chr2	206218952	206218993	G13012.1	869.98	+	PARD3B	mRNA
chr11	66115588	66115682	G4229.1	855.28	+	RP11-867G23.8	mRNA
chr19	4724636	4724725	G12051.1	833.59	-	DPP9	mRNA
chr12	58162791	58162930	G6135.1	793.05	-	METTL1	mRNA
chr11	10830279	10830306	G4585.1	686.57	-	EIF4G2	mRNA
chr7	26236951	26237055	G20486.1	480.72	-	HNRNPA2B1	mRNA
chr7	82564998	82565036	G20641.1	391.9	-	PCLO	mRNA
chr15	69745269	69745339	G7523.1	365.27	+	RPLP1	mRNA
chr2	61705918	61705959	G13314.1	299.07	-	XPO1	mRNA
chr8	124057012	124057052	G21186.1	286.47	+	TBC1D31	mRNA
chr7	140086575	140086606	G20842.1	275.54	-	SLC37A3	mRNA
chr6	26031973	26032056	G19041.3	258.91	-	HIST1H3B	mRNA
chr5	180669173	180669345	G18434.1	246.74	-	GNB2L1	mRNA
chr12	50158598	50158631	G5293.1	239.06	+	TMBIM6	mRNA
chr8	146016836	146016880	G21457.1	235.73	-	RPL8	mRNA
chr15	90378525	90378561	G7957.1	231.68	-	AP3S2	mRNA
chr15	90378525	90378561	G7957.1	231.68	-	C15orf38-AP3S2	mRNA
chr22	44546537	44546591	G15070.1	220.87	+	PARVB	mRNA
chrM	6192	6277	G22478.1	217.8	+	MT-CO1	mRNA
chr16	87417616	87417685	G9104.1	214.19	-	FBXO31	mRNA
chr19	13004947	13005004	G11475.1	202.33	+	GCDH	mRNA
chr1	242466340	242466369	G2835.1	200.45	-	PLD5	mRNA
chr5	177576651	177576676	G18348.1	199.68	-	NHP2	mRNA
chrM	4833	4868	G22472.1	168.4	+	MT-ND2	mRNA
chr17	73031207	73031288	G9848.1	167.68	+	KCTD2	mRNA
chr9	131458188	131458248	G21759.1	147.87	+	SET	mRNA
chrM	7229	7294	G22484.1	145.51	+	MT-CO1	mRNA
chrM	9748	9907	G22505.1	141.35	+	MT-CO3	mRNA
chr2	200648062	200648097	G13637.1	140.92	-	FTCDNL1	mRNA
chr11	62398529	62398572	G4787.1	137.88	-	GANAB	mRNA
chr17	62496921	62496955	G10654.1	134.63	-	DDX5	mRNA
chr11	810310	810347	G3855.1	134.06	+	RPLP2	mRNA
chr15	77767731	77767764	G7571.1	133.74	+	HMG20A	mRNA
chr6	44218806	44218860	G18763.1	133.53	+	HSP90AB1	mRNA
chr16	30779735	30779775	G8364.1	132.52	+	RNF40	mRNA
chrM	3627	3700	G22461.1	131.28	+	MT-ND1	mRNA
chr12	49331134	49331166	G5932.2	121.55	-	AC073610.5	mRNA
chr12	49331134	49331166	G5932.2	121.55	-	ARF3	mRNA
chr12	49331134	49331166	G5932.2	121.55	-	RP11-302B13.5	mRNA
chr22	39917605	39917651	G14991.1	120.76	+	ATF4	mRNA
chr7	26240204	26240267	G20491.1	119.3	-	HNRNPA2B1	mRNA
chr19	12810547	12810588	G12190.1	116.16	-	TNPO2	mRNA
chr17	56081416	56081498	G10584.1	115.88	-	RP11-159D12.5	mRNA
chr17	56081416	56081498	G10584.1	115.88	-	SRSF1	mRNA
chr12	98925515	98925556	G5558.1	114.33	+	TMPO	mRNA
chr19	3980583	3980651	G12025.1	111.85	-	EEF2	mRNA
chr3	9471688	9471719	G15493.1	109.82	+	SETD5	mRNA
chr3	57582975	57583030	G16466.1	107.92	-	ARF4	mRNA
chrX	123171420	123171457	G23111.1	107.74	+	STAG2	mRNA
chr17	73845748	73845772	G10715.1	105.95	-	WBP2	mRNA
chr19	46393313	46393356	G12423.1	105.13	-	MYPOP	mRNA
chr7	27834006	27834049	G19918.1	102.67	+	TAX1BP1	mRNA
chr11	62609076	62609145	G4815.1	102.58	-	WDR74	mRNA
chr1	28358594	28358633	G1659.1	101.42	-	EYA3	mRNA
chr1	154248128	154248158	G931.1	101.26	+	HAX1	mRNA
chr4	100869563	100869612	G17230.2	100.96	-	H2AFZ	mRNA
chr8	101715223	101715268	G21362.1	100.93	-	PABPC1	mRNA
chrM	12901	12924	G22533.1	99.69	+	MT-ND5	mRNA
chr10	105072210	105072253	G3742.1	98.78	-	PCGF6	mRNA
chr15	72491668	72491708	G7825.1	98.19	-	PKM	mRNA
chr15	69746017	69746045	G7525.1	98.19	+	RPLP1	mRNA
chr15	69747800	69747863	G7527.1	97.37	+	RPLP1	mRNA
chr7	23571516	23571551	G20461.1	97.21	-	TRA2A	mRNA
chr17	8076747	8076797	G10106.1	97.05	-	TMEM107	mRNA
chr14	102547982	102548067	G7361.1	94.37	-	HSP90AA1	mRNA
chr8	99057272	99057298	G21357.1	94.28	-	RPL30	mRNA
chr5	81572219	81572264	G18122.1	94.11	-	RPS23	mRNA
chr10	102123240	102123292	G3328.2	93.74	+	SCD	mRNA
chr11	62609147	62609150	G4815.1	92.51	-	WDR74	mRNA
chr11	62652958	62653014	G4093.1	92.07	+	SLC3A2	mRNA
chr1	149804349	149804428	G840.1	90.71	+	HIST2H4A	mRNA
chrX	118717601	118717628	G23100.1	89.1	+	UBE2A	mRNA
chrM	8722	8744	G22495.1	87.87	+	MT-ATP6	mRNA
chr11	2418508	2418607	G3872.1	87.1	+	CD81	mRNA
chr18	43669287	43669337	G11174.1	84.95	-	ATP5A1	mRNA
chr19	49995359	49995410	G11819.2	84.71	+	RPL13A	mRNA
chr17	56082522	56082557	G10590.5	84.56	-	RP11-159D12.5	mRNA
chr17	56082522	56082557	G10590.5	84.56	-	SRSF1	mRNA
chr17	49237388	49237418	G9710.1	84.29	+	NME1	mRNA
chr17	49237388	49237418	G9710.1	84.29	+	NME1-NME2	mRNA
chr17	49237388	49237418	G9710.1	84.29	+	NME2	mRNA
chr6	26056330	26056364	G19047.1	83.81	-	HIST1H1C	mRNA
chr6	27775407	27775452	G19127.1	83.5	-	HIST1H2BL	mRNA
chr9	19376561	19376620	G21957.1	83.48	-	RPS6	mRNA
chr1	109779087	109779133	G685.2	81.75	+	SARS	mRNA
chr15	82821199	82821253	G7920.1	80.51	-	RPS17	mRNA
chr12	58142329	58142373	G6128.1	79.51	-	CDK4	mRNA
chr8	109260850	109260888	G21389.1	78.72	-	EIF3E	mRNA
chr17	20905201	20905264	G10226.1	77.24	-	USP22	mRNA
chr9	91091936	91091980	G21601.1	75.41	+	SPIN1	mRNA
chr12	120636974	120637001	G6268.2	75.29	-	RPLP0	mRNA
chr5	176719118	176719149	G17859.1	75.06	+	NSD1	mRNA
chrM	3909	3935	G22463.1	74.62	+	MT-ND1	mRNA
chr16	30094732	30094757	G8319.1	74.43	+	PPP4C	mRNA
chr13	73336133	73336158	G6621.1	72.8	-	DIS3	mRNA
chr12	54627180	54627215	G6012.1	72.67	-	CBX5	mRNA
chr6	38670841	38670880	G19231.1	70.12	-	GLO1	mRNA
chr11	62648732	62648787	G4086.1	69.85	+	SLC3A2	mRNA
chr4	100871339	100871392	G17234.1	69.64	-	H2AFZ	mRNA
chr15	83205542	83205596	G7927.1	69.63	-	RPS17L	mRNA
chrM	15577	15612	G22551.1	68.2	+	MT-CYB	mRNA
chr5	162866429	162866488	G17771.1	67.8	+	CCNG1	mRNA
chr6	27115020	27115046	G18546.1	67.75	+	HIST1H2AH	mRNA
chr17	1303417	1303455	G9995.1	67.08	-	YWHAE	mRNA
chr1	225977140	225977163	G1254.1	66.5	+	SRP9	mRNA

## Sheet: lncRNAs
Supplementary table 3: METTL1 bound RNAs in HEK293T cells
Chromose	Start position	End position	Identifier	RPMs	Strand	Gene symbol	RNA type
chr1	28975136	28975254	G259.1	61392.9	+	RNU11	lincRNA
chr1	17199077	17199151	G145.1	39258.1	+	U1	lincRNA
chr1	16861771	16861846	G1522.1	8998.91	-	U1	lincRNA
chr17	8126188	8126228	G10114.2	8427.73	-	LINC00324	lincRNA
chr1	149664385	149664429	G2197.1	7527.01	-	RP11-353N4.5	lincRNA
chr5	180618663	180618723	G18418.1	2122.69	-	CTC-338M12.2	lincRNA
chr16	3232673	3232709	G8709.2	896.05	-	AJ003147.8	lincRNA
chr17	8124172	8124259	G10112.1	831.58	-	LINC00324	lincRNA
chr17	8125542	8125632	G10113.1	528.74	-	LINC00324	lincRNA
chr16	3207422	3207480	G8706.1	359.55	-	RP11-473M20.16	lincRNA
chr1	566221	566262	G1374.1	196.07	-	RP5-857K21.4	lincRNA
chr11	65190860	65190882	G4159.2	167.4	+	NEAT1	lincRNA
chr7	45022768	45022808	G20572.2	165.47	-	SNHG15	lincRNA
chr16	76268934	76268965	G9076.1	121.8	-	RP11-150D5.2	lincRNA
chr7	45022664	45022704	G20571.1	81.84	-	SNHG15	lincRNA
chr12	20095642	20095665	G5213.1	76.38	+	RP11-405A12.2	lincRNA
chr11	65191107	65191150	G4160.1	52.33	+	NEAT1	lincRNA
chr17	19349748	19349788	G10202.1	50.96	-	AC004448.5	lincRNA
chr11	65269833	65269855	G4185.1	35.85	+	MALAT1	lincRNA
chr17	18228151	18228181	G9343.2	25.02	+	RP1-178F10.3	lincRNA
chr22	43011552	43011581	G15068.1	24.68	+	RNU12	lincRNA
chr17	18965340	18965360	G9357.1	24.15	+	SNORD3B-1	lincRNA
chr5	173941129	173941159	G17811.1	19.51	+	RP11-267A15.1	lincRNA
chr17	19349564	19349601	G10200.1	18.11	-	AC004448.5	lincRNA
chr12	54526013	54526052	G5378.1	18.09	+	RP11-834C11.4	lincRNA
chr9	96938624	96938663	G21636.1	17.91	+	RP11-2B6.3	lincRNA
chr20	34635737	34635764	G14269.1	17.56	-	LINC00657	lincRNA
chr12	20095404	20095425	G5212.1	16.68	+	RP11-405A12.2	lincRNA
chr11	65269091	65269125	G4180.1	16.48	+	MALAT1	lincRNA
chr19	6212189	6212210	G12080.1	16.3	-	CTC-503J8.6	lincRNA
