# Supplementary material for: METTL1 promotes tumorigenesis through tRNA-derived fragment biogenesis in prostate cancer
Source: Mol Cancer. 2023 Jul 29;22:119. doi: 10.1186/s12943-023-01809-8 (PMC10386714; doi:10.1186/s12943-023-01809-8)
Supplement: Supplementary file 13 — Additional file 13: Supplementary Table S4. tRNA fragment reads in Control (wt) and METTL1 KO cells. [file 12943_2023_1809_MOESM13_ESM.xlsx]

## Sheet: sandra.fragments.new.all
Supplementary table S4: tRNA fragment reads in Control (wt) and METTL1 KO cells
GtRNA.ID	hg38.GtRNA.location	full.trna.length	tRNA.fragment	fragment.location	fragment.length	fragment.dist.fromstart	CTRL_NT_1	CTRL_NT_2	CTRL_NT_6	KO_NT_2	KO_NT_3	KO_NT_6	KO_NT.vs.CTRL_NT.log2FoldChange	KO_NT.vs.CTRL_NT.padj
tRNA-Met-CAT-4-2	chr6:26743263:26743335:+	73	ATAATCTGAAGGTCCTGAGTT	chr6:26743297:+	21	34	2.09517	2.86028	1.86596	0	1.47013	0	-2.5982	1
tRNA-Ala-TGC-2-1	chr6:28643445:28643516:+	72	GGGGATGTAGCTCAGCG	chr6:28643445:+	17	0	2.64072	2.19473	1.86596	2.12377	2.183	2.68444	0.021624	1
tRNA-Thr-AGT-2-2	chr6:27684695:27684768:-	74	GCTCCGTGGCTTAGC	chr6:27684753:-	15	1	0	0	0	1.69549	0	1.237	2.79278	1
tRNA-Leu-TAG-1-1	chr17:8120314:8120395:-	82	ATCCCACCGCTGCCA	chr17:8120314:-	15	67	5.466	5.88614	5.88734	7.16157	7.53927	6.81097	1.46834	0.0174437
tRNA-Gly-TCC-2-5	chr1:161469757:161469828:-	72	GCGTTTGTGGTATAGTGGCGAGCAT	chr1:161469804:-	25	0	0	0	0	0	0	1.237	1.22724	1
tRNA-Gly-GCC-1-1	chr1:161443304:161443374:+	71	TGCATTGGTGGTTCAGTGGTAGAATT	chr1:161443303:+	26	-1	3.24933	3.17801	2.65311	1.08368	3.0147	3.39226	-0.338441	0.984006
tRNA-Glu-CTC-1-3	chr1:161454608:161454679:-	72	TCCCTGGTTGTCTAGTGGTTAGGATTCGG	chr1:161454651:-	29	0	0	0.921825	1.86596	0	0	0	-2.42965	1
tRNA-Arg-CCG-2-1	chr17:68019897:68019969:-	73	CTGGGGATTGTGGGTTCGAGTCCCATCTGGGTCGCCA	chr17:68019894:-	37	39	3.34536	3.75736	5.19806	4.32412	5.3827	4.32187	0.505551	0.939476
tRNA-Asn-GTT-6-1	chr1:143735920:143735993:-	74	GAAAAGTTGGTGGTTCGAGCCC	chr1:143735931:-	22	41	0	0	0	0	0	0	0	1
tRNA-Gly-GCC-1-2	chr1:161450677:161450747:+	71	GCATGGGTGGTTTAGTGGT	chr1:161450677:+	19	0	2.78471	0.921825	1.21571	2.45358	1.87015	3.19259	0.796933	1
tRNA-Asp-GTC-2-3	chr1:161455624:161455695:-	72	TGTCACGCGGGAGACCGGGGTTCGATTCCCCAACGGGGAGCCA	chr1:161455621:-	43	32	0	0.921825	0	1.69549	1.87015	0	2.38198	1
tRNA-Gln-TTG-1-1	chr17:49192528:49192599:+	72	ATCCAGCGATCCGAGTTCAAAT	chr17:49192565:+	22	37	1.20734	1.47976	0	2.94797	2.65797	3.99348	2.98617	1
tRNA-Cys-GCA-6-1	chr3:132229100:132229171:-	72	GTGTAGCTCAGTGGTA	chr3:132229152:-	16	4	0	0	1.21571	1.69549	0	1.237	1.83795	1
tRNA-Lys-TTT-3-5	chr17:8119155:8119227:+	73	CTCAGTCGGTAGAGCATCAGACTTT	chr17:8119165:+	25	10	2.78471	2.86028	4.28657	3.46923	3.30047	0	-0.629271	0.951134
tRNA-Gln-CTG-1-3	chr6:28941601:28941672:-	72	CTGAATCCAGCGATCCGAGTTC	chr6:28941618:-	22	33	4.86522	5.01381	4.55357	4.80046	4.73725	5.78877	0.369647	0.965966
tRNA-Arg-TCG-4-1	chr6:26299677:26299749:+	73	GACCACGTTGCCTAA	chr6:26299677:+	15	0	3.43541	2.67063	2.65311	3.73485	3.92256	1.237	0.447597	0.972157
tRNA-iMet-CAT-1-2	chr6:26286526:26286597:+	72	AACCCAGAGGTCGATGG	chr6:26286561:+	17	35	0.726443	0.921825	1.21571	1.08368	0	1.89304	0.386298	1
tRNA-Gly-GCC-2-3	chr6:27902908:27902978:-	71	GCATTGGTGGTTCAGTGGTAGAATTCAC	chr6:27902951:-	28	0	1.85528	1.88109	1.86596	0	0.914747	2.34234	-0.772269	1
tRNA-Gly-GCC-2-3	chr6:27902908:27902978:-	71	GCATTGGTAGTTCAGTGGTAGAATTCTCGCCTGCC	chr6:27902944:-	35	0	2.78471	3.84976	3.35866	2.12377	0.914747	1.89304	-2.06668	1
tRNA-Glu-CTC-1-1	chr1:146035692:146035763:+	72	TCCCTGGTGGTCGAGTGGTTAGGATTCG	chr1:146035692:+	28	0	1.20734	1.47976	1.21571	0	0.914747	1.237	-1.00341	1
tRNA-Asp-GTC-2-4	chr1:161463034:161463105:-	72	GCCGTCGTCCTCGTTAGTATAGTGGTGAGTATCCCCGCCTGT	chr1:161463071:-	42	-7	2.09517	3.31399	2.65311	2.94797	1.47013	0	-1.03011	1
tRNA-Gly-GCC-1-3	chr1:161458108:161458178:+	71	GCAGGGGTGGTTCAGTGGTAGAATTCTCGCCTGCCACGC	chr1:161458108:+	39	0	2.30081	2.45221	1.21571	2.45358	1.87015	3.86501	1.02483	1
tRNA-His-GTG-1-5	chr6:27158127:27158198:+	72	GTACTCTGCGTTGTGGCCGCAGC	chr6:27158148:+	23	21	2.09517	1.47976	1.21571	0	0	1.89304	-1.50346	1
tRNA-Asp-GTC-3-1	chr6:27583457:27583528:-	72	ACGCGGGAGACCGGGGTTCGATTCCCCGACGGCGAGCC	chr6:27583455:-	38	36	0	0	0	0	0.914747	0	1.22724	1
tRNA-Val-CAC-1-7	chr1:149712552:149712624:-	73	ACACGCGAAAGGTCCCCGGTT	chr1:149712570:-	21	34	5.85664	6.1451	4.70756	4.80046	3.74344	3.86501	-1.53112	0.372091
tRNA-Gln-TTG-1-1	chr17:49192528:49192599:+	72	CGAATCCAGCGATCCGAGTT	chr17:49192562:+	20	34	0.726443	0	0	0	0	0	-0.695007	1
tRNA-Ala-TGC-3-1	chr5:181206868:181206939:+	72	GTGGATGTAGCTCAGTGGTAGAGC	chr5:181206868:+	24	0	0.726443	0	0	0	0.914747	0	0.266348	1
tRNA-Glu-CTC-1-1	chr1:146035692:146035763:+	72	ATCCCTGGTGGTCTAGTGGTTAGGATTCGGCGCTCTCACCGCCGCG	chr1:146035691:+	46	-1	2.64072	0	2.92842	3.46923	2.65797	1.237	0.520401	1
tRNA-Leu-CAG-1-2	chr1:161448951:161449033:+	83	GTCAAGATGGCCGAGC	chr1:161448951:+	16	0	4.41219	6.03132	3.95867	5.15796	2.84733	4.74333	-0.591558	0.9238
tRNA-Leu-AAG-1-1	chr5:181097474:181097555:-	82	AGTCTCTTCGGAGGCGTGGGTTCG	chr5:181097490:-	24	42	0	0	1.86596	0	1.87015	0	0.245802	1
tRNA-Ser-AGA-2-3	chr6:27495814:27495895:+	82	GTAGTCGTTGCCGAGTGGTTAA	chr6:27495814:+	22	0	1.20734	0.921825	0	0	1.47013	0	-0.275158	1
tRNA-Ala-AGC-3-1	chr6:28607156:28607227:+	72	TCGATCCCCGGCATCTCCACCAG	chr6:28607209:+	23	53	0	1.88109	1.21571	0	0	0	-2.7005	1
tRNA-Lys-CTT-7-1	chr1:54957869:54957941:-	73	GTCGGTAGAGCATGAGACTCTTAATCT	chr1:54957901:-	27	14	2.91563	3.02788	3.53362	1.69549	2.183	3.56762	-0.56788	0.958217
tRNA-Cys-GCA-2-3	chr17:39153734:39153805:-	72	AGAGCATTTGACTGCAGATCAAGA	chr17:39153763:-	24	19	1.85528	0.921825	0	3.46923	2.43994	0	1.91972	1
tRNA-Pro-TGG-3-3	chr16:3158922:3158993:+	72	CAAATCCCGGACGAGCCCTCTTT	chr16:3158976:+	23	54	2.91563	2.19473	1.86596	3.46923	2.84733	2.34234	0.646667	1
tRNA-Met-CAT-1-1	chr8:123157230:123157302:-	73	TCGTGAGTTCGATCCTCACACGGGGCACAATAATT	chr8:123157222:-	35	46	0	0	0	0	0	0	0	1
tRNA-Lys-TTT-3-5	chr17:8119155:8119227:+	73	TAATCTGAGGGTCCAGGGTTCAGGTCCCTGTTCGGGCGCCA	chr17:8119190:+	41	35	2.91563	3.43824	3.68964	5.28765	5.07698	0	1.343	0.779058
tRNA-Arg-TCT-2-1	chr17:8120925:8121012:+	88	TTCAAAGGTTGTGGGTTC	chr17:8120978:+	18	53	2.30081	2.86028	2.92842	3.1434	3.4246	2.34234	0.392001	0.991242
tRNA-Gly-GCC-2-4	chr16:70779039:70779109:-	71	GCATTGGTGGTTCATTGGTAGAATTCTCGCCTGC	chr16:70779076:-	34	0	2.48075	4.65259	5.19806	4.32412	3.53889	4.11145	-0.472252	0.966725
tRNA-Val-CAC-4-1	chr1:143803994:143804066:-	73	GCGCGAAAGGCCCCCGGTTC	chr1:143804011:-	20	36	0	0	0	0	0	0	0	1
tRNA-Leu-CAA-3-1	chr6:27602569:27602675:-	107	GTCATGATGGCCGAGTGG	chr6:27602658:-	18	0	0	0	0	0	0	0	0	1
tRNA-Glu-TTC-2-1	chr13:44917927:44917998:-	72	TCCCACATGGTCCAGCGGTTAGGATTCCTGGTTTT	chr13:44917964:-	35	0	3.24933	4.60034	4.97356	4.85728	4.22534	3.19259	-0.18665	1
tRNA-Asp-GTC-2-8	chr12:96036021:96036092:+	72	TCACACGGGAGACCGGGGTTCGATTCCCCGACGGGGAGCCA	chr12:96036055:+	41	34	0.726443	2.19473	3.35866	1.08368	3.74344	0	0.135435	1
tRNA-iMet-CAT-1-7	chr6:27902493:27902564:-	72	CGGAAGCGTGCTGGGCCCATA	chr6:27902529:-	21	15	2.91563	0.921825	0	2.45358	2.65797	2.96077	1.01771	0.912001
tRNA-Ser-AGA-1-1	chr6:27541775:27541856:-	82	GTAGTCGTGACCGAG	chr6:27541842:-	15	0	4.49827	4.60034	4.70756	5.15796	4.41687	5.42859	0.464781	0.885989
tRNA-Gly-GCC-2-3	chr6:27902908:27902978:-	71	AGAATTCTCGCCTGCCACG	chr6:27902941:-	19	19	6.33728	6.10816	5.75227	6.26907	6.99536	5.5589	0.312128	0.951134
tRNA-Asp-GTC-2-3	chr1:161455624:161455695:-	72	CCCGCCTGTCACGCGGGAGACCGGGGTTCGATTCCTCGACGGGGAGCCA	chr1:161455621:-	49	26	0	0	0	0	0	0	0	1
tRNA-Arg-ACG-2-3	chr6:27215173:27215245:+	73	TGACTGCGGATCAGAA	chr6:27215201:+	16	28	3.88222	4.84448	4.91151	4.15312	3.83578	2.34234	-1.01554	0.692074
tRNA-Ala-TGC-4-1	chr12:124939966:124940037:+	72	CAATCCCCGGCATCTCCAGACTTTTCCGCCTTTTT	chr12:124940020:+	35	54	0	0.921825	2.65311	1.08368	2.183	1.237	0.0253126	1
tRNA-Leu-AAG-2-1	chr5:181187701:181187782:+	82	CTCTTCGGGGGCGTGGGTTC	chr5:181187746:+	20	45	1.56738	0	0	1.08368	0.914747	0	-0.190429	1
tRNA-Pro-TGG-3-3	chr16:3158922:3158993:+	72	ATGATTCTCGCTTGGGGTGCGAGAGGTCCCGGGTTCA	chr16:3158941:+	37	19	1.20734	0	0	0	0	0	-1.39644	1
tRNA-Ala-AGC-14-2	chr6:26828227:26828299:-	73	GGGGGATTAGCTCAAGTGG	chr6:26828281:-	19	0	0	1.47976	1.86596	1.69549	0	0	-0.951165	1
tRNA-Gly-TCC-2-4	chr1:161462376:161462447:-	72	GGTATAGTGGTGAGCATAGCTGCCTTCCAAGCAGTTGA	chr1:161462402:-	38	8	3.24933	0	0	1.08368	0.914747	1.237	-1.50869	0.82104
tRNA-Gly-GCC-2-5	chr16:70789507:70789577:+	71	CACGCGGGAGGCCCGGGTTCGATTCCCGGCCAATGCACCA	chr16:70789541:+	40	34	7.28054	8.33949	6.79145	6.55326	7.8963	6.38857	-0.50515	0.896894
tRNA-Glu-CTC-2-1	chr1:248874248:248874319:+	72	GGTTAGGATTCGGCG	chr1:248874264:+	15	16	5.60829	5.81915	4.55357	4.67963	6.1484	5.0691	0.0150262	1
tRNA-Tyr-GTA-5-3	chr14:20653099:20653192:-	94	CGATAGCTCAGCTGGT	chr14:20653173:-	16	4	0.726443	0	0	0	0	0	-0.694918	1
tRNA-Gly-GCC-2-4	chr16:70779039:70779109:-	71	GCGTTGGTGGTTCAGT	chr16:70779094:-	16	0	1.20734	2.19473	2.65311	2.12377	2.43994	2.68444	0.427728	1
tRNA-Gly-TCC-2-3	chr1:161454966:161455037:-	72	GCGTTGGTGGCATAGTGGTGAGCATAG	chr1:161455011:-	27	0	2.30081	0.921825	1.21571	2.72185	0.914747	1.237	0.266814	1
tRNA-Gly-TCC-2-2	chr1:161447585:161447656:-	72	GCGTTGGTGGTATAGTGGTGAGCATAGCTGCCTTCCAAGCAGTT	chr1:161447613:-	44	0	9.4186	8.88662	9.12017	8.70539	9.24015	7.28269	-0.541462	0.915259
tRNA-Gly-GCC-1-4	chr1:161465468:161465538:+	71	TGGGTGGTTCAGTGGTAGAATTCTCGCCTGCCA	chr1:161465471:+	33	3	0	2.19473	0	0	2.183	2.96077	1.49809	1
tRNA-Leu-CAG-1-6	chr1:161530342:161530424:-	83	GACAGGATGGCCGAGC	chr1:161530409:-	16	0	2.09517	1.88109	3.35866	2.12377	2.183	2.96077	-0.117581	1
tRNA-Gly-GCC-1-1	chr1:161443304:161443374:+	71	CAGCACGCCCTCCCATTTT	chr1:161443373:+	19	69	0	1.47976	2.92842	0	0	1.237	-2.75023	1
tRNA-Asp-GTC-2-7	chr6:27503744:27503815:+	72	TCCTCGTTAGTATAGTGGTGGGTATCCCCGCCTGTC	chr6:27503744:+	36	0	1.85528	2.67063	1.21571	2.45358	1.47013	3.56762	0.812444	1
tRNA-Asp-GTC-2-4	chr1:161463034:161463105:-	72	GAGACCGGGGTTCGATTCCCTGACGGGGAGCCA	chr1:161463031:-	33	42	0	3.02788	3.35866	2.12377	2.43994	1.89304	-0.554408	0.968592
tRNA-Gly-TCC-2-1	chr1:146037061:146037132:+	72	GCGTTGGTGGTATAGCGGTG	chr1:146037061:+	20	0	1.85528	0	2.31257	2.12377	1.87015	2.96077	0.978539	1
tRNA-Glu-CTC-1-6	chr6:28982199:28982270:+	72	ACCGCCACGGCCCGGGTTC	chr6:28982235:+	19	36	0	0	0	0	0	0	0	1
tRNA-Val-AAC-2-1	chr5:181188416:181188488:-	73	GTTTCCGTAGTGTAGTGGTCATCACGTTCGCCTGACACGCGAAA	chr5:181188445:-	44	0	7.05767	6.08933	6.72085	3.60814	3.83578	1.237	-3.51933	0.000468382
tRNA-Gln-CTG-1-5	chr17:8119752:8119823:+	72	AGCACTCTGGACTCTGAATCCAGCGAT	chr17:8119772:+	27	20	3.34536	1.47976	0	3.1434	1.47013	4.32187	1.21305	0.752403
tRNA-Gly-GCC-2-2	chr2:156401147:156401217:-	71	GCATTGGTGGTTCAGTGGTAGAATTCTCGCCTGCCACGCGAGA	chr2:156401175:-	43	0	2.09517	1.47976	1.21571	2.45358	0.914747	2.96077	0.850506	1
tRNA-Gly-GCC-2-5	chr16:70789507:70789577:+	71	GTGGTTCAGTGGTAGAATTCTCGCCTGC	chr16:70789513:+	28	6	6.25312	5.45735	5.56345	4.80046	5.80438	6.86235	0.249945	0.985059
tRNA-Gln-CTG-1-1	chr6:18836171:18836242:+	72	TAGCACTCTGGACTCTGAATCCAGCGATCCGAGT	chr6:18836190:+	34	19	0	0.921825	1.86596	0	2.43994	0	0.635039	1
tRNA-Ser-AGA-2-6	chr17:8226610:8226691:-	82	GAAGTCGTGGCCGAGT	chr17:8226676:-	16	0	2.09517	0.921825	1.86596	1.08368	1.47013	3.19259	0.656301	1
tRNA-His-GTG-1-2	chr1:147073225:147073296:+	72	TCGAATCCGAGTCACGGCA	chr1:147073278:+	19	53	0	0.921825	2.65311	0	1.87015	0	-1.06128	1
tRNA-Thr-AGT-1-1	chr17:8187160:8187233:+	74	GGCGCCGTTGCTTAGTTGG	chr17:8187160:+	19	0	2.91563	0.921825	3.68964	2.94797	3.92256	0	0.145988	1
tRNA-Tyr-GTA-5-4	chr14:20663192:20663285:-	94	GATAGCTCAGCTGGTAGAGC	chr14:20663261:-	20	5	0	1.47976	0	0	0	0	-1.59245	1
tRNA-Leu-CAA-1-2	chr6:28941053:28941157:+	105	CGAATCCCACCTCTGACACCA	chr6:28941140:+	21	87	0	0.921825	1.86596	1.08368	0.914747	0	-0.567493	1
tRNA-Gly-GCC-4-1	chr1:161480566:161480636:+	71	ATGCAGCACGCCCTCCCATTTT	chr1:161480632:+	22	66	0.726443	1.47976	0	0	0	0	-2.07759	1
tRNA-Gly-GCC-1-5	chr21:17454789:17454859:-	71	GCATGGGTGGTTCAGTGGTAGAATTCTCGCCTGTA	chr21:17454825:-	35	0	0.726443	0	2.31257	1.08368	2.183	3.39226	1.72505	1
tRNA-Asn-GTT-2-4	chr13:30673964:30674037:-	74	GGCTGTTAACCGAAAGGTTGGTGGTTCGTGCCCACCC	chr13:30673971:-	37	30	2.48075	0	0	3.1434	0.914747	0	0.817698	1
tRNA-Gly-GCC-2-2	chr2:156401147:156401217:-	71	GCATTGGTGGTTCAGTTGTA	chr2:156401198:-	20	0	0	0.921825	3.15952	0	0.914747	0	-2.84778	1
tRNA-His-GTG-1-9	chr15:45201151:45201222:+	72	AGTACTCTGCGTTGTGGCC	chr15:45201171:+	19	20	3.81671	4.16958	1.86596	3.73485	0.914747	1.237	-1.20861	0.714806
tRNA-Asp-GTC-2-4	chr1:161463034:161463105:-	72	ACGCGGGAGACCGGGGTTTGATTCCCCGACGGGGAGC	chr1:161463033:-	37	36	0	0	0	0	0	0	0	1
tRNA-Gln-CTG-1-5	chr17:8119752:8119823:+	72	ACTCTGGACTCTGAATCG	chr17:8119775:+	18	23	0	0	0	0	0	0	0	1
tRNA-Gly-GCC-2-2	chr2:156401147:156401217:-	71	ACGCGGGAGGCCCGGGTTCGTTTCCCG	chr2:156401156:-	27	35	0	0	0	0	0	0	0	1
tRNA-Leu-AAG-1-3	chr5:181174044:181174125:-	82	GTATCCCACCGCTGCCA	chr5:181174044:-	17	65	0	0	0	0	0	0	0	1
tRNA-Gly-GCC-2-6	chr17:8125746:8125816:+	71	CATTGGTGGTTCAGTGGTAGAATTCTCGCCTGCCACGC	chr17:8125747:+	38	1	6.66961	5.64956	6.84222	6.55326	5.97652	6.45702	-0.125399	0.996429
tRNA-Asp-GTC-2-2	chr1:161448243:161448314:-	72	CGCGGGAGGCCGGGGTTCGATTCCCCGACGGGGAGCCA	chr1:161448240:-	38	37	3.03564	4.93163	6.58833	5.15796	4.82997	2.68444	-0.936994	0.798153
tRNA-Gly-GCC-3-1	chr16:70778211:70778281:-	71	CATTGGTGGTTCAGTGGTAGAATTCTC	chr16:70778254:-	27	1	6.99242	5.77269	6.37501	6.09099	6.44076	7.25732	0.209969	0.980284
tRNA-Gly-GCC-1-2	chr1:161450677:161450747:+	71	GCATGGGTGGTTAAGTGGTAGAATTCTCGCC	chr1:161450677:+	31	0	0.726443	2.67063	1.86596	0	0	3.19259	-0.132393	1
tRNA-Val-CAC-5-1	chr1:121020729:121020801:-	73	GTTTCCGTATTGTAGTGGTTATCACGTTCGCCT	chr1:121020769:-	33	0	1.85528	1.47976	2.65311	0	0	1.237	-3.01464	1
tRNA-Gly-GCC-1-1	chr1:161443304:161443374:+	71	CATGAGTGGTTCAGTGGTAGAATT	chr1:161443305:+	24	1	1.20734	0	0	0	0	1.89304	0.801303	1
tRNA-Met-CAT-1-1	chr8:123157230:123157302:-	73	TCGTGAGTTCGATCCTCACACGGGGCACCG	chr8:123157227:-	30	46	0	0	0	0	0	0	0	1
tRNA-Ala-TGC-6-1	chr6:28758364:28758435:-	72	GGGGGTGTAGCTCAGTGGTT	chr6:28758416:-	20	0	2.64072	1.88109	0	2.12377	2.183	0	-0.220768	1
tRNA-Glu-CTC-1-1	chr1:146035692:146035763:+	72	TCCCTGGTGGTCTAGTGGTTAGGATTCGGT	chr1:146035692:+	30	0	2.09517	2.19473	2.31257	3.85132	2.183	4.11145	1.61567	0.744863
tRNA-Gln-TTG-1-1	chr17:49192528:49192599:+	72	AATCCAGCGATCCGAGTTT	chr17:49192564:+	19	36	1.85528	0	0	0	1.87015	0	-0.0277472	1
tRNA-Glu-CTC-1-4	chr1:161462019:161462090:-	72	TCCCTCGTGGTCTAGTGGTTAGGATTCGGC	chr1:161462061:-	30	0	1.20734	0	2.92842	1.69549	1.47013	0	-0.897626	1
tRNA-Asp-GTC-2-8	chr12:96036021:96036092:+	72	GAGACCGGGGTTCGATTCCCCGACTGGGAGCCA	chr12:96036063:+	33	42	2.64072	3.02788	4.63262	3.60814	3.16465	1.237	-0.77078	0.94174
tRNA-Asp-GTC-2-10	chr12:124939647:124939718:-	72	CCTCGTTAGTATAGTGGTGAGTATC	chr12:124939693:-	25	1	2.30081	1.88109	0	1.69549	0	1.89304	-0.531369	1
tRNA-Glu-CTC-1-5	chr1:161469399:161469470:-	72	TCCCTTGTGGTCTAGTGGTTAGGATTCG	chr1:161469443:-	28	0	3.14644	2.19473	1.21571	2.12377	1.47013	1.237	-1.03876	0.892572
tRNA-Gly-GCC-5-1	chr16:70788694:70788764:+	71	CATTGGTGGTTCAGTGGTAGGATTCTCGCCTGC	chr16:70788695:+	33	1	1.85528	2.67063	2.92842	1.08368	0	0	-3.60872	1
tRNA-Ala-TGC-4-1	chr12:124939966:124940037:+	72	ATGCTTTGCACGTAT	chr12:124939992:+	15	26	1.20734	0.921825	0	0	0	0	-1.99489	1
tRNA-Lys-TTT-3-3	chr6:28951029:28951101:+	73	TGAGGGTCCAGGGTTCAAG	chr6:28951069:+	19	40	3.14644	3.43824	4.84668	2.45358	2.84733	2.68444	-1.47476	0.727573
tRNA-Lys-CTT-3-1	chr16:3157405:3157477:-	73	GCCCGGCTAGCTCAGTCGGTAAAGCATGA	chr16:3157449:-	29	0	1.20734	0	1.86596	0	2.43994	0	0.234944	1
tRNA-Leu-AAG-2-4	chr16:22297140:22297221:+	82	GTAGCGTGGCCGAGC	chr16:22297141:+	15	1	6.68805	7.19776	6.56836	6.09099	6.68373	7.24447	-0.102098	1
tRNA-Arg-CCT-3-1	chr16:3152900:3152972:+	73	GGGTAAAGAAAGGCCGAATTTT	chr16:3152968:+	22	68	2.30081	0	0	1.08368	0.914747	0	-1.03108	1
tRNA-Gly-GCC-1-3	chr1:161458108:161458178:+	71	GCATGGGTGGTTCAGTGGTAGAATTCTCGCCGGC	chr1:161458108:+	34	0	0.726443	0	1.86596	1.08368	0	1.237	-0.383721	1
tRNA-Ala-TGC-2-1	chr6:28643445:28643516:+	72	GGGGATGTATCTCAGTGGT	chr6:28643445:+	19	0	3.34536	4.37011	4.46995	3.46923	3.30047	3.56762	-0.737092	0.897142
tRNA-Ser-AGA-4-1	chr6:27553413:27553494:-	82	GTAGTCGTGGCCGAATGGTTA	chr6:27553474:-	21	0	3.43541	3.31399	5.09017	3.95909	4.41687	2.34234	-0.373651	0.989657
tRNA-Ile-AAT-5-4	chr14:102317092:102317165:+	74	CCGTACGGGCCAGGCTAACTTTT	chr14:102317154:+	23	62	0	0	0	0	1.47013	0	1.97571	1
tRNA-Ala-AGC-2-2	chr6:28863685:28863756:-	72	CCCCGGGTTCAATCCCCGGCACCT	chr6:28863688:-	24	45	0	0	0	0	0	0	0	1
tRNA-Gly-GCC-1-1	chr1:161443304:161443374:+	71	CATGGGTGGTTCAGTGGTAGAATTCTCGCCT	chr1:161443305:+	31	1	8.86133	9.23174	8.95314	9.0991	8.35992	10.312	0.4592	0.867713
tRNA-Val-AAC-3-1	chr6:27650928:27651000:-	73	AGTGGTTACCCTTCTTA	chr6:27650911:-	17	73	0.726443	0	2.31257	2.72185	1.47013	0	0.828564	1
tRNA-Gln-CTG-6-1	chr6:27791356:27791427:-	72	TCTAGCGATCCGAGTTC	chr6:27791373:-	17	38	0	0	0	0	0	2.34234	2.94497	1
tRNA-Glu-CTC-1-1	chr1:146035692:146035763:+	72	TCCCTGGTGGTCTAGTGGTTAGGATTCGGCGCTGT	chr1:146035692:+	35	0	1.56738	2.86028	3.15952	2.94797	1.47013	1.89304	-0.51143	1
tRNA-Thr-TGT-2-1	chr1:222465005:222465077:+	73	GGCTCCATAGCTCAGTGGTTAG	chr1:222465005:+	22	0	2.30081	1.88109	0	2.72185	2.65797	2.68444	1.19657	0.856335
tRNA-Lys-CTT-2-3	chr5:181221979:181222051:-	73	TAGAGCATGAGACTC	chr5:181222018:-	15	19	4.53946	5.48642	5.78725	4.24115	5.35176	3.99348	-0.693991	0.787762
tRNA-Lys-TTT-3-3	chr6:28951029:28951101:+	73	TCAGTCGGTAGAGCATCAGACT	chr6:28951040:+	22	11	3.94488	4.01852	4.28657	3.85132	4.22534	3.72397	-0.13835	1
tRNA-Ser-AGA-3-1	chr6:27532208:27532289:+	82	GTAGTCGTGGCCGGGTGGTT	chr6:27532208:+	20	0	3.52016	1.88109	2.65311	3.1434	0.914747	1.237	-0.890901	1
tRNA-Lys-TTT-3-1	chr1:204506527:204506599:+	73	ATCTGAGGGTCCAGGGTTCAAGTCCCTG	chr1:204506564:+	28	37	1.85528	1.47976	1.86596	2.45358	1.87015	0	0.0367566	1
tRNA-Lys-TTT-3-4	chr11:59560335:59560407:-	73	AGTCGGTAGAGCATCAGACTTTTAATCTGAGGGTCCAGGGTTCA	chr11:59560351:-	44	13	2.30081	0.921825	0	1.69549	0.914747	0	-0.646766	1
tRNA-Gly-GCC-5-1	chr16:70788694:70788764:+	71	GCATTGGTGGTTTAGTGG	chr16:70788694:+	18	0	0.726443	0	0	1.08368	0.914747	0	1.11323	0.951839
tRNA-Lys-CTT-2-2	chr5:181207755:181207827:+	73	GCCCGGCTAGCTCAGTCGGTAGAGCATGAGA	chr5:181207755:+	31	0	12.5899	11.6373	12.207	11.3501	11.7057	11.8278	-0.554727	0.731031
tRNA-Cys-GCA-2-2	chr17:38867645:38867716:+	72	TGACTGCAGATCAAGAG	chr17:38867672:+	17	27	0.726443	0.921825	1.86596	1.08368	2.84733	0	1.06826	0.911653
tRNA-Glu-CTC-1-4	chr1:161462019:161462090:-	72	AGGATTCGGCGCTCTCA	chr1:161462054:-	17	20	4.72942	4.88871	5.29844	5.01544	4.35581	5.95579	0.268395	0.968592
tRNA-Glu-CTC-2-1	chr1:248874248:248874319:+	72	TAGGATTTGGCGCTCT	chr1:248874267:+	16	19	0	0	0	1.08368	0	1.237	2.22719	1
tRNA-Asp-GTC-2-3	chr1:161455624:161455695:-	72	GCCTGTCACGCGGGAGACCGGGGTTCAATTCCCCGACGGGGAGCC	chr1:161455622:-	45	29	0	0	1.21571	0	1.47013	0	1.00475	1
tRNA-Asn-GTT-2-5	chr17:38751781:38751854:-	74	ACCGAAAGGTTGGTGGTTCGAGCCCACCCAGGGACGCCA	chr17:38751778:-	39	38	1.85528	2.45221	2.92842	0	1.87015	0	-2.21143	1
tRNA-Cys-GCA-9-3	chr7:149635687:149635758:+	72	GGGGGTATAACTCAGGGG	chr7:149635687:+	18	0	1.85528	0	2.92842	2.72185	1.47013	3.39226	0.918688	1
tRNA-Ile-GAT-1-1	chrX:3838377:3838450:-	74	GGCCGGTTAGCTCAGTTG	chrX:3838433:-	18	0	11.3054	11.0866	11.322	10.7866	11.2347	11.0651	-0.201445	0.951134
tRNA-Ala-TGC-3-1	chr5:181206868:181206939:+	72	TCGATCCCCGGCATCT	chr5:181206921:+	16	53	0	0	1.21571	1.08368	1.47013	0	1.61267	1
tRNA-Glu-CTC-1-2	chr1:161447228:161447299:-	72	TCCCTGGTGGTCTAGGGGTTAGGATTCGGCGCT	chr1:161447267:-	33	0	4.11802	3.55264	2.92842	3.95909	3.53889	3.56762	0.073212	1
tRNA-Pro-AGG-2-4	chr11:76235513:76235584:+	72	AGGGGTATGATTCTCGCTTGGG	chr11:76235526:+	22	13	0	0	0	0	0	0	0	1
tRNA-Val-CAC-1-2	chr5:181097070:181097142:+	73	GTGTAGTGGTTATCA	chr5:181097079:+	15	9	3.24933	2.19473	1.21571	0	1.87015	0	-2.2526	1
tRNA-Asp-GTC-2-11	chr17:8222238:8222309:-	72	CGGGGTTCGATTCCCCGACGGGGAGC	chr17:8222237:-	26	47	1.20734	4.70301	4.07645	2.45358	4.58594	1.89304	-0.423667	0.972157
tRNA-Asp-GTC-2-2	chr1:161448243:161448314:-	72	GGAGACCGGGGTTCGATTCCCCGACGTGGAGCCA	chr1:161448240:-	34	41	1.56738	0.921825	1.21571	1.08368	0	0	-1.84413	0.85707
tRNA-Gly-CCC-1-1	chr1:16545939:16546009:-	71	GCATTAGTGGTTCAGTGGT	chr1:16545991:-	19	0	4.45587	4.93163	4.84668	3.31549	2.65797	3.56762	-1.65719	0.274904
tRNA-Lys-TTT-3-2	chr1:204507030:204507102:-	73	CTCAGTCGGTAGAGCA	chr1:204507077:-	16	10	0.726443	0	2.31257	1.08368	1.47013	1.89304	0.376111	1
tRNA-Lys-TTT-4-1	chr6:27591814:27591886:-	73	CAGTCGGTAGAGCATCAGAA	chr6:27591855:-	20	12	1.20734	0.921825	3.15952	1.69549	0.914747	0	-1.65082	1
tRNA-Arg-TCG-3-1	chr17:75035113:75035185:+	73	GAGGGTTCGTGTCCCTTCGTGGTCGC	chr17:75035161:+	26	48	0	0	0	0	0	0	0	1
tRNA-Gly-GCC-1-4	chr1:161465468:161465538:+	71	GCATGGGTGGTTCAGTGGTAGAATTCTCGCCTGCCACGCGGGGGGC	chr1:161465468:+	46	0	1.20734	0	1.21571	1.08368	1.47013	0	0.20266	1
tRNA-Gly-CCC-1-1	chr1:16545939:16546009:-	71	GAATTCTCGCCTCCC	chr1:16545975:-	15	20	1.85528	2.45221	1.86596	1.69549	2.183	0	-0.655209	0.955527
tRNA-Glu-CTC-2-1	chr1:248874248:248874319:+	72	CCTGGTGGTCTAGTGGTTAGGATTCGGCGCTCTCA	chr1:248874250:+	35	2	3.81671	2.67063	4.55357	3.95909	3.74344	5.18127	0.611337	0.940072
tRNA-Gln-CTG-2-1	chr6:27547752:27547823:-	72	ATGGTTAGCACTCTGGACTC	chr6:27547790:-	20	14	4.22288	3.02788	3.15952	4.47698	3.64479	2.96077	0.25764	0.994588
tRNA-Asn-GTT-2-5	chr17:38751781:38751854:-	74	GTCTCTGTGGCGCAATCGGTTAGCGCGTT	chr17:38751826:-	29	0	2.78471	3.43824	3.53362	4.47698	3.0147	3.39226	0.538926	0.951134
tRNA-Val-AAC-1-2	chr5:181164154:181164226:+	73	CCGTAGTGTAGTGGTTATCA	chr5:181164158:+	20	4	2.78471	3.65863	2.65311	0	0.914747	0	-4.26859	1
tRNA-Arg-TCT-1-1	chr1:93847573:93847657:+	85	CGCATTGGACTTCTA	chr1:93847595:+	15	22	1.56738	3.17801	3.15952	2.12377	3.92256	1.89304	0.272449	0.992564
tRNA-Glu-CTC-2-1	chr1:248874248:248874319:+	72	ATTCGGCGCTCTCACCGCCGCGGCCCGGGTTCG	chr1:248874271:+	33	23	0	0	0	0	1.47013	0	1.95417	1
tRNA-Gly-TCC-2-4	chr1:161462376:161462447:-	72	GCGTTAGTGGTATAGTGGTGAGCATAGCTGCCTTCCAAGCAGTTGACCCG	chr1:161462398:-	50	0	0	2.19473	2.31257	2.45358	0	2.68444	0.417806	1
tRNA-Glu-TTC-2-1	chr13:44917927:44917998:-	72	GGTCTAGCGGTTAGGATTCCT	chr13:44917970:-	21	8	2.64072	0.921825	1.86596	1.69549	1.87015	2.68444	0.18684	1
tRNA-Ser-AGA-2-6	chr17:8226610:8226691:-	82	GTAGTCGTGGCCTAG	chr17:8226677:-	15	0	0.726443	0	1.21571	2.45358	2.183	0	2.21678	0.631849
tRNA-His-GTG-1-4	chr1:148302734:148302805:-	72	GTGGTTAGTACTCTGCGTTGTGGCCGCAGCAAC	chr1:148302759:-	33	14	1.85528	0.921825	0	0	0	2.68444	0.515728	1
tRNA-Thr-TGT-3-1	chr14:20613790:20613862:-	73	ATTTCTCGCTGGGGCCTGTGTGTTTT	chr14:20613781:-	26	56	1.20734	3.93661	1.86596	2.72185	1.87015	3.39226	-0.0841273	1
tRNA-Gly-GCC-2-4	chr16:70779039:70779109:-	71	TTGTGGTTCAGTGGTAGAAT	chr16:70779086:-	20	4	0	1.47976	0	1.69549	2.84733	0	2.22291	1
tRNA-Gly-GCC-1-2	chr1:161450677:161450747:+	71	CCACGCGGGAGGCCCGGGTTCGATTCCCGGCCCAT	chr1:161450710:+	35	33	2.09517	1.47976	1.21571	1.08368	0.914747	1.237	-0.981233	1
tRNA-Gly-GCC-2-3	chr6:27902908:27902978:-	71	GCATTGGTGGTTCAGTGGTAGGATTCTCGCCTGCCA	chr6:27902943:-	36	0	1.56738	0	2.31257	1.08368	1.47013	2.34234	0.248361	1
tRNA-Val-AAC-1-5	chr6:27753400:27753472:-	73	AACCGTTGGTTTCCGTAGTGTAGTGGTT	chr6:27753453:-	28	-8	1.20734	0.921825	0	2.45358	1.87015	1.237	1.84993	1
tRNA-Thr-TGT-4-1	chr14:20631160:20631232:-	73	GTAAACCAGGGGTCGC	chr14:20631183:-	16	34	5.35501	5.23553	4.91151	4.85728	4.91709	4.74333	-0.353001	0.958011
tRNA-Asp-GTC-2-1	chr1:161440825:161440896:-	72	CCCCGCCTGTCACGCGGGAGACCGGGGTTCGATTTCCCGACGGGGAGCCA	chr1:161440822:-	50	25	0	0	0	0	0.914747	0	1.22724	1
tRNA-Gly-GCC-1-1	chr1:161443304:161443374:+	71	CATGGGTGGTTCAGTGGTAGAATTCTCGCCTGCCACGCGGGAGG	chr1:161443305:+	44	1	3.03564	0.921825	2.31257	2.12377	1.47013	2.96077	-0.0906705	1
tRNA-Val-CAC-5-1	chr1:121020729:121020801:-	73	GGTTTCCGTAGTGTAGTGGTTAT	chr1:121020780:-	23	-1	3.94488	2.86028	2.92842	0	1.47013	3.19259	-1.52661	0.791091
tRNA-Glu-CTC-1-6	chr6:28982199:28982270:+	72	TCCCTGCTGGTCTAGTGGTTAGGATTCGGCGCTCTC	chr6:28982199:+	36	0	0.726443	1.47976	0	2.94797	0	2.96077	2.40823	1
tRNA-His-GTG-1-7	chr15:45198606:45198677:-	72	AGTGGTTAGTACTCTGCGTTGTGGCCGCAGCA	chr15:45198633:-	32	13	2.48075	2.19473	5.14513	4.15312	4.68855	1.237	0.0694619	1
tRNA-Lys-CTT-2-1	chr1:146039401:146039473:+	73	ACCCGGCTAGCTCAGTCGGTAGAGCATGAGACT	chr1:146039401:+	33	0	3.43541	4.54614	3.83041	3.60814	2.183	1.89304	-1.37586	0.752309
tRNA-Val-AAC-1-3	chr5:181169610:181169682:+	73	GTAGTGTAGTGGTTATC	chr5:181169616:+	17	6	7.49464	6.39557	6.06884	5.55142	4.53175	3.72397	-2.03433	0.0846902
tRNA-Gly-GCC-5-1	chr16:70788694:70788764:+	71	GCATTGGTGGTTCAGTGGTAGAAGTCT	chr16:70788694:+	27	0	1.20734	0	0	0	0.914747	1.237	0.507278	1
tRNA-Gly-GCC-2-1	chr1:161523847:161523917:-	71	AGTGGTAGAATTCTCGCCTGC	chr1:161523884:-	21	13	7.40833	7.98952	7.6394	7.90352	6.44076	8.22669	0.00418738	1
tRNA-Lys-CTT-3-1	chr16:3157405:3157477:-	73	GTCGGTAGAGCATGAG	chr16:3157448:-	16	14	4.57951	6.1988	5.60324	4.32412	5.91435	5.67841	-0.147576	1
tRNA-Glu-CTC-1-5	chr1:161469399:161469470:-	72	TTCGGCGCTCTCACC	chr1:161469432:-	15	24	3.52016	3.65863	3.15952	3.60814	4.00442	4.32187	0.566932	0.881556
tRNA-Asp-GTC-2-5	chr1:161470415:161470486:-	72	GTATAGTGGTGAGTATCCCCGCCTGTCACGCGGGAGACCGGGGTT	chr1:161470433:-	45	9	2.64072	1.47976	1.21571	0	2.183	1.89304	-0.457014	1
tRNA-Cys-GCA-2-2	chr17:38867645:38867716:+	72	CAAGAGGCCCCCGGTT	chr17:38867683:+	16	38	0	0	0	0	0	0	0	1
tRNA-Lys-TTT-3-3	chr6:28951029:28951101:+	73	TCGGTAGAGCATCAGA	chr6:28951044:+	16	15	7.31059	7.95353	7.99396	8.55892	9.03147	9.35261	1.23755	0.15887
tRNA-Pro-AGG-1-1	chr16:3191989:3192060:+	72	TTCATATCCCGGACG	chr16:3192041:+	15	52	0	0	0	0	0	0	0	1
tRNA-Val-CAC-1-7	chr1:149712552:149712624:-	73	TGACACGCGAAAGGTCCCCGGTTCGAAACCGGGCGG	chr1:149712557:-	36	32	1.20734	2.86028	3.15952	0	0	0	-4.6615	1
tRNA-Val-CAC-3-1	chr19:4724635:4724707:-	73	TTTCCGTAGTGTAGCGGTT	chr19:4724688:-	19	1	2.48075	3.31399	4.28657	3.1434	0.914747	1.237	-1.64863	0.659689
tRNA-Val-AAC-4-1	chr6:27681106:27681178:-	73	GTTGCCGTAGTGTAG	chr6:27681164:-	15	0	0.726443	2.19473	1.21571	0	0.914747	0	-2.21819	1
tRNA-Lys-CTT-1-1	chr14:58239895:58239967:-	73	GCATGGGACTCTTAATC	chr14:58239928:-	17	23	1.85528	1.88109	1.21571	0	0.914747	1.237	-1.63711	1
tRNA-Asp-GTC-2-6	chr6:27479674:27479745:+	72	CTGTCACGCGGGAGACCGGGGTTCGATTCCCCGACGGGG	chr6:27479705:+	39	31	0	0	0	0	0	2.96077	3.71268	1
tRNA-Gly-GCC-3-1	chr16:70778211:70778281:-	71	GCATTGGCGGTTCAGTGGTAGAATTCTCGCCTGCCACGCGGGA	chr16:70778239:-	43	0	3.03564	0.921825	2.92842	1.69549	2.183	2.96077	-0.241224	1
tRNA-Lys-CTT-1-1	chr14:58239895:58239967:-	73	GTAGAGCATGGGACTCTTAATCCCAGGGTCGTGGGTTC	chr14:58239912:-	38	18	1.56738	2.19473	2.31257	2.45358	0.914747	1.237	-0.491715	1
tRNA-Ala-TGC-5-1	chr6:28817235:28817306:-	72	GCGGGTGTAGCTCAG	chr6:28817292:-	15	0	2.64072	4.23957	1.21571	4.05937	1.47013	1.89304	-0.310543	0.990275
tRNA-Asn-GTT-6-1	chr1:143735920:143735993:-	74	GAAAGGTTGGTGGTTCG	chr1:143735936:-	17	41	3.43541	0.921825	1.21571	1.08368	1.47013	1.89304	-1.20675	0.868423
tRNA-Lys-TTT-6-1	chr6:27334990:27335062:-	73	ATTAATCTGAGGGTCCAGGGTTC	chr6:27335007:-	23	33	0	0	0	0	0	1.89304	2.35852	1
tRNA-Leu-AAG-1-3	chr5:181174044:181174125:-	82	GGTAGCGTAGCCGAGCGGTCTAA	chr5:181174103:-	23	0	1.85528	0	2.31257	2.45358	0.914747	1.89304	0.308315	1
tRNA-Tyr-GTA-1-1	chr6:26568858:26568948:+	91	AGAGCGGAGGACTGTAG	chr6:26568878:+	17	20	5.15751	6.8178	4.55357	6.57035	5.18625	5.67841	0.0818913	1
tRNA-Glu-CTC-1-5	chr1:161469399:161469470:-	72	CAGGATTCGGCGCTCTCACCGCC	chr1:161469429:-	23	19	0	0	1.21571	0	0	0	-0.6983	1
tRNA-Glu-CTC-2-1	chr1:248874248:248874319:+	72	TCACTGCCGCGGCCCGGG	chr1:248874282:+	18	34	0	0.921825	1.21571	1.08368	0.914747	1.237	0.740095	1
tRNA-Gly-GCC-2-3	chr6:27902908:27902978:-	71	GCATTGGCGGTTCAGTGGTAGAATTCTCG	chr6:27902950:-	29	0	2.48075	1.47976	0	1.69549	1.87015	2.68444	0.552084	1
tRNA-Asp-GTC-2-4	chr1:161463034:161463105:-	72	CACGCGGGAGACCGGGGTTCGATTCCCCGACGGGGA	chr1:161463035:-	36	35	7.41388	7.25802	7.35469	7.67763	7.85828	7.24447	0.275693	0.942507
tRNA-Gly-TCC-2-6	chr1:161531113:161531184:+	72	GCGTTGGTGGTATAGTGGTGAGCG	chr1:161531113:+	24	0	3.24933	2.45221	1.21571	2.45358	1.87015	2.68444	-0.271282	0.997308
tRNA-Asn-GTT-6-1	chr1:143735920:143735993:-	74	CGGCTGTTAACCGAAAGGTTGGTGGTTC	chr1:143735937:-	28	29	2.09517	2.19473	1.86596	0	1.47013	0	-2.24465	1
tRNA-Val-CAC-1-4	chr5:181173650:181173722:+	73	GTTTCCGTAGTGTAGTGGTTATCT	chr5:181173650:+	24	0	4.57951	4.70301	5.39229	3.73485	2.84733	1.89304	-2.04493	0.212566
tRNA-Val-CAC-5-1	chr1:121020729:121020801:-	73	TTTTCCGTAGTGTAGTGGTTA	chr1:121020781:-	21	0	0	1.88109	4.07645	0	2.43994	0	-1.98695	1
tRNA-Gly-GCC-2-4	chr16:70779039:70779109:-	71	GCATTGGTTGTTCAGTGGTAGAATTCTC	chr16:70779082:-	28	0	0	0	2.31257	1.08368	0.914747	1.237	-0.0832619	1
tRNA-Ile-AAT-1-1	chr6:57822973:57823046:+	74	GGCCGGTTAACTCAGTTGG	chr6:57822973:+	19	0	6.06846	6.10816	6.52758	6.13761	5.44266	4.41658	-0.760155	0.735541
tRNA-Gly-GCC-2-6	chr17:8125746:8125816:+	71	TAGAATTCTCGCCTGCCACGC	chr17:8125764:+	21	18	7.63902	7.7765	8.08109	8.31198	8.40583	9.81715	1.18074	0.387453
tRNA-Glu-CTC-1-4	chr1:161462019:161462090:-	72	TCCCTGGTGATCTAGTGGTTAGGATTCGGCGC	chr1:161462059:-	32	0	3.43541	2.67063	2.65311	1.69549	3.74344	3.56762	0.302843	0.995365
tRNA-Ala-CGC-2-1	chr6:28673836:28673907:-	72	CCCCGTGTTCGATCCCCGGCATCTCCAC	chr6:28673835:-	28	45	0	0	0	0	0	0	0	1
tRNA-Val-CAC-1-5	chr5:181222395:181222467:-	73	CACCGGGCGGAAACAC	chr5:181222394:-	16	58	0	4.09602	3.53362	1.69549	0	0	-3.57389	1
tRNA-Ile-GAT-1-2	chrX:3876801:3876874:-	74	GGCCGGTCAGCTCAGT	chrX:3876859:-	16	0	2.48075	2.45221	2.31257	1.69549	1.87015	1.89304	-0.77983	1
tRNA-His-GTG-1-7	chr15:45198606:45198677:-	72	AGTACTCTGCGTTGTGGCCGCAGCA	chr15:45198633:-	25	20	2.09517	2.45221	3.15952	1.08368	0	0	-3.66698	0.185915
tRNA-Lys-CTT-2-2	chr5:181207755:181207827:+	73	GGCTAGCTCAGTCGGT	chr5:181207759:+	16	4	3.24933	3.02788	3.68964	2.12377	3.30047	2.34234	-0.719218	0.933492
tRNA-Arg-TCT-1-1	chr1:93847573:93847657:+	85	GCAATGGATAGCGCATTGGACTTCT	chr1:93847584:+	25	11	0.726443	1.47976	0	0	2.43994	1.237	1.22371	1
tRNA-Lys-TTT-4-1	chr6:27591814:27591886:-	73	GCCTGGATAGCTCAGTCG	chr6:27591869:-	18	0	6.78543	6.1988	6.06884	6.68466	7.08275	6.62512	0.425902	0.858912
tRNA-Asp-GTC-2-3	chr1:161455624:161455695:-	72	GACGCGGGAGACCGGGGTTCGATTCCCCGACGGGGAGC	chr1:161455623:-	38	35	0	0	0	0	0	1.89304	2.277	1
tRNA-Gly-GCC-2-1	chr1:161523847:161523917:-	71	AATGCACTTTCATTTT	chr1:161523837:-	16	65	0	1.88109	0	0	0	0	-2.15741	1
tRNA-Asp-GTC-2-4	chr1:161463034:161463105:-	72	TATCCCCGCCTGTCACGC	chr1:161463066:-	18	22	2.09517	0.921825	0	1.08368	0.914747	1.237	-0.573254	0.977181
tRNA-Glu-CTC-1-5	chr1:161469399:161469470:-	72	TCCCTGGTGGTCTAGTGGTTAGTATTCGG	chr1:161469442:-	29	0	0	0.921825	0	2.72185	3.16465	0	3.79574	1
tRNA-Glu-TTC-3-1	chr1:16872583:16872654:+	72	TCCCTGGTGGTCTAGTGGCTAAGATTCGGCGCTTT	chr1:16872583:+	35	0	1.56738	2.67063	1.21571	4.05937	1.87015	2.34234	1.35473	1
tRNA-Lys-TTT-3-5	chr17:8119155:8119227:+	73	CCCCGGATAGCTCAGTCGGTAGAGCATCAGACTTTT	chr17:8119155:+	36	0	0	1.88109	2.92842	0	0.914747	1.89304	-1.37175	1
tRNA-Ala-CGC-3-1	chr2:156400769:156400840:+	72	GTGGATGTAGCTCAGTGGTAGAGC	chr2:156400769:+	24	0	0.726443	0	0	0	0.914747	0	0.266348	1
tRNA-Asp-GTC-2-11	chr17:8222238:8222309:-	72	TGTCACGCGGGAGATCGGGG	chr17:8222258:-	20	32	0	0	2.31257	0	0	0	-2.61946	1
tRNA-Arg-ACG-1-1	chr6:26328140:26328212:+	73	AAGATTCCAGGTTCG	chr6:26328182:+	15	42	2.09517	0	1.21571	0	0	0	-2.96681	1
tRNA-Glu-CTC-1-1	chr1:146035692:146035763:+	72	TCCCTGGTGGTCTAGTGGTTAGGATTGGGCGCTCT	chr1:146035692:+	35	0	2.09517	3.55264	3.53362	3.73485	1.87015	1.237	-0.572703	1
tRNA-Glu-CTC-1-7	chr6:125780247:125780318:-	72	TCCCTGGTGGTCTAGTGGTTAAGATTCGGCGCTCTCA	chr6:125780282:-	37	0	1.56738	2.67063	1.86596	2.45358	0.914747	3.56762	0.671997	1
tRNA-Leu-CAA-1-2	chr6:28941053:28941157:+	105	TTCGAATCCCACTTCTGACAC	chr6:28941138:+	21	85	0.726443	0.921825	0	1.08368	0	0	-0.530547	1
tRNA-Gly-TCC-2-1	chr1:146037061:146037132:+	72	GCGTTGGTGGTATGGTGGTGAGCATAG	chr1:146037061:+	27	0	2.09517	0	0	1.69549	0.914747	1.237	0.254119	1
tRNA-Asn-GTT-1-1	chr1:161540241:161540314:+	74	TTGGTGGTTCGTTCCCACCCAGGGAC	chr1:161540288:+	26	47	0	0	0	0	0	0	0	1
tRNA-Lys-CTT-11-1	chr19:51922140:51922213:-	74	TCAGTCGGTAGAGCATGAGACTCTTA	chr19:51922179:-	26	9	3.6002	1.47976	3.15952	2.12377	1.47013	1.89304	-1.43162	1
tRNA-Glu-TTC-1-1	chr2:130337128:130337199:-	72	CGGGTTCGTCTCCCGGTATGGGAACCA	chr2:130337125:-	27	48	0	1.47976	0	0	0	0	-1.58617	1
tRNA-Leu-CAA-1-2	chr6:28941053:28941157:+	105	CTAAGGCGCCAGACTCAAG	chr6:28941072:+	19	19	0	0	0	0	1.47013	0	2.02936	0.820379
tRNA-Gly-GCC-2-4	chr16:70779039:70779109:-	71	GCATTGGTGGCTCAGTGGTAGAATTCTCGCCTGC	chr16:70779076:-	34	0	7.47354	7.58143	8.13639	8.11052	7.06378	7.962	0.0202395	1
tRNA-Asn-GTT-5-1	chr1:16520585:16520658:-	74	GTCTCTGTGGCGCAATCGGTTA	chr1:16520637:-	22	0	3.52016	2.67063	3.35866	3.31549	2.43994	1.89304	-0.634093	0.947725
tRNA-Glu-CTC-1-6	chr6:28982199:28982270:+	72	AGTGGTTAGGATTCGGCGCTCTCACCGCCGCGGCCCGGG	chr6:28982212:+	39	13	2.09517	0	0	2.94797	0	0	0.990648	1
tRNA-Asp-GTC-2-4	chr1:161463034:161463105:-	72	GCTGTCACGCGGGAGACCGGGGTTCGATTCCCCGACGGGGAGCCA	chr1:161463031:-	45	30	0	0	1.21571	1.08368	1.47013	0	1.65294	1
tRNA-Asp-GTC-2-2	chr1:161448243:161448314:-	72	CGGGCGACCGGGGTTCGATTCCCCGACGGGGA	chr1:161448244:-	32	39	0	4.79884	0	0	0	1.237	-4.50031	1
tRNA-Ile-AAT-7-2	chr6:26780622:26780695:+	74	AAGGTCGCGGGTTCGATCCCCGT	chr6:26780665:+	23	43	1.20734	0.921825	1.86596	2.12377	2.183	0	0.588641	1
tRNA-Asp-GTC-2-9	chr12:124927345:124927416:-	72	TCCCCGCCTGTCACGC	chr12:124927377:-	16	24	1.20734	2.45221	1.21571	1.69549	0	1.89304	-0.649306	0.963207
tRNA-Val-CAC-4-1	chr1:143803994:143804066:-	73	GTTTCCGTAGTGTAGTGGTTATCACGTTCTCCTC	chr1:143804033:-	34	0	3.03564	4.23957	3.35866	1.08368	1.47013	0	-3.47985	1
tRNA-Gly-TCC-2-3	chr1:161454966:161455037:-	72	CGTTGGTGGTATAGTGGTGAGCATAGCTGCCTTCCAAGCAGTT	chr1:161454994:-	43	1	2.09517	3.43824	3.35866	1.08368	1.87015	1.237	-2.0645	0.568785
tRNA-Cys-GCA-18-1	chr7:149375759:149375830:-	72	GTAGAGCATTTGACT	chr7:149375799:-	15	17	1.56738	0	0	1.08368	0	0	-0.930453	1
tRNA-Gly-GCC-2-2	chr2:156401147:156401217:-	71	GCATTGGTGGCTCAGTGGTAGA	chr2:156401196:-	22	0	3.34536	1.88109	2.65311	1.08368	3.53889	1.89304	-0.220427	1
tRNA-Lys-TTT-3-4	chr11:59560335:59560407:-	73	AGTCGGTAGAACATCAGACTTTT	chr11:59560372:-	23	13	0	0	0	0	0	0	0	1
tRNA-Lys-CTT-2-1	chr1:146039401:146039473:+	73	GCCCGGCTAGCTGAG	chr1:146039401:+	15	0	4.00493	5.70008	4.46995	5.01544	3.16465	4.88258	-0.376302	0.966645
tRNA-Gly-TCC-2-5	chr1:161469757:161469828:-	72	AAGCAGTTGACCCGGGTTCGATTCCCGGCCAACGCACCA	chr1:161469754:-	39	36	1.56738	2.19473	1.21571	1.08368	2.183	0	-0.470153	1
tRNA-Gly-TCC-1-1	chr19:4724070:4724141:+	72	CAGTTGACCCGGGTTCGATT	chr19:4724109:+	20	39	3.03564	2.45221	2.65311	1.69549	0	0	-2.94414	1
tRNA-Arg-TCT-1-1	chr1:93847573:93847657:+	85	GGCTCCGTTGCGCAATGGATAGCGCATTG	chr1:93847573:+	29	0	2.91563	2.67063	1.21571	1.08368	2.183	0	-1.46402	1
tRNA-Asp-GTC-2-2	chr1:161448243:161448314:-	72	CGGGGTTCGATTCCCCGAGGGGGAGCCA	chr1:161448240:-	28	47	0	0	0	0	0.914747	0	1.22724	1
tRNA-Ser-AGA-2-6	chr17:8226610:8226691:-	82	GTTCGGATCCTGCCGACTACGCCA	chr17:8226607:-	24	61	0.726443	0	0	1.69549	1.47013	0	2.0577	1
tRNA-Lys-TTT-3-1	chr1:204506527:204506599:+	73	CTGTAGAGCATCAGACTTTT	chr1:204506543:+	20	16	0	0	2.31257	0	0	1.237	-1.63636	1
tRNA-Gly-GCC-1-1	chr1:161443304:161443374:+	71	GCATGGGTGGTTCATTGGTAGAAT	chr1:161443304:+	24	0	2.09517	0	2.31257	2.12377	3.30047	1.89304	1.1068	0.868423
tRNA-Cys-GCA-17-1	chr7:149691181:149691252:-	72	AAGAGGCCCCCGGTTCA	chr7:149691197:-	17	39	0	0.921825	0	0	0	0	-0.697426	0.991242
tRNA-Pro-AGG-2-2	chr6:26555270:26555341:+	72	CCCGGACGAGCCCCA	chr6:26555329:+	15	59	3.03564	4.09602	3.15952	4.74131	4.00442	1.89304	0.495259	0.943747
tRNA-Gly-TCC-1-1	chr19:4724070:4724141:+	72	GCGGTGGTGGTATAGTGGTTAGCAT	chr19:4724070:+	25	0	2.48075	1.88109	1.21571	2.72185	2.43994	1.89304	0.526451	1
tRNA-Gly-GCC-2-3	chr6:27902908:27902978:-	71	GCATTGGCGGTTCAGTGGTAGAATTCTCGCCTGCCACGCG	chr6:27902939:-	40	0	0.726443	0.921825	2.31257	1.69549	1.47013	3.19259	1.22146	1
tRNA-Ala-TGC-4-1	chr12:124939966:124940037:+	72	GGGGATGCAGCTCAGTG	chr12:124939966:+	17	0	4.00493	1.47976	2.31257	3.85132	3.64479	1.89304	0.381638	0.989094
tRNA-Thr-TGT-6-1	chr5:181191687:181191758:-	72	CGCGAGTTCAAATCTCGCTGGGGCCTTCA	chr5:181191684:-	29	46	0	0	0	0	0	0	0	1
tRNA-Ser-TGA-4-1	chr6:27505828:27505909:-	82	GTAGTCGTGTCCGAGTGGTTAAGGC	chr6:27505885:-	25	0	0	0	0	0	0	0	0	1
tRNA-Thr-CGT-3-1	chr6:28648207:28648280:-	74	GGGCCTTAGGGTGTGCGTGTTTT	chr6:28648190:-	23	68	0.726443	0	0	0	0	0	-0.694948	1
tRNA-Ala-TGC-4-1	chr12:124939966:124940037:+	72	GGGGATGTATCTCAGTGGTAGAG	chr12:124939966:+	23	0	0	0	1.86596	0	0	0	-1.92425	1
tRNA-Leu-AAG-2-2	chr6:28943622:28943703:-	82	TAGCGTGGCCGAGCGGTCTA	chr6:28943682:-	20	2	3.67604	4.97331	5.56345	3.85132	4.22534	0	-1.46934	0.632994
tRNA-Thr-AGT-1-3	chr19:33177057:33177130:+	74	GGTAAACAGGAGATCCTGGGTTCGTATCCCAGCGG	chr19:33177091:+	35	34	0	1.47976	0	0	0.914747	0	-0.622782	1
tRNA-Ser-GCT-5-1	chr6:28213037:28213118:+	82	GGTTAAGGCGATGGACTGCTAATCC	chr6:28213053:+	25	16	0	0	0	0	0	0	0	1
tRNA-Leu-TAG-1-1	chr17:8120314:8120395:-	82	GGTAGCGTGGCTGAGCGGTCTA	chr17:8120374:-	22	0	4.1714	3.31399	2.92842	2.94797	4.35581	2.68444	-0.0419546	1
tRNA-Lys-TTT-3-4	chr11:59560335:59560407:-	73	GGTAGAGCATCAGACTTTTAATCTGA	chr11:59560365:-	26	17	3.67604	0.921825	2.31257	1.69549	2.84733	1.89304	-0.591638	0.9643
tRNA-Arg-CCT-4-1	chr7:139340700:139340772:+	73	AGTCCCATCTGGGGTGGCCTGTGACTTT	chr7:139340757:+	28	57	3.03564	2.45221	2.31257	0	2.183	1.89304	-1.32378	0.735695
tRNA-Gly-GCC-1-2	chr1:161450677:161450747:+	71	TCTCGCCTGCCACGCGGGAGGCCCGGGTTCGA	chr1:161450701:+	32	24	1.85528	4.09602	0	3.31549	4.41687	1.89304	0.773537	0.950001
tRNA-Cys-GCA-2-4	chr17:39154491:39154562:-	72	GTGGGTATAGCTCAGTGGTAGAGCATTTGACTGC	chr17:39154529:-	34	0	1.56738	0	0	0	0	0	-1.79372	1
tRNA-Val-CAC-1-7	chr1:149712552:149712624:-	73	GTTTCCGTAGTGTAGTGGTTATCACGTCCGCCTCA	chr1:149712590:-	35	0	3.03564	1.47976	2.65311	1.08368	0	0	-3.59159	1
tRNA-Cys-GCA-2-1	chr4:123508850:123508921:-	72	TGCCCCCTCTGTGCTCTGGAGTTTT	chr4:123508833:-	25	64	0	2.67063	0	0	0	0	-3.15311	1
tRNA-Gly-GCC-2-1	chr1:161523847:161523917:-	71	GCATTGGTGGTTCAGTGGTAGAAATC	chr1:161523892:-	26	0	1.20734	0	1.86596	1.08368	0	2.34234	0.387283	1
tRNA-Asp-GTC-2-8	chr12:96036021:96036092:+	72	ACGCGGGAGACCGGGGTTCGATTCCCCGACGGGGAG	chr12:96036057:+	36	36	5.75539	5.97088	6.62745	6.9558	6.51245	5.00956	0.215388	0.984004
tRNA-Asn-GTT-2-1	chr1:148529257:148529330:+	74	GTCTCCGTGGCGCAA	chr1:148529257:+	15	0	0.726443	1.47976	2.65311	1.69549	0	0	-1.7227	1
tRNA-Leu-CAA-2-1	chr6:27605638:27605745:-	108	AGGATGGCCGAGTGGTCTAAGG	chr6:27605721:-	22	3	1.20734	0	0	1.08368	0	0	-0.401937	1
tRNA-Gly-GCC-1-2	chr1:161450677:161450747:+	71	GCATGGGTGGTTCATTGGTAGAATT	chr1:161450677:+	25	0	2.78471	2.45221	2.65311	1.69549	2.65797	0	-0.970562	0.914344
tRNA-Asp-GTC-2-7	chr6:27503744:27503815:+	72	GAGTATCCCCGCCTGTCACGCGGGAGACCGGG	chr6:27503763:+	32	19	0	0	0	0	0	0	0	1
tRNA-Gly-GCC-2-1	chr1:161523847:161523917:-	71	CCTGCCACGCGGGAGGCCC	chr1:161523870:-	19	29	0	0	0	0	0.914747	2.68444	3.61127	1
tRNA-Tyr-GTA-5-4	chr14:20663192:20663285:-	94	CCCTTCGATAGCTCAGCTGGTAGAGCGGAGGACTGTAGATTGTACAGACATTTGCGGAC	chr14:20663228:-	59	-1	0.726443	0.921825	1.86596	1.69549	1.47013	0	0.00446816	1
tRNA-Asp-GTC-2-9	chr12:124927345:124927416:-	72	TCCTCGTTAGTATAGTGGTGAGTATCCCCGCCTTT	chr12:124927382:-	35	0	1.20734	0	2.92842	4.47698	3.92256	3.99348	2.78412	0.328078
tRNA-Gly-TCC-2-2	chr1:161447585:161447656:-	72	CATAGCTGCCTTCCAAGCAGTTGACCCGGGTTCG	chr1:161447601:-	34	22	1.56738	0	0	0	0	3.19259	1.70404	0.831184
tRNA-Val-CAC-1-5	chr5:181222395:181222467:-	73	CCTCACACGCGAAAGGTCCCCGGT	chr5:181222414:-	24	30	2.30081	0.921825	0	1.69549	1.47013	0	-0.298093	1
tRNA-Asp-GTC-2-6	chr6:27479674:27479745:+	72	TCCTCGTTAGTATAGTGGGGAGTATCCCCGCCTGTC	chr6:27479674:+	36	0	0	0	1.21571	0	0	0	-0.699361	1
tRNA-Gly-GCC-2-4	chr16:70779039:70779109:-	71	GCATTGGTGGTTCAGTGGTGGAATTCTCGCCT	chr16:70779078:-	32	0	6.09633	6.1451	4.97356	5.77434	5.25475	6.70235	0.193141	0.990275
tRNA-Ala-TGC-3-2	chr12:124921755:124921826:-	72	GGGGATGTACCTCAGTGG	chr12:124921809:-	18	0	4.72942	3.84976	4.18533	5.112	4.08188	2.96077	0.00338084	1
tRNA-Ala-TGC-3-2	chr12:124921755:124921826:-	72	GGGGCTGTAGCTCAGT	chr12:124921811:-	16	0	1.85528	1.88109	0	2.12377	2.65797	1.89304	1.03106	1
tRNA-Lys-TTT-2-1	chr11:122559947:122560019:+	73	GCCTGGATAGCTCAG	chr11:122559947:+	15	0	10.0374	10.8115	11.5529	12.1701	11.7831	11.0687	0.81381	0.503141
tRNA-Asp-GTC-2-1	chr1:161440825:161440896:-	72	TAGTATAGTGGTGAGTATC	chr1:161440871:-	19	7	2.64072	0	0	0	0	0	-3.17478	1
tRNA-Glu-CTC-1-2	chr1:161447228:161447299:-	72	GGTGGTCTAGTGGTTAGGATTCGGCGCT	chr1:161447267:-	28	5	0	2.19473	0	1.69549	2.84733	2.68444	1.94046	1
tRNA-Glu-CTC-2-1	chr1:248874248:248874319:+	72	GTGGTTAGGATTCGGCGCTCTCACCGC	chr1:248874262:+	27	14	3.52016	2.67063	2.65311	3.31549	3.4246	3.19259	0.326537	0.991242
tRNA-Gly-GCC-1-2	chr1:161450677:161450747:+	71	CATGGGTGGTTCAGTGGTAGAAT	chr1:161450678:+	23	1	7.18643	5.51493	5.67968	6.13761	7.06378	8.07522	0.963521	0.605542
tRNA-Pro-TGG-3-1	chr5:181188854:181188925:-	72	GATTCTCGCTTTGGGTGC	chr5:181188887:-	18	21	2.30081	0.921825	0	0	0	0	-3.12479	0.5189
tRNA-Glu-CTC-1-4	chr1:161462019:161462090:-	72	ACCGCCGCGGCCCGGGTTCGATTCCCGGTCAGGG	chr1:161462021:-	34	36	1.20734	3.02788	2.31257	2.12377	2.84733	3.72397	0.814804	0.933214
tRNA-Cys-GCA-13-1	chr7:149355675:149355746:-	72	AGAGCATTTGACTGCATATC	chr7:149355708:-	20	19	0	0	0	0	0	0	0	1
tRNA-Gly-TCC-2-1	chr1:146037061:146037132:+	72	GCGTTGGTGGTATAGTGGTGAGCATATCTGCCTT	chr1:146037061:+	34	0	0	0	0	0	0	1.237	1.22723	1
tRNA-Thr-AGT-2-1	chr6:26532917:26532990:-	74	GGCTCCGTGGCTTAGCTGG	chr6:26532972:-	19	0	3.6002	3.17801	3.83041	4.15312	3.4246	2.68444	-0.00215508	1
tRNA-Val-CAC-5-1	chr1:121020729:121020801:-	73	GGAACCGGGCGGAAAC	chr1:121020730:-	16	56	2.78471	0.921825	1.86596	2.45358	1.47013	1.89304	-0.165163	1
tRNA-Leu-CAA-1-1	chr6:28896223:28896328:-	106	GGAGGCGTGGGTTCGAA	chr6:28896237:-	17	75	4.00493	4.75172	3.53362	4.85728	3.64479	4.88258	0.380848	0.970266
tRNA-Lys-TTT-3-1	chr1:204506527:204506599:+	73	GCCCGGATAACTCAGTC	chr1:204506527:+	17	0	6.73313	6.63512	6.79145	6.86173	6.52638	6.21495	-0.16236	0.990275
tRNA-Met-CAT-6-1	chr16:87384022:87384094:-	73	TCATAATCTGAAGGTCGTGAGTTCG	chr16:87384038:-	25	32	1.85528	0.921825	0	1.08368	0	0	-1.60424	1
tRNA-Gly-GCC-1-2	chr1:161450677:161450747:+	71	GCATGGGTGGTCCAGTGGTAGAATTC	chr1:161450677:+	26	0	2.64072	2.19473	0	2.72185	2.43994	2.68444	0.672211	0.941985
tRNA-Lys-TTT-3-4	chr11:59560335:59560407:-	73	GCCCGAATAGCTCAGTCGGTAGAGCATCAGAC	chr11:59560376:-	32	0	3.03564	3.17801	2.92842	3.95909	3.83578	2.68444	0.612113	0.955848
tRNA-Gly-GCC-2-2	chr2:156401147:156401217:-	71	GCATTGGTGGCTCAGTGGTAGAATTCTCGCCTGCCACGC	chr2:156401179:-	39	0	3.6002	2.19473	3.68964	2.94797	3.53889	3.39226	0.0231448	1
tRNA-Asp-GTC-2-1	chr1:161440825:161440896:-	72	TCCTCGTTGGTATAGTGGTGAGT	chr1:161440874:-	23	0	1.56738	0	1.21571	1.69549	1.87015	1.237	0.916705	1
tRNA-Ile-AAT-5-4	chr14:102317092:102317165:+	74	GCTGATAACGCCAAGGTCGCGGGTTCGTTCCCCGT	chr14:102317123:+	35	31	1.85528	0.921825	0	2.45358	0	0	0.252448	1
tRNA-Gly-GCC-2-5	chr16:70789507:70789577:+	71	CGCGGGAGGCCCGGGTTCGA	chr16:70789543:+	20	36	2.09517	0	2.65311	2.94797	0.914747	3.39226	1.01112	1
tRNA-Ala-CGC-4-1	chr6:28729315:28729386:+	72	GAGGGTGTAGCTCAGTGGTAG	chr6:28729315:+	21	0	1.20734	0	0	1.08368	0.914747	1.237	1.06384	1
tRNA-His-GTG-1-5	chr6:27158127:27158198:+	72	AGCCGTGATCGTATAGTGGTTAGTACTCTGCGT	chr6:27158126:+	33	-1	1.20734	1.47976	0	4.05937	2.65797	3.56762	3.22751	0.157349
tRNA-Glu-CTC-1-6	chr6:28982199:28982270:+	72	TAGTGGTTAGGATTCGGCGCT	chr6:28982211:+	21	12	6.71527	6.96967	6.23003	7.2491	7.08275	7.73271	0.712142	0.668939
tRNA-Leu-CAG-1-7	chr6:26521208:26521290:+	83	GTCAGGATGGCGGAGCG	chr6:26521208:+	17	0	0	0	0	0	0.914747	0	1.22724	1
tRNA-Glu-TTC-1-1	chr2:130337128:130337199:-	72	CTCCCATATGGTCTAGCGGTTAGGATTCC	chr2:130337172:-	29	-1	0	0.921825	1.86596	1.08368	1.87015	1.237	0.66676	1
tRNA-Leu-CAG-1-2	chr1:161448951:161449033:+	83	GTCAGGATGGCCGAGCTGTCTA	chr1:161448951:+	22	0	2.30081	0.921825	0	0	1.47013	0	-1.38177	1
tRNA-Asp-GTC-2-8	chr12:96036021:96036092:+	72	ACGCGGGAGACCGGGGTTCGATTCCCCGACGGGGAGCGA	chr12:96036057:+	39	36	0.726443	0.921825	1.21571	1.08368	0	0	-1.20492	1
tRNA-Tyr-GTA-6-1	chr6:26594874:26594962:+	89	TAGGTCGCTGGTTCG	chr6:26594932:+	15	58	4.49827	4.4312	4.91151	0	3.30047	3.56762	-1.85675	0.383101
tRNA-Gly-GCC-2-1	chr1:161523847:161523917:-	71	AGCGGTAGAATTCTCGC	chr1:161523888:-	17	13	0	0	0	0	0	0	0	1
tRNA-Gly-TCC-2-4	chr1:161462376:161462447:-	72	GCGTTCGTGGTATAG	chr1:161462433:-	15	0	0.726443	0	0	0	0.914747	1.237	1.16208	1
tRNA-Gly-TCC-2-6	chr1:161531113:161531184:+	72	GCGTTGGTCGTATAG	chr1:161531113:+	15	0	0	0	1.86596	0	0.914747	1.237	-0.0665622	1
tRNA-Thr-TGT-4-1	chr14:20631160:20631232:-	73	AAATCTCGCTGGGGCCT	chr14:20631160:-	17	56	2.91563	3.02788	1.86596	1.08368	3.30047	1.89304	-0.346116	0.990275
tRNA-Ser-TGA-3-1	chr6:26312596:26312677:-	82	GTAGTCGTGGCGGAG	chr6:26312663:-	15	0	0.726443	0.921825	1.21571	0	1.47013	0	-0.442963	1
tRNA-Leu-AAG-2-3	chr14:20610132:20610213:+	82	GGTAGCCTGGCCGAGCGG	chr14:20610132:+	18	0	0	0	0	1.69549	0	0	2.13776	1
tRNA-Glu-CTC-1-5	chr1:161469399:161469470:-	72	GATTCGGCGCTCTCACC	chr1:161469432:-	17	22	4.49827	3.02788	2.92842	2.45358	3.16465	4.94747	0.208222	1
tRNA-Ala-TGC-7-1	chr6:28802800:28802870:-	71	GGGGGTGTAGCTCAGTAGTAGA	chr6:28802849:-	22	0	1.56738	0	0	0	0	1.237	-0.867975	1
tRNA-Arg-ACG-2-4	chr6:27670565:27670637:-	73	AGGTTCGACTCCTGGCTGGCTCGCTTGTGCTCTCACTTT	chr6:27670549:-	39	50	0	1.88109	0	1.08368	0	0	-1.19303	1
tRNA-Asp-GTC-2-3	chr1:161455624:161455695:-	72	GAGACCGGGGTTCGATTCCCCGACGGGGAGTCA	chr1:161455621:-	33	42	0.726443	2.19473	1.21571	1.08368	1.87015	1.89304	0.250596	1
tRNA-Asp-GTC-2-4	chr1:161463034:161463105:-	72	GTCACGCGTGAGACCGGGGTTCGATTCCCCGACGGGGAGCCA	chr1:161463031:-	42	33	1.20734	0	0	0	0	0	-1.31268	1
tRNA-Glu-TTC-4-2	chr1:161422093:161422164:-	72	ATCACCGCCGCGGCCCGGG	chr1:161422113:-	19	33	0	2.45221	0	1.08368	2.43994	0	0.333982	1
tRNA-Glu-CTC-2-1	chr1:248874248:248874319:+	72	CTGGTGGTCTAGTGGTTAGGATTCGGCGCTCTCAC	chr1:248874251:+	35	3	1.56738	1.47976	0	0	2.84733	3.72397	2.16406	1
tRNA-Val-CAC-4-1	chr1:143803994:143804066:-	73	ATCACGTTCGCCTCACACGC	chr1:143804027:-	20	20	2.09517	1.47976	2.65311	1.69549	0.914747	2.34234	-0.561552	0.953932
tRNA-Ile-AAT-5-3	chr6:27237571:27237644:-	74	CGGGTTCGAACCCCGTACGGGCCACCA	chr6:27237568:-	27	50	0	1.47976	0	0	1.47013	0	0.0393512	1
tRNA-His-GTG-1-1	chr1:146038044:146038115:+	72	AGTGGTTAGTACTCTGCGTTGTGTCCGCAGC	chr1:146038057:+	31	13	0	1.47976	0	1.08368	0.914747	0	0.163489	1
tRNA-Glu-CTC-1-5	chr1:161469399:161469470:-	72	GTTAGGATTCGGCGCTCTCACCGCCG	chr1:161469428:-	26	17	2.09517	0	1.86596	1.08368	1.47013	0	-0.987485	1
tRNA-Glu-CTC-1-1	chr1:146035692:146035763:+	72	TCCCTGGTGGTCTAGTGGTTAGGACT	chr1:146035692:+	26	0	2.91563	1.88109	0	1.69549	2.43994	1.237	-0.239534	1
tRNA-Glu-TTC-1-2	chr13:41060738:41060809:-	72	TCACCCAGGTGGCCCGGGTTCGACTCCCGGTATG	chr13:41060742:-	34	34	0	0	0	0	0	0	0	1
tRNA-Glu-CTC-1-1	chr1:146035692:146035763:+	72	CGCCGCGGCCTGGGTTC	chr1:146035730:+	17	38	0	0	0	0	0	1.237	1.22724	1
tRNA-Gln-TTG-3-3	chr6:27795861:27795932:-	72	ACTTTGAATCCAGCGA	chr6:27795887:-	16	30	3.81671	4.37011	5.09017	4.74131	5.18625	5.9239	0.891469	0.752178
tRNA-Asp-GTC-2-2	chr1:161448243:161448314:-	72	TGTCACGCGGGAGACCGGGGTTCGATTCCCCGACGGGGAGCC	chr1:161448241:-	42	32	4.89726	5.81915	6.23003	5.74453	6.09335	3.86501	-0.221451	0.987761
tRNA-Arg-TCT-2-1	chr17:8120925:8121012:+	88	AGCGCATTGGATTTC	chr17:8120945:+	15	20	1.20734	3.02788	0	2.45358	1.87015	0	-0.245296	1
tRNA-Trp-CCA-4-1	chr12:98504252:98504323:+	72	TGACTCCAGATCAGAAGGCTGCGTGT	chr12:98504279:+	26	27	2.30081	0	3.15952	2.12377	2.65797	1.237	-0.208729	1
tRNA-Ala-TGC-3-2	chr12:124921755:124921826:-	72	GGGGATGTAACTCAGTGGTAGAGC	chr12:124921803:-	24	0	3.14644	2.67063	2.65311	1.08368	2.84733	3.19259	-0.294684	0.990275
tRNA-Gly-GCC-1-4	chr1:161465468:161465538:+	71	GCATGGGTGGTTCAGTGGTAGAATTCTCTCCTGCCACGCGGGA	chr1:161465468:+	43	0	0.726443	1.88109	1.21571	0	1.47013	0	-1.2535	1
tRNA-Cys-GCA-9-2	chr7:149331129:149331200:+	72	GGGGGTATAGCTCAGGGGTCGAGCATTTGACT	chr7:149331129:+	32	0	0	0	4.28657	0	0	0	-4.91635	1
tRNA-Gly-GCC-1-2	chr1:161450677:161450747:+	71	ATTCTCGCCTGCCACGCGGGAGGCCCGGGT	chr1:161450699:+	30	22	1.20734	2.45221	0	3.1434	3.16465	3.19259	1.99053	0.559722
tRNA-Trp-CCA-3-2	chr6:26331444:26331515:-	72	ATATCAGAAGGTTGCGTGTTC	chr6:26331461:-	21	34	0	1.88109	1.21571	2.45358	0	0	0.193731	1
tRNA-Gly-GCC-2-5	chr16:70789507:70789577:+	71	GGTTCAGTGGTAGAATTCTCGCCTGCCACGCGGGAGGCC	chr16:70789515:+	39	8	1.20734	0	0	0	0	0	-1.35517	1
tRNA-His-GTG-1-1	chr1:146038044:146038115:+	72	TATAGTGGTTAGTACTCTGCGTTGTGGCCGCAGCAA	chr1:146038054:+	36	10	0	0	0	1.69549	1.87015	0	3.29431	1
tRNA-Glu-TTC-3-1	chr1:16872583:16872654:+	72	GCTTTCACCGCCGCGGCCC	chr1:16872613:+	19	30	1.56738	0	3.15952	2.45358	3.0147	2.34234	0.760456	1
tRNA-Gly-GCC-1-4	chr1:161465468:161465538:+	71	GCATGGGTGGTTCAGTGGCAGAATTCTCGCCTGCCAC	chr1:161465468:+	37	0	0.726443	1.47976	0	0	0.914747	2.34234	0.854676	1
tRNA-Glu-CTC-1-4	chr1:161462019:161462090:-	72	TCCCTGGTGGTTTAGTGGTTAGGATTCGGC	chr1:161462061:-	30	0	1.20734	0	0	1.69549	0	0	0.5072	1
tRNA-Gly-GCC-3-1	chr16:70778211:70778281:-	71	GTTCAGTGGTAGAATTCTCGCCTGCCA	chr16:70778246:-	27	9	3.03564	0	1.86596	2.12377	2.183	1.237	-0.269017	1
tRNA-Glu-TTC-1-2	chr13:41060738:41060809:-	72	ATCCCATATGGTCTAGCGGTTAGGATTCC	chr13:41060782:-	29	-1	1.20734	0	0	0	1.47013	0	0.323972	1
tRNA-Tyr-GTA-4-1	chr14:20657464:20657557:-	94	ATCCTTAGGTCGCTGA	chr14:20657484:-	16	58	1.20734	2.19473	1.21571	0	1.87015	1.237	-0.607905	1
tRNA-Lys-CTT-2-4	chr6:26556546:26556618:+	73	CCCGGCTAGCTCAGTCGGTAGAGCAGGAGACT	chr6:26556547:+	32	1	0.726443	1.88109	0	0	0	2.68444	0.630151	1
tRNA-Lys-CTT-2-2	chr5:181207755:181207827:+	73	AGAGCATGAGACTCTTAATCTCAGG	chr5:181207775:+	25	20	0	0	0	0	0	0	0	1
tRNA-Asn-GTT-4-1	chr1:16889677:16889750:+	74	GTCTCTGTAGCGCAATCG	chr1:16889677:+	18	0	5.10359	5.01381	2.31257	4.61519	4.87419	2.34234	-0.299659	0.991242
tRNA-Val-CAC-2-1	chr6:27280270:27280342:-	73	GCTTCTGTAGTGTAGTGGTTATCACCTT	chr6:27280315:-	28	0	2.78471	2.45221	1.21571	0	0	0	-4.27059	1
tRNA-Glu-CTC-1-4	chr1:161462019:161462090:-	72	TCCCTGGTGGTCTAGTGGTTAGGATTCTGCGCTCTC	chr1:161462055:-	36	0	5.1308	6.08933	5.95041	6.09099	4.47546	5.71614	-0.21132	0.992256
tRNA-Gln-TTG-3-3	chr6:27795861:27795932:-	72	CACTCTGGACTTTGA	chr6:27795896:-	15	22	1.56738	0	0	2.45358	0	0	0.952561	1
tRNA-Glu-CTC-1-5	chr1:161469399:161469470:-	72	CCTGGTGGTCTAGTGGTTAGGAT	chr1:161469446:-	23	2	4.45587	4.4312	3.15952	3.31549	5.18625	5.33469	0.742085	0.905055
tRNA-His-GTG-1-7	chr15:45198606:45198677:-	72	AGCAACCTCGGTTCGAATCCGAGTCACGGC	chr15:45198607:-	30	41	0.726443	0	0	0	0	0	-0.695241	1
tRNA-Gly-TCC-2-5	chr1:161469757:161469828:-	72	GCGTTGGTGGTATAGCGGT	chr1:161469810:-	19	0	3.43541	3.55264	1.21571	3.85132	0.914747	3.56762	0.158283	1
tRNA-Gly-GCC-2-4	chr16:70779039:70779109:-	71	ATTTGTGGTTCAGTGGTAGAATTCTCGCCT	chr16:70779078:-	30	2	1.56738	0	0	1.08368	2.183	3.56762	2.76011	1
tRNA-Glu-TTC-14-1	chr1_KI270713v1_random:31635:31706:-	72	CGGCCCGGGTTCGATTCC	chr1_KI270713v1_random:31646:-	18	43	0	0	1.21571	0	0	0	-0.697517	1
tRNA-Leu-AAG-2-3	chr14:20610132:20610213:+	82	GGGGGCGTGGGTTCG	chr14:20610183:+	15	51	0	0	0	1.08368	0	1.237	2.16707	1
tRNA-Ala-TGC-3-2	chr12:124921755:124921826:-	72	TCGTTCCCCGGCATCT	chr12:124921758:-	16	53	0	0	0	0	0	1.237	1.22724	1
tRNA-Arg-ACG-2-4	chr6:27670565:27670637:-	73	CAGGTTCGACTCCTGGCTGGCTCGCC	chr6:27670563:-	26	49	1.20734	2.19473	0	0	0	1.237	-2.09187	1
tRNA-Val-AAC-4-1	chr6:27681106:27681178:-	73	TAGTGTAGTGGTTATCA	chr6:27681155:-	17	7	3.14644	3.75736	2.92842	2.45358	1.87015	1.89304	-1.4618	1
tRNA-Gly-TCC-2-2	chr1:161447585:161447656:-	72	GCGTTAGTGGTATAGTGGTGAGCATAGCTGCCTTCCAAGCAGTTGACCC	chr1:161447608:-	49	0	0	2.19473	0	0	0.914747	0	-1.61042	1
tRNA-Asp-GTC-1-1	chr12:98503503:98503574:+	72	TCCTCGTTAGTATAGTGGTTAGTAT	chr12:98503503:+	25	0	4.53946	3.55264	3.35866	3.31549	3.83578	3.56762	-0.380954	0.953922
tRNA-Lys-CTT-2-4	chr6:26556546:26556618:+	73	GCCCGGCTACCTCAGTCG	chr6:26556546:+	18	0	0.726443	0	0	0	2.43994	0	2.20539	1
tRNA-Asp-GTC-2-5	chr1:161470415:161470486:-	72	GTGAGTATCCCCGCCT	chr1:161470454:-	16	17	1.56738	0	0	1.08368	1.47013	1.237	0.855036	1
tRNA-Lys-CTT-11-1	chr19:51922140:51922213:-	74	GAGCATGAGACTCTT	chr19:51922180:-	15	19	1.56738	3.02788	4.38117	1.69549	2.183	2.34234	-1.4999	0.631849
tRNA-Glu-CTC-1-1	chr1:146035692:146035763:+	72	CACCGCCGCGGCCCGGGTTCGA	chr1:146035727:+	22	35	6.64151	7.11639	7.0723	8.20111	7.55294	7.02151	0.721984	0.579303
tRNA-Gly-GCC-1-4	chr1:161465468:161465538:+	71	ACGCATGGGTGGTTCAGTGGTAGAATTCTCGCCTGC	chr1:161465466:+	36	-2	1.85528	0	2.31257	1.08368	0	1.237	-1.44014	1
tRNA-Asp-GTC-1-1	chr12:98503503:98503574:+	72	CGCGGGAGACCGGGGTTCA	chr12:98503540:+	19	37	0.726443	0	2.31257	1.08368	0	0	-1.84617	1
tRNA-Glu-CTC-1-4	chr1:161462019:161462090:-	72	TCCCTGGTGGTCTAGTGGTTAGGATTCGGCGCTCTCACA	chr1:161462052:-	39	0	0.726443	0.921825	3.35866	2.72185	0	1.89304	-0.350949	1
tRNA-Gly-GCC-2-2	chr2:156401147:156401217:-	71	GCATTGGTGGTTCAGTGGTAGAATTCCCGCCTGCCACGCGGGAGGCCC	chr2:156401170:-	48	0	1.56738	0	0	0	0	0	-1.7865	1
tRNA-iMet-CAT-1-6	chr6:27592821:27592892:-	72	AGCGGAACCGTGCTGGGCCC	chr6:27592860:-	20	13	0	0	0	0	0	0	0	1
tRNA-Gln-CTG-1-1	chr6:18836171:18836242:+	72	GAATCCAGCGATCCGAGTTCAA	chr6:18836206:+	22	35	0	0.921825	1.21571	0	1.47013	2.34234	1.48255	1
tRNA-Asp-GTC-2-2	chr1:161448243:161448314:-	72	CACGCGGGAGACAGGGGTTCGATTCCCCGACGGGGAGCCA	chr1:161448240:-	40	35	1.20734	0.921825	0	0	1.87015	0	0.279457	1
tRNA-Thr-AGT-2-1	chr6:26532917:26532990:-	74	AAAGCGCCTGTCTAGTAAAC	chr6:26532950:-	20	21	0	0	0	1.08368	0	0	1.22724	0.951134
tRNA-Ser-AGA-2-1	chr6:26327589:26327670:+	82	GTAGTCGTGGCCGAGTGGT	chr6:26327589:+	19	0	11.3324	10.3784	10.7835	10.7344	11.1137	11.3014	0.183635	0.981167
tRNA-Gln-CTG-1-3	chr6:28941601:28941672:-	72	GAATCCAGCGATCCGA	chr6:28941622:-	16	35	4.36714	4.84448	3.53362	4.24115	4.63816	4.11145	-0.00733186	1
tRNA-Gly-GCC-1-3	chr1:161458108:161458178:+	71	GCATGGGTGGTTCAGGGGTAGAATTCTCGCCTGC	chr1:161458108:+	34	0	3.24933	3.31399	4.38117	3.1434	2.183	3.39226	-0.836444	0.902015
tRNA-Leu-CAG-1-3	chr1:161456332:161456414:+	83	CAGAATGGCCGAGCGGTCT	chr1:161456334:+	19	2	0	2.19473	3.15952	1.08368	0.914747	0	-2.4266	1
tRNA-Gly-TCC-2-2	chr1:161447585:161447656:-	72	GGTTCGATTCCCGGCCAACGCACC	chr1:161447583:-	24	50	0	0	0	0	0	0	0	1
tRNA-Glu-CTC-1-1	chr1:146035692:146035763:+	72	ATTCGGCGCTCTCAC	chr1:146035715:+	15	23	3.34536	3.65863	3.35866	1.08368	3.30047	5.12627	0.522616	0.962485
tRNA-Ala-AGC-2-2	chr6:28863685:28863756:-	72	GGGGTTGTAGCTCAGT	chr6:28863741:-	16	0	2.78471	0.921825	0	1.69549	0	1.89304	-0.532713	1
tRNA-Gln-TTG-1-1	chr17:49192528:49192599:+	72	TGGTGTAATGGTTAGCA	chr17:49192535:+	17	7	0	0	2.31257	1.08368	2.183	0	0.339843	1
tRNA-Gly-CCC-1-2	chr1:16861921:16861991:+	71	AGTGGTAGAGTTCTCGC	chr1:16861934:+	17	13	0	0	1.21571	0	0	0	-0.698479	1
tRNA-Pro-AGG-1-1	chr16:3191989:3192060:+	72	ATATCCCGGACGAGCCCCTA	chr16:3192044:+	20	55	0	0	0	0	0	0	0	1
tRNA-Gly-GCC-1-3	chr1:161458108:161458178:+	71	GTATGGGTGGTTCAGTGGTAGAATTCTCGC	chr1:161458108:+	30	0	0.726443	0.921825	0	2.12377	1.87015	1.89304	2.33287	1
tRNA-Ala-CGC-3-1	chr2:156400769:156400840:+	72	GGGGAAGTAGCTCAGT	chr2:156400769:+	16	0	1.56738	1.47976	1.21571	2.45358	1.47013	0	0.303492	1
tRNA-Gly-CCC-1-2	chr1:16861921:16861991:+	71	GCGGGAGACCCGGGTTCAATTCCCGGCCAATGCACCA	chr1:16861958:+	37	37	2.09517	1.47976	2.65311	1.69549	3.4246	1.237	0.410921	1
tRNA-Leu-CAG-1-6	chr1:161530342:161530424:-	83	GTCAGGATGGCTGAGCGGTCTAAGGC	chr1:161530399:-	26	0	3.14644	3.02788	2.65311	2.12377	3.16465	0	-0.760228	0.896816
tRNA-Leu-CAG-1-6	chr1:161530342:161530424:-	83	GCCAGGATGGCCGAGCGGT	chr1:161530406:-	19	0	1.85528	1.47976	0	2.94797	0.914747	2.96077	1.62664	1
tRNA-Lys-CTT-4-1	chr16:3191501:3191573:+	73	CTCAGTCGGTAGAGCATGGGACT	chr16:3191511:+	23	10	0	1.47976	2.31257	0	0	0	-3.20397	1
tRNA-Val-AAC-2-1	chr5:181188416:181188488:-	73	TCGTAACCGGGCGGAAAC	chr5:181188417:-	18	54	1.56738	1.88109	0	0	0	0	-3.04416	0.459852
tRNA-Lys-CTT-2-4	chr6:26556546:26556618:+	73	GCCCGGCTAGCTCAGTCGGTAGAGCATGAGACTCTTAATCCC	chr6:26556546:+	42	0	2.30081	2.19473	1.21571	2.94797	0.914747	0	-0.229177	1
tRNA-Leu-CAG-1-5	chr1:161471123:161471205:+	83	GTCAGGATGGCCGAGCGGTTTA	chr1:161471123:+	22	0	1.20734	0	0	1.08368	2.43994	1.237	2.14178	1
tRNA-Lys-TTT-5-1	chr11:59556429:59556501:+	73	GCTCGGATAGCTCAGTCG	chr11:59556429:+	18	0	2.30081	2.86028	3.15952	3.31549	1.47013	1.237	-0.566128	0.976862
tRNA-Val-AAC-1-1	chr3:169772230:169772302:+	73	GTTTCCGTAGTGTATTGGTTA	chr3:169772230:+	21	0	1.56738	1.88109	3.15952	0	1.47013	1.237	-1.96864	1
tRNA-Glu-CTC-1-7	chr6:125780247:125780318:-	72	TCCCTGGTGGTCTAATGGTTAGGATTCGGCGCT	chr6:125780286:-	33	0	1.56738	3.02788	2.31257	3.60814	3.0147	2.34234	0.787195	1
tRNA-Gly-CCC-1-2	chr1:16861921:16861991:+	71	ACATTGGTGGTTCAGTGGTAGAATTCT	chr1:16861921:+	27	0	2.48075	1.47976	0	2.12377	0	1.89304	-0.248456	1
tRNA-Cys-GCA-9-4	chr7:149707669:149707740:+	72	GGGTATAGCTCAGGG	chr7:149707671:+	15	2	4.61847	4.30631	4.46995	4.47698	4.35581	4.66832	0.0280379	1
tRNA-Gly-TCC-2-6	chr1:161531113:161531184:+	72	GCGTTGGTGGTATAGTGGTGAGTATAGCTG	chr1:161531113:+	30	0	0	0	0	0	2.43994	0	3.22234	1
tRNA-Asp-GTC-2-3	chr1:161455624:161455695:-	72	ACGCGGGAGACCTGGGTTCGATTCC	chr1:161455635:-	25	36	0	0	0	0	0	0	0	1
tRNA-Asp-GTC-2-1	chr1:161440825:161440896:-	72	ACCGGGGTTCGATTCCCCGACGGGGCGCCA	chr1:161440822:-	30	45	0	2.19473	0	0	1.47013	0	-0.820785	0.968592
tRNA-Val-CAC-1-2	chr5:181097070:181097142:+	73	TCACGTTCGCCTCACAC	chr5:181097091:+	17	21	4.92861	4.70301	4.28657	4.05937	4.08188	2.34234	-1.01364	0.566171
tRNA-Ile-AAT-5-3	chr6:27237571:27237644:-	74	CCGGTTAGCTCAGTTGG	chr6:27237626:-	17	2	2.30081	4.37011	4.18533	2.94797	4.22534	4.58919	0.232914	0.997232
tRNA-Pro-AGG-2-5	chr14:20609336:20609407:-	72	TCTAGGGGTATGATTCTCGCTTGGGGTGCGAGAGG	chr14:20609363:-	35	10	2.78471	2.45221	3.95867	5.36806	4.95876	3.19259	1.6978	0.503141
tRNA-Glu-CTC-1-2	chr1:161447228:161447299:-	72	CTCACCGCCGCGGCCCGGGTTCGATTCCCGGTCAGGGAACCC	chr1:161447225:-	42	33	0	3.65863	0	0	0	0	-4.26586	0.331544
tRNA-Leu-TAG-2-1	chr14:20625370:20625451:+	82	GGTAGTGTGACCGAGCGGTCTA	chr14:20625370:+	22	0	3.03564	0.921825	1.21571	2.45358	2.84733	2.34234	0.566909	0.968592
tRNA-Val-CAC-1-4	chr5:181173650:181173722:+	73	CCTGACACGCGAAAGG	chr5:181173680:+	16	30	1.56738	1.47976	2.65311	0	0.914747	0	-2.8976	1
tRNA-Asp-GTC-2-10	chr12:124939647:124939718:-	72	CACGCGGGAGACCGGGGTTCGATTCCCCGACG	chr12:124939652:-	32	35	4.06258	4.54614	4.55357	3.85132	3.83578	4.11145	-0.49	0.929383
tRNA-Pro-TGG-1-1	chr14:20633006:20633077:+	72	CTTTGGGTGCGAGAGG	chr14:20633035:+	16	29	0	0	2.31257	0	2.43994	0	0.315869	1
tRNA-Ser-AGA-2-4	chr6:27503039:27503120:+	82	CGTATCCTGCCGACT	chr6:27503103:+	15	64	0	0	0	0	0.914747	0	1.22724	0.951134
tRNA-Cys-GCA-22-1	chr7:149556711:149556780:+	70	AGAGGTAGAGCATTTGACTGC	chr7:149556724:+	21	13	0	0	0	0	0	0	0	1
tRNA-Asn-GTT-2-7	chr1:145287766:145287839:+	74	TTGGTGGTTCGAGCCCACCCAGGGACCCCA	chr1:145287813:+	30	47	0	0	0	0	0	0	0	1
tRNA-Val-CAC-1-7	chr1:149712552:149712624:-	73	ACGTTCGCCTCACACGCGAAAGGCCCCCGGTTC	chr1:149712569:-	33	23	0.726443	0	0	0	0	0	-0.695925	0.990275
tRNA-Pro-TGG-3-3	chr16:3158922:3158993:+	72	GGTCTAGGGGTATGATTCTCGCT	chr16:3158930:+	23	8	3.43541	3.02788	4.07645	3.31549	2.43994	1.237	-1.13189	0.868423
tRNA-Leu-CAG-1-5	chr1:161471123:161471205:+	83	GTCAGTATGGCCGAGCGGTC	chr1:161471123:+	20	0	1.20734	0.921825	0	1.08368	0.914747	0	-0.191726	1
tRNA-Lys-TTT-3-5	chr17:8119155:8119227:+	73	GCCCGGATAGCTTAGTCGGTAGAGCA	chr17:8119155:+	26	0	5.1308	4.16958	3.53362	0	2.183	1.237	-3.59052	0.0519899
tRNA-Glu-CTC-1-2	chr1:161447228:161447299:-	72	TACCTGGTGGTCTAGTGGTTAGGATTC	chr1:161447273:-	27	0	1.20734	0.921825	1.21571	0	0	1.89304	-0.489836	1
tRNA-Asp-GTC-2-10	chr12:124939647:124939718:-	72	CGCGGTAGACCGGGGTTCGATTCCCCGACGGGGAGCC	chr12:124939645:-	37	37	1.20734	1.47976	1.21571	0	0	0	-2.86054	1
tRNA-Gly-TCC-2-6	chr1:161531113:161531184:+	72	TAGTGGTGAGCATAGCTGCCTTC	chr1:161531125:+	23	12	2.09517	2.45221	0	0	0.914747	0	-2.74948	1
tRNA-Val-TAC-1-2	chrX:18674909:18674981:-	73	GCGTCTGCTTTACACGC	chrX:18674942:-	17	23	0	0	0	0	0	0	0	1
tRNA-Gly-TCC-3-1	chr17:8221548:8221619:+	72	AGCATAGCTGCCTTCCAAGCAGTTGACCCGGGTTC	chr17:8221568:+	35	20	4.27259	4.4312	3.15952	2.94797	2.65797	2.34234	-1.5638	0.212745
tRNA-Glu-TTC-4-1	chr1:16535279:16535350:-	72	ACCGCCGCGGCCCGGGTTCGATTCCCG	chr1:16535288:-	27	36	0	1.88109	1.21571	0	1.47013	1.89304	0.195088	1
tRNA-Cys-GCA-2-2	chr17:38867645:38867716:+	72	GGGGGGATAGCTCAGTGG	chr17:38867645:+	18	0	1.20734	0	0	0	0.914747	1.89304	1.18336	1
tRNA-Gly-GCC-2-6	chr17:8125746:8125816:+	71	AATGGTAGAATTCTCGCCTGCC	chr17:8125759:+	22	13	0.726443	0	0	1.69549	0	0	1.17632	1
tRNA-Gly-GCC-3-1	chr16:70778211:70778281:-	71	TTCTCGCCTGCCACGCG	chr16:70778242:-	17	23	4.65641	6.51326	5.56345	5.2457	6.4984	4.94747	-0.0294335	1
tRNA-Lys-TTT-3-4	chr11:59560335:59560407:-	73	CCGGATAGCTCAGTCGGTAGAGCATCAGACTTTT	chr11:59560372:-	34	2	6.17685	6.75944	7.18149	6.55326	7.4617	7.44879	0.457258	0.929383
tRNA-Leu-CAG-1-2	chr1:161448951:161449033:+	83	GTCAGGATGGCCGAGCGGTTTA	chr1:161448951:+	22	0	1.20734	0	0	1.08368	2.43994	1.237	2.14178	1
tRNA-Gly-GCC-2-6	chr17:8125746:8125816:+	71	GCATTGGTGGTTCAGTGGTAGATTTCTCGCCTGC	chr17:8125746:+	34	0	2.09517	1.88109	1.86596	1.69549	2.183	1.237	-0.253237	1
tRNA-Glu-CTC-1-2	chr1:161447228:161447299:-	72	TCCCTAGTGGTCTAGTGGTTAG	chr1:161447278:-	22	0	2.64072	3.31399	0	2.12377	1.87015	1.237	-0.961359	1
tRNA-Glu-CTC-1-2	chr1:161447228:161447299:-	72	CTCACCGCCGCGGCCCGGGTTCGATTCCCGGTCAGGGA	chr1:161447229:-	38	33	2.48075	1.88109	1.21571	4.05937	3.0147	1.237	1.44592	0.782201
tRNA-Cys-GCA-11-1	chr7:149415138:149415209:-	72	TAGAGCATTTGACTGCAGATC	chr7:149415171:-	21	18	0	0	1.21571	2.72185	0	0	2.50024	1
tRNA-Val-AAC-3-1	chr6:27650928:27651000:-	73	ACGCGAAAAGTCCCTGGATC	chr6:27650945:-	20	36	0	0	0	0	0	0	0	1
tRNA-Asp-GTC-2-9	chr12:124927345:124927416:-	72	TCCTCGTTAGTATAGTGGTGAGTATCCCCGCCTG	chr12:124927383:-	34	0	8.86539	8.40186	9.92249	10.0559	9.97912	10.1457	0.856406	0.38069
tRNA-Ala-TGC-3-2	chr12:124921755:124921826:-	72	GGGGATGTAGCTCAGAGGTAG	chr12:124921806:-	21	0	0	0	0	1.08368	0	0	1.22724	0.951134
tRNA-iMet-CAT-1-8	chr17:82494721:82494792:-	72	TCGATGGATCGAAACCATCCTCTGCTAC	chr17:82494720:-	28	45	0.726443	1.47976	0	1.08368	0	0	-1.14727	0.941257
tRNA-Met-CAT-3-2	chr6:28953265:28953337:-	73	GAACCTCAGAGGGGGCAGCTGCCATTT	chr6:28953255:-	27	56	1.56738	3.17801	3.35866	4.24115	4.68855	0	1.20559	0.787027
tRNA-Leu-CAG-1-3	chr1:161456332:161456414:+	83	GTCAGGATGGCCGAGCGGCC	chr1:161456332:+	20	0	2.09517	1.47976	0	2.12377	1.47013	2.96077	0.993466	0.866119
tRNA-Gly-GCC-1-2	chr1:161450677:161450747:+	71	CATGGGTGGTTCAGTGGTAGAATTCTC	chr1:161450678:+	27	1	6.18985	4.65259	5.14513	6.04281	5.32014	6.94412	0.77311	0.726866
tRNA-Asp-GTC-2-3	chr1:161455624:161455695:-	72	ACGCTGGAGACCGGGGTTCGATTCCCCGACGGGGAGCC	chr1:161455622:-	38	36	0	0	0	0	0	0	0	1
tRNA-Asn-GTT-6-1	chr1:143735920:143735993:-	74	TCGGCTGTTAACCGAAAGGTTGGTGG	chr1:143735940:-	26	28	1.20734	2.19473	0	0	4.29205	0	1.91641	1
tRNA-Leu-CAG-1-7	chr6:26521208:26521290:+	83	GTGAGGATGGCCGAGC	chr6:26521208:+	16	0	0.726443	0.921825	1.21571	0	0	0	-2.16388	1
tRNA-Ala-AGC-2-2	chr6:28863685:28863756:-	72	GCGGGCGTAGCTCAGTGGTAGAGC	chr6:28863733:-	24	0	0	0	1.21571	0	0	0	-0.697226	1
tRNA-Gly-GCC-1-1	chr1:161443304:161443374:+	71	GCATGTGTGGTTCAGTGGTAGAAT	chr1:161443304:+	24	0	1.85528	0.921825	3.68964	2.45358	1.87015	0	-0.995857	0.922482
tRNA-Gly-GCC-2-4	chr16:70779039:70779109:-	71	CCACTCGGGAGGCCCGGGTTCGATTCCCGGCCAATGCACCA	chr16:70779036:-	41	33	0	0	0	0	0	0	0	1
tRNA-Glu-CTC-1-7	chr6:125780247:125780318:-	72	CTCACCGCCGCGGCC	chr6:125780271:-	15	33	0	1.88109	1.21571	0	3.0147	1.89304	1.43116	0.803372
tRNA-Asp-GTC-2-8	chr12:96036021:96036092:+	72	TCCTCGTTTGTATAGTGG	chr12:96036021:+	18	0	2.48075	1.47976	2.31257	2.94797	3.53889	1.237	0.913321	0.779176
tRNA-Glu-CTC-1-6	chr6:28982199:28982270:+	72	TCTAGTGGTTAGGATT	chr6:28982209:+	16	10	1.56738	2.19473	3.15952	0	2.183	2.34234	-0.764513	0.951134
tRNA-Gly-CCC-2-2	chr16:636736:636806:-	71	GTAGTGGTATCATGC	chr16:636781:-	15	11	0	1.47976	0	0	0	0	-1.58862	0.942128
tRNA-Tyr-GTA-5-4	chr14:20663192:20663285:-	94	CTTCGATAGCTCAGCT	chr14:20663269:-	16	1	4.06258	5.36643	5.48041	4.40258	4.08188	2.96077	-1.19198	0.584085
tRNA-Tyr-GTA-5-1	chr8:66113367:66113459:+	93	CCTTCGATAGCTCAGCC	chr8:66113367:+	17	0	0.726443	1.88109	0	1.08368	1.47013	1.237	0.299726	1
tRNA-Glu-CTC-1-6	chr6:28982199:28982270:+	72	CGCCGCGGCCCAGGTTC	chr6:28982237:+	17	38	0	0	0	0	0	0	0	1
tRNA-Gly-TCC-2-5	chr1:161469757:161469828:-	72	GCGTTGGTGGTATGGTGGTGAGCA	chr1:161469805:-	24	0	0.726443	0.921825	1.21571	1.08368	1.47013	1.237	0.638134	1
tRNA-Lys-TTT-3-2	chr1:204507030:204507102:-	73	TGTTCGGGCGTCTTGTTCTCTT	chr1:204507018:-	22	63	0	0	1.86596	0	1.87015	0	0.406767	1
tRNA-Val-CAC-5-1	chr1:121020729:121020801:-	73	TTCCGTAGTGTAGTGGTTATC	chr1:121020779:-	21	2	5.77277	5.20087	6.25523	4.61519	4.29205	4.41658	-1.3972	0.428257
tRNA-Val-CAC-4-1	chr1:143803994:143804066:-	73	GGTTCCGTAGTGTAGTGGTTATC	chr1:143804044:-	23	0	2.48075	0.921825	1.86596	1.08368	0	2.96077	-0.0794428	1
tRNA-iMet-CAT-1-7	chr6:27902493:27902564:-	72	CAGAGTGGCGCAGCG	chr6:27902548:-	15	2	1.20734	0	1.86596	0	1.47013	0	-0.944814	1
tRNA-Ile-AAT-12-1	chr6:57800211:57800284:+	74	GCTGATAACGCCAAGGTCGCGGGTT	chr6:57800242:+	25	31	1.85528	0.921825	1.21571	2.12377	1.87015	0	0.316351	1
tRNA-Trp-CCA-5-1	chr7:99469684:99469755:+	72	GACCTCGTAGCGCAAC	chr7:99469684:+	16	0	4.36714	4.09602	2.31257	2.94797	3.30047	1.237	-1.21738	0.624037
tRNA-Gly-GCC-3-1	chr16:70778211:70778281:-	71	GCATTGGTGGTTCAGTGGTAGAATTCTCGCCTGCCGCGCGGGAGGCCC	chr16:70778234:-	48	0	1.20734	2.45221	0	0	1.47013	1.89304	-0.401613	1
tRNA-Gly-GCC-2-2	chr2:156401147:156401217:-	71	GGTGGTAGAATTCTCGCCTGC	chr2:156401184:-	21	13	0.726443	0	0	0	0	0	-0.695078	1
tRNA-Ile-GAT-1-3	chrX:3915230:3915303:-	74	GCCGGTTAGCTCAGT	chrX:3915288:-	15	1	6.86049	6.69862	6.92306	6.16037	7.10147	7.29521	0.100551	1
tRNA-Ala-TGC-6-1	chr6:28758364:28758435:-	72	GGGGGTGTAGCTCAGTGTT	chr6:28758417:-	19	0	1.56738	4.09602	3.83041	6.0181	4.35581	2.34234	1.50825	0.603007
tRNA-Val-TAC-2-1	chr11:59550987:59551059:-	73	CCTGGGTTCGAGCCCCAGTGGAACCA	chr11:59550987:-	26	47	0	0	0	0	0	0	0	1
tRNA-Gln-CTG-3-2	chr1:148032790:148032861:+	72	TGAATCCGGCGATCCGAGTTC	chr1:148032824:+	21	34	0	0.921825	0	0	0	0	-0.697512	1
tRNA-Gly-GCC-2-6	chr17:8125746:8125816:+	71	GCATTGGTGGTTCAGTGGTAGAATTCTCGCTTGC	chr17:8125746:+	34	0	4.1714	5.23553	5.39229	6.16037	4.22534	5.5589	0.511951	0.92607
tRNA-Pro-TGG-3-1	chr5:181188854:181188925:-	72	AGGGGTATGATTCTCGCT	chr5:181188895:-	18	13	6.78543	7.10706	6.52758	5.99296	6.45538	6.43456	-0.523983	0.840579
tRNA-Arg-TCT-1-1	chr1:93847573:93847657:+	85	TTCCGGGTTCGGGTCC	chr1:93847631:+	16	58	0	0	0	0	0	0	0	1
tRNA-Gly-GCC-2-2	chr2:156401147:156401217:-	71	GCATTGGAGGTTCAGTGGTAGAATTC	chr2:156401192:-	26	0	0.726443	0	1.86596	1.08368	0.914747	1.237	0.134578	1
tRNA-Gly-GCC-1-3	chr1:161458108:161458178:+	71	GCATGGTTGGTTCAGTGGTAGAATTCTCGCCTGC	chr1:161458108:+	34	0	1.56738	2.45221	0	1.08368	2.43994	1.89304	0.324494	1
tRNA-His-GTG-1-6	chr9:14433940:14434011:-	72	ACTCTGCGTTGTGCCCGC	chr9:14433971:-	18	23	0	0	0	0	0	0	0	1
tRNA-Arg-CCG-1-1	chr6:28742952:28743024:-	73	GGCCGCGTGGCCTAATGGATAAGGC	chr6:28743000:-	25	0	2.48075	1.47976	2.92842	2.12377	3.4246	0	0.0595126	1
tRNA-Gly-TCC-2-5	chr1:161469757:161469828:-	72	GCGTTTGTGGTATATTGGTGAGC	chr1:161469806:-	23	0	0.726443	0	0	0	0	0	-0.695058	1
tRNA-Gly-GCC-2-4	chr16:70779039:70779109:-	71	GGGAGGCCCGGGTTCGATT	chr16:70779052:-	19	39	0	0	1.86596	0	0	0	-1.9724	1
tRNA-Gly-GCC-5-1	chr16:70788694:70788764:+	71	ATTAGTGGTTCAGTGGTAGAATTCTCGCCTGC	chr16:70788696:+	32	2	1.56738	1.47976	0	1.08368	0	2.34234	0.360767	1
tRNA-Gly-TCC-2-3	chr1:161454966:161455037:-	72	TTGGTGGTATAGTGGTGAGCATAGCTGCCTTCCAAGCAGTTGACC	chr1:161454990:-	45	3	1.85528	0	0	0	0	0	-2.22613	1
tRNA-Thr-TGT-4-1	chr14:20631160:20631232:-	73	CTGGGGCCTCGGCTGTAGGAATACTTT	chr14:20631142:-	27	64	2.09517	0.921825	0	1.69549	0	0	-1.02791	1
tRNA-Gly-GCC-1-3	chr1:161458108:161458178:+	71	CATGGGTGGTTCAGTGGTAGA	chr1:161458109:+	21	1	6.21549	4.60034	5.43702	5.15796	5.47173	6.07675	0.0430942	1
tRNA-Gly-GCC-2-3	chr6:27902908:27902978:-	71	GCATTGGTGGTTCAGTGGTAGAATTCTCGCCTT	chr6:27902946:-	33	0	5.96643	5.67504	6.8751	6.81946	6.72053	7.31993	0.726889	0.631849
tRNA-Gly-GCC-2-1	chr1:161523847:161523917:-	71	GCATTGGTGATTCAGTG	chr1:161523901:-	17	0	1.20734	0	1.21571	1.08368	0	1.237	-0.128952	1
tRNA-Val-CAC-1-4	chr5:181173650:181173722:+	73	TCCGTAGTGTAGTGGTTATCACGTTCGCCT	chr5:181173653:+	30	3	3.14644	3.75736	4.38117	1.08368	1.87015	1.89304	-2.6201	0.41376
tRNA-Gly-GCC-5-1	chr16:70788694:70788764:+	71	AGTTGTAGAATTCTCGCCTGCC	chr16:70788707:+	22	13	0	0	0	0	0	0	0	1
tRNA-Lys-CTT-2-1	chr1:146039401:146039473:+	73	CGGTAGAGCAGGAGACTCTTAATC	chr1:146039417:+	24	16	0	0	1.21571	0	0.914747	0	0.263439	1
tRNA-Leu-AAG-2-2	chr6:28943622:28943703:-	82	GGTATCGTGGCCGAGCGG	chr6:28943686:-	18	0	0.726443	0	0	0	0	0	-0.695609	1
tRNA-Gly-GCC-2-3	chr6:27902908:27902978:-	71	GCATTGGTGGTCCAGTGGTAGAATTCTCGCCTGCCACGCGG	chr6:27902938:-	41	0	1.85528	0	2.31257	0	1.47013	1.237	-1.02743	1
tRNA-Asn-GTT-2-4	chr13:30673964:30674037:-	74	AATCGGTTAGCGCGT	chr13:30674010:-	15	13	0	1.47976	0	0	0	0	-1.59427	1
tRNA-Ser-GCT-4-1	chr6:28597340:28597421:-	82	GATGAGGTGGCCGAGTG	chr6:28597405:-	17	0	1.85528	1.47976	1.21571	2.72185	3.74344	4.32187	2.62521	0.184923
tRNA-Gly-GCC-2-2	chr2:156401147:156401217:-	71	GCATTGGTGGTTCAGTGGTAGAATTCTCGCCTGCCCCGCG	chr2:156401178:-	40	0	1.20734	0	0	2.94797	0	0	2.15402	1
tRNA-Leu-TAG-1-1	chr17:8120314:8120395:-	82	TAGGCTCCAGTCTCTT	chr17:8120346:-	16	34	0	1.47976	0	0	1.87015	0	0.594101	1
tRNA-Gly-CCC-1-1	chr1:16545939:16546009:-	71	GCATTGGTGGTTCAGTGGTGGAATTCTCGCCTCCC	chr1:16545975:-	35	0	3.6002	3.93661	3.35866	4.05937	3.4246	5.78877	1.18133	0.740496
tRNA-Met-CAT-1-1	chr8:123157230:123157302:-	73	TCACACGGGGCACTA	chr8:123157227:-	15	61	1.20734	0.921825	0	1.08368	0	1.237	-0.143886	1
tRNA-Gly-TCC-2-5	chr1:161469757:161469828:-	72	TGGTGAGCATAGCTGCCTTCCAAGCAGTTGACC	chr1:161469781:-	33	15	0	0	0	1.08368	0	0	1.22724	1
tRNA-Tyr-GTA-5-5	chr14:20683273:20683361:+	89	AGGTCGCTGGTTCGATTCCGGCTCGAAGGAGAC	chr14:20683332:+	33	59	0	0	0	0	0	0	0	1
tRNA-Gly-GCC-2-5	chr16:70789507:70789577:+	71	GTGGTAGAATTCTCGCCTGCCACGCGGGAGGCCCGGGTTCG	chr16:70789521:+	41	14	2.30081	0	0	0	0	0	-2.76048	1
tRNA-Val-CAC-1-6	chr6:26538054:26538126:+	73	GGAAGGTCCCCGGTTC	chr6:26538094:+	16	40	0	0	0	0	0	0	0	1
tRNA-Asp-GTC-2-7	chr6:27503744:27503815:+	72	ACGCAGGAGACCGGGGTTCGATTCCCCGACGGGGA	chr6:27503780:+	35	36	0	0	0	0	0	0	0	1
tRNA-Glu-TTC-2-1	chr13:44917927:44917998:-	72	CCACATGGTCTAGCGGTTAGGATT	chr13:44917973:-	24	2	1.20734	0	0	1.69549	0.914747	1.237	1.50783	1
tRNA-Tyr-GTA-5-1	chr8:66113367:66113459:+	93	ACACGTCCCTTCGATAGCTCAGCTG	chr8:66113360:+	25	-7	0	1.88109	1.86596	0	0	3.19259	0.610301	1
tRNA-Leu-CAG-1-1	chr1:161441533:161441615:+	83	GTCGGGATGGCCGAGCGGTCTAAG	chr1:161441533:+	24	0	2.09517	2.19473	2.65311	2.12377	1.47013	1.237	-0.874002	1
tRNA-Leu-AAG-2-4	chr16:22297140:22297221:+	82	ATCCCACCGCTGCCAGGGTTGCTGTCTTTT	chr16:22297207:+	30	67	0	0	1.21571	1.69549	2.65797	0	3.0098	1
tRNA-Asp-GTC-2-9	chr12:124927345:124927416:-	72	ATAGTGGTGAGTATCCCCGCCTGTCACGCGGGAGACCGGGGTTCGATT	chr12:124927358:-	48	11	2.91563	3.43824	2.31257	2.12377	0.914747	1.237	-1.89286	1
tRNA-Cys-GCA-2-1	chr4:123508850:123508921:-	72	AGAGCATTTGACTGCAGATCAAGA	chr4:123508879:-	24	19	1.85528	0.921825	0	3.46923	2.43994	0	1.91972	1
tRNA-Glu-CTC-1-3	chr1:161454608:161454679:-	72	CGCGGCCCGGGTTCGTTTC	chr1:161454620:-	19	41	0	0.921825	0	0	0	0	-0.697518	1
tRNA-Gly-GCC-1-1	chr1:161443304:161443374:+	71	ATCGGTGCATGGGTGGTTCAGTGGTAGAATTCTCGCCTG	chr1:161443298:+	39	-6	3.81671	3.31399	2.31257	5.99296	3.30047	5.82376	2.26074	0.321304
tRNA-Gly-TCC-2-3	chr1:161454966:161455037:-	72	GCGTTTGTGGTATAGTGGGGAGC	chr1:161455015:-	23	0	0	0	0	0	0	3.19259	3.98743	1
tRNA-Val-CAC-1-5	chr5:181222395:181222467:-	73	TCCGTAGTGTAGTGGTTATC	chr5:181222445:-	20	3	5.5081	5.86415	5.75227	3.73485	4.00442	2.34234	-2.26935	0.0442023
tRNA-Glu-CTC-1-2	chr1:161447228:161447299:-	72	GTGGTCTAGTGGTTAGGATTCGGCGCTCTC	chr1:161447264:-	30	6	4.72942	5.23553	5.14513	3.73485	3.53889	6.72103	0.388231	0.968592
tRNA-Asp-GTC-2-2	chr1:161448243:161448314:-	72	ACACGGGAGACCGGGGTTCGATTCCCCGACGGGGAGCC	chr1:161448241:-	38	36	0	0	0	0	0	0	0	1
tRNA-Glu-CTC-1-3	chr1:161454608:161454679:-	72	TCCCTGGTGGTCTAGTGGTTAGGATTCGGCGCTCTCACC	chr1:161454641:-	39	0	11.7794	11.0536	11.4906	11.6216	11.5504	13.4878	1.05009	0.41376
tRNA-Glu-CTC-1-2	chr1:161447228:161447299:-	72	TGGTTAGGATTCGGCGCTCTC	chr1:161447264:-	21	15	7.09958	7.03016	6.84222	6.28986	5.68534	7.57736	-0.261758	0.989923
tRNA-Leu-CAG-1-5	chr1:161471123:161471205:+	83	GTTCGAATCCCACTCCTGAC	chr1:161471185:+	20	62	2.30081	1.47976	2.31257	0	2.43994	2.68444	0.0231572	1
tRNA-Asp-GTC-2-3	chr1:161455624:161455695:-	72	TCCTCGTTAGTATAGTGGTGAGTATCCCCG	chr1:161455666:-	30	0	7.8624	7.10706	7.6298	8.33717	8.24675	7.6764	0.551555	0.668939
tRNA-Asp-GTC-2-2	chr1:161448243:161448314:-	72	ACGCGGGATACCGGGGTTC	chr1:161448260:-	19	36	0	0	0	0	0	0	0	1
tRNA-Leu-CAA-2-1	chr6:27605638:27605745:-	108	TCAGGATGGCCGAGTGGTCTAAGG	chr6:27605721:-	24	1	2.09517	0	0	2.72185	2.65797	2.68444	2.07197	0.559722
tRNA-Gly-GCC-2-3	chr6:27902908:27902978:-	71	GCATTGGTGGTTCAGTGGTAGAATTCACGCCTGCCACGC	chr6:27902940:-	39	0	1.85528	0.921825	1.21571	0	0.914747	1.237	-1.14836	1
tRNA-Pro-TGG-3-1	chr5:181188854:181188925:-	72	TGGTCTAGGGGTATGATTCTCG	chr5:181188897:-	22	7	2.30081	0	0	1.08368	0	1.89304	-0.12722	1
tRNA-Asp-GTC-2-7	chr6:27503744:27503815:+	72	TCCCCGCCTGTCACGCGGGAGACCGGGGTTCGA	chr6:27503768:+	33	24	4.36714	4.97331	4.18533	4.74131	5.18625	1.237	-0.0873056	1
tRNA-Leu-CAG-1-1	chr1:161441533:161441615:+	83	CAGGATGGCCGAGCGGTCTAAGGC	chr1:161441535:+	24	2	2.48075	1.47976	0	0	1.47013	2.34234	-0.257335	1
tRNA-Pro-AGG-2-4	chr11:76235513:76235584:+	72	CCCGGGTTCAGATCCCGGACGAGCCCCCA	chr11:76235559:+	29	46	0	0	0	0	0	0	0	1
tRNA-Gly-GCC-1-2	chr1:161450677:161450747:+	71	GCATGGGTGGTTCAGTGGTAGAATTATC	chr1:161450677:+	28	0	1.56738	0	0	1.69549	1.47013	0	0.864345	1
tRNA-Glu-CTC-1-3	chr1:161454608:161454679:-	72	CGGGTTCGATTCCCGGTCAGGGAAC	chr1:161454607:-	25	48	0	1.47976	0	0	0.914747	0	-0.616491	1
tRNA-Lys-TTT-4-1	chr6:27591814:27591886:-	73	TGAGGGTCCAGGGTTCA	chr6:27591830:-	17	40	1.56738	0.921825	2.92842	0	2.183	3.19259	0.334819	1
tRNA-Gly-GCC-2-2	chr2:156401147:156401217:-	71	CGTTTCCCGGCCAATGC	chr2:156401148:-	17	53	0	0	0	0	0.914747	0	1.22724	1
tRNA-Lys-TTT-3-5	chr17:8119155:8119227:+	73	GCCCGGATAGCTTAGTCGGTAGAGCATC	chr17:8119155:+	28	0	4.1714	4.30631	3.53362	0	0	0	-6.2538	0.0427835
tRNA-Ser-AGA-3-1	chr6:27532208:27532289:+	82	GTAGTCGTGGCCGAGTGGTCA	chr6:27532208:+	21	0	2.78471	0	1.86596	0	0.914747	1.89304	-1.32919	1
tRNA-Glu-CTC-1-7	chr6:125780247:125780318:-	72	TCCCTGGTGGTCCAGTGGTTAGGATTCGGCG	chr6:125780288:-	31	0	1.56738	2.67063	2.31257	2.12377	1.47013	3.56762	0.486546	1
tRNA-Leu-CAA-3-1	chr6:27602569:27602675:-	107	GTCGGGATGGCCGAGTG	chr6:27602659:-	17	0	1.20734	0.921825	0	1.08368	2.84733	2.34234	2.24266	1
tRNA-Leu-CAG-1-6	chr1:161530342:161530424:-	83	AGGATGACCGAGCGGTCT	chr1:161530404:-	18	3	0.726443	0	0	1.08368	0.914747	0	1.07548	1
tRNA-Gly-TCC-2-4	chr1:161462376:161462447:-	72	GCGTTGGTGGTATATTGGTGAGCATAGCT	chr1:161462419:-	29	0	0	0.921825	0	0	0.914747	1.237	1.16041	1
tRNA-Glu-CTC-1-2	chr1:161447228:161447299:-	72	TCCCTGGTGGTCTAATGGTTAGGATTCGGCGCTC	chr1:161447266:-	34	0	2.09517	1.47976	2.65311	2.94797	1.47013	1.237	-0.0506768	1
tRNA-Gly-GCC-2-3	chr6:27902908:27902978:-	71	AGTGGTATAATTCTCGCCTGCC	chr6:27902944:-	22	13	1.20734	0	0	0	0	0	-1.41102	0.946318
tRNA-Asp-GTC-2-8	chr12:96036021:96036092:+	72	CGCGGGACACCGGGGTTCGATTCCCCGACGGGGAGCCA	chr12:96036058:+	38	37	0	0	0	0	0.914747	0	1.22723	1
tRNA-Gly-GCC-5-1	chr16:70788694:70788764:+	71	GCATTGGTGGTTCAGTGGTAAAATTCTCGCC	chr16:70788694:+	31	0	2.78471	0.921825	0	1.08368	2.43994	3.39226	1.04335	1
tRNA-Gly-GCC-1-3	chr1:161458108:161458178:+	71	GTTCAGTGGTAGAATTCTCGC	chr1:161458117:+	21	9	3.81671	3.43824	3.53362	2.45358	2.65797	4.41658	-0.190617	1
tRNA-Gly-CCC-2-2	chr16:636736:636806:-	71	CGGCGCACTTAGTTTT	chr16:636727:-	16	64	1.85528	1.47976	0	0	2.183	0	-0.28397	1
tRNA-Gly-TCC-2-6	chr1:161531113:161531184:+	72	GCGTTGGTGGTATAGCGGTGAGCATAGCTGCCTTCCAAGCAGTTGAC	chr1:161531113:+	47	0	1.56738	0	1.21571	0	0	0	-2.44548	1
tRNA-His-GTG-1-7	chr15:45198606:45198677:-	72	GTGGTTAGTACTCTGCGT	chr15:45198646:-	18	14	5.6465	5.97088	5.95041	5.86025	6.67125	6.26672	0.453303	0.87605
tRNA-Asp-GTC-2-4	chr1:161463034:161463105:-	72	CTGTCACGCGGGAGACCGGGGTTCGATTCCCCGACGTGGAGCCA	chr1:161463031:-	44	31	0	0	0	2.12377	0.914747	0	3.09302	0.489144
tRNA-Leu-AAG-1-1	chr5:181097474:181097555:-	82	GGTGGCGTGGCCGAGCGGTCTA	chr5:181097534:-	22	0	0	2.45221	1.86596	3.31549	2.65797	1.89304	1.31237	1
tRNA-Val-TAC-2-1	chr11:59550987:59551059:-	73	ACTTCTGCTTTACACGC	chr11:59551020:-	17	23	0	0	0	0	0	0	0	1
tRNA-Leu-AAG-2-4	chr16:22297140:22297221:+	82	GGTAGCGTGGCCGGGCGGTCTAAGG	chr16:22297140:+	25	0	1.20734	0	0	1.08368	0.914747	0	0.428605	1
tRNA-Gly-GCC-1-2	chr1:161450677:161450747:+	71	AGAATTCTCGCCTGCCGC	chr1:161450696:+	18	19	1.85528	1.47976	0	0	0	0	-2.89581	1
tRNA-Gln-TTG-3-1	chr6:26311196:26311267:-	72	GGCCCCATGGTGTAATGGTTAGCACTCTGGACTTTGAATCCAGCGATCCG	chr6:26311218:-	50	0	2.09517	0	0	0	0	1.237	-1.52758	1
tRNA-Pro-AGG-2-4	chr11:76235513:76235584:+	72	TGGTCTAGGGGTATGATTCTCGC	chr11:76235520:+	23	7	5.6465	4.75172	4.28657	3.73485	3.64479	3.19259	-1.55313	0.512583
tRNA-Phe-GAA-1-4	chr12:124927843:124927915:-	73	ATCCCGGGTTTCGGCACTTCCTCCTTTT	chr12:124927831:-	28	57	0	0	0	0	1.47013	0	1.89615	1
tRNA-Pro-TGG-2-1	chr11:76235825:76235896:-	72	GGCTCGTTTGTCTAGGG	chr11:76235880:-	17	0	0	0	0	0	0	1.237	1.22724	1
tRNA-Val-CAC-1-4	chr5:181173650:181173722:+	73	TTTTCCGTAGTGTAGTGGTTATCACGTTCGCCTCA	chr5:181173650:+	35	0	1.20734	3.43824	3.15952	0	0	0	-4.96191	1
tRNA-Lys-TTT-4-1	chr6:27591814:27591886:-	73	TCGGTAGAGCATCAGACTTTTA	chr6:27591850:-	22	15	3.43541	3.84976	3.83041	3.1434	3.4246	2.96077	-0.559637	0.934118
tRNA-Lys-CTT-2-2	chr5:181207755:181207827:+	73	GCCCGGCTAGCTCAGTCGGTAGAGCATGAGACTCTTAATCTCAGGGTC	chr5:181207755:+	48	0	1.85528	2.86028	1.86596	3.1434	0.914747	0	-0.400828	1
tRNA-iMet-CAT-1-8	chr17:82494721:82494792:-	72	ATGGATCGAAACCATCCTCTGCT	chr17:82494722:-	23	48	1.85528	0	0	0	1.47013	0	-0.549374	1
tRNA-Arg-CCT-2-1	chr17:75034431:75034503:-	73	CTAAGCCAGGGATTGTGGGTTCT	chr17:75034447:-	23	34	2.48075	1.88109	2.92842	1.08368	2.183	3.19259	-0.123513	1
tRNA-Gly-GCC-1-1	chr1:161443304:161443374:+	71	GCATGGGTGGTTTAGTGGTAGAATTCTCGCCTG	chr1:161443304:+	33	0	1.56738	2.86028	1.21571	2.45358	2.43994	1.89304	0.277268	0.999628
tRNA-Asp-GTC-2-11	chr17:8222238:8222309:-	72	CGCGGGAGACCGGGGTTCGATTCCCCGACGGGGAGCCT	chr17:8222235:-	38	37	1.20734	1.47976	1.21571	2.72185	1.87015	2.68444	1.614	1
tRNA-Glu-CTC-1-3	chr1:161454608:161454679:-	72	TCCCTGGTGGTCTATTGGTTAGGATTCGGCG	chr1:161454649:-	31	0	0.726443	0	1.86596	0	0.914747	1.89304	0.169489	1
tRNA-Gly-GCC-3-1	chr16:70778211:70778281:-	71	GCATTAGTGGTTCAGTGG	chr16:70778264:-	18	0	2.64072	3.02788	1.21571	2.45358	1.87015	2.68444	-0.199949	1
tRNA-Asp-GTC-2-1	chr1:161440825:161440896:-	72	TCCTCGTTAGTATAGG	chr1:161440881:-	16	0	0.726443	1.88109	0	0	0	0	-2.46482	1
tRNA-Gly-GCC-3-1	chr16:70778211:70778281:-	71	GCATTGGTGGTTCAGTGGTAGAAGTCTCGCCTG	chr16:70778249:-	33	0	1.20734	0	0	1.08368	0.914747	3.19259	2.70831	1
tRNA-Thr-TGT-2-1	chr1:222465005:222465077:+	73	GTAAACCAGGGGCCGCGAGTTC	chr1:222465039:+	22	34	0	0.921825	0	0	0	0	-0.698063	1
tRNA-Asn-GTT-2-5	chr17:38751781:38751854:-	74	GAAAGGTTGGTGGTTCGATCCCACCCAGGGACGCCA	chr17:38751778:-	36	41	4.22288	3.65863	3.95867	3.1434	5.91435	3.99348	0.914841	0.82296
tRNA-Val-CAC-3-1	chr19:4724635:4724707:-	73	GTTTCCGTAGTGTAGAGG	chr19:4724690:-	18	0	1.85528	1.47976	3.35866	0	1.87015	1.237	-1.64023	0.753288
tRNA-Gly-TCC-2-2	chr1:161447585:161447656:-	72	GCGTTAGTGGTATAGTGGTGAGCATAGCTG	chr1:161447627:-	30	0	3.34536	1.47976	2.65311	2.45358	3.16465	3.39226	0.393102	0.974958
tRNA-Arg-CCT-1-1	chr17:75033906:75033978:+	73	ACTGGCCTCCTAAGCC	chr17:75033931:+	16	25	0	0	0	1.08368	0.914747	0	2.06866	0.821553
tRNA-Lys-CTT-1-1	chr14:58239895:58239967:-	73	GCATGGGACTCTTAA	chr14:58239930:-	15	23	0	0.921825	0	1.08368	1.87015	0	2.0423	1
tRNA-Gly-GCC-2-5	chr16:70789507:70789577:+	71	GCATTGGTGGTTCAGTGGTATAATTCTCGCCT	chr16:70789507:+	32	0	4.32064	5.30246	4.07645	4.67963	4.22534	5.00956	-0.00578372	1
tRNA-Val-CAC-1-1	chr1:161399700:161399772:-	73	TGGTTATCACGTTCGCCTCA	chr1:161399738:-	20	15	4.98932	4.65259	4.84668	3.60814	3.0147	1.237	-2.05351	0.319373
tRNA-Asp-GTC-2-5	chr1:161470415:161470486:-	72	ACGCGGGAGACCGGGGTTCGATTCCC	chr1:161470425:-	26	36	1.56738	0.921825	1.86596	2.12377	1.87015	2.34234	0.894221	0.908821
tRNA-Lys-CTT-2-5	chr16:3175691:3175763:+	73	GCCCGGCTAGCTCAGTCGGTAAAGCATGA	chr16:3175691:+	29	0	1.20734	0	1.86596	0	2.43994	0	0.234944	1
tRNA-Pro-AGG-2-5	chr14:20609336:20609407:-	72	GTGGCTCGTTGGCCTAGGGGT	chr14:20609389:-	21	-2	0	2.19473	0	1.08368	2.84733	1.237	1.2812	1
tRNA-iMet-CAT-1-3	chr6:26313124:26313195:-	72	AGCAGAGTGGCGCAGCGGAAGCGTGCTGGGCCCATAACCCAGAG	chr6:26313152:-	44	0	6.66031	5.23553	5.52252	5.58545	5.58249	3.56762	-0.790732	0.733143
tRNA-Lys-CTT-2-5	chr16:3175691:3175763:+	73	CGCCCGGCTAGCTCAGTCGGTAGAGCATGAGACTCTTAATCT	chr16:3175690:+	42	-1	2.78471	0.921825	0	1.08368	2.183	1.237	-0.205222	1
tRNA-Ala-TGC-3-2	chr12:124921755:124921826:-	72	GTATGAGGCCCCGGGTTCG	chr12:124921771:-	19	37	1.20734	2.19473	3.15952	1.08368	0	2.34234	-1.36028	0.844495
tRNA-Gly-CCC-2-2	chr16:636736:636806:-	71	GCGCCGCTGGTGTAGTGGCATCATGCAAGATTCCCATTC	chr16:636768:-	39	0	0	0	0	0	0	0	0	1
tRNA-Thr-TGT-6-1	chr5:181191687:181191758:-	72	ACTGGTCTTGTAAAC	chr5:181191719:-	15	25	1.56738	1.88109	0	1.69549	0	0	-1.22769	0.893141
tRNA-Gly-GCC-1-1	chr1:161443304:161443374:+	71	GCATGGGTGGCTCAGTGGTAGAATTCTCG	chr1:161443304:+	29	0	1.85528	0.921825	0	1.08368	2.183	3.19259	1.66911	1
tRNA-Asp-GTC-2-4	chr1:161463034:161463105:-	72	CGCGGGAGACCGGGATTCGATTCCCCGACGGGGAGCCA	chr1:161463031:-	38	37	0.726443	3.02788	3.83041	3.46923	3.16465	1.89304	0.064982	1
tRNA-Asp-GTC-1-1	chr12:98503503:98503574:+	72	ACGCGGGAGACCGGGGTTCAATTCCCCGACG	chr12:98503539:+	31	36	1.20734	1.88109	1.86596	1.69549	0.914747	0	-1.00694	0.943832
tRNA-Gly-GCC-1-4	chr1:161465468:161465538:+	71	GAATGGGTGGTTCAGTGGTAGAATTCTCGCC	chr1:161465468:+	31	0	1.56738	1.47976	1.21571	2.12377	0	1.89304	0.211667	1
tRNA-Glu-TTC-1-1	chr2:130337128:130337199:-	72	AGCAGTTCCCATATGGTCTAGCGGTTAGGATTCCTGGTTTTCACCCA	chr2:130337159:-	47	-6	0.726443	1.47976	0	1.69549	1.47013	0	0.695002	1
tRNA-Gly-GCC-2-6	chr17:8125746:8125816:+	71	ACGCGGGAGGCCCGGGTTCGTTTCCCGGCCAA	chr17:8125781:+	32	35	2.91563	1.88109	0	2.94797	2.65797	0	0.310381	0.993188
tRNA-Pro-AGG-2-2	chr6:26555270:26555341:+	72	CGTTGGTCTAGGGGT	chr6:26555274:+	15	4	0	2.19473	0	0	0.914747	0	-1.60832	1
tRNA-His-GTG-1-4	chr1:148302734:148302805:-	72	GTACTCTGCGTTGTGGCCGCAGCAACCTCGGT	chr1:148302753:-	32	21	2.64072	0	0	0	0	0	-3.13026	1
tRNA-Glu-TTC-1-2	chr13:41060738:41060809:-	72	TCCCATATGGTCTAGCGGTTAGGATTCCTGGTTTTCACCCAGGT	chr13:41060766:-	44	0	8.10807	7.74075	7.4882	7.2491	7.6194	6.54352	-0.600449	0.760986
tRNA-Ser-AGA-2-1	chr6:26327589:26327670:+	82	GTCGTGGCCGAGTGG	chr6:26327592:+	15	3	0.726443	0	1.21571	1.08368	2.43994	1.89304	2.19168	1
tRNA-Gln-CTG-4-1	chr1:148265108:148265179:-	72	TCTGGACTCTGAATCCAGC	chr1:148265136:-	19	25	0	0	0	1.69549	0	0	2.13607	1
tRNA-Asp-GTC-2-3	chr1:161455624:161455695:-	72	GTATCCCCGCCTGTCA	chr1:161455659:-	16	21	3.34536	0	2.92842	0	3.64479	2.68444	0.117988	1
tRNA-His-GTG-1-2	chr1:147073225:147073296:+	72	ATAGTGGTTAGTACTCTGCG	chr1:147073236:+	20	11	2.30081	1.47976	0	0	1.47013	3.39226	0.862908	1
tRNA-Lys-TTT-7-1	chr6:28747744:28747816:+	73	AGACTTTTAATCTGACGGTGC	chr6:28747772:+	21	28	0	0	0	0	0	0	0	1
tRNA-Glu-CTC-1-7	chr6:125780247:125780318:-	72	GGATTCGGCGCTCTCA	chr6:125780282:-	16	21	5.15751	3.93661	4.28657	4.67963	4.78436	6.21495	0.858249	0.750608
tRNA-Ile-TAT-3-1	chr6:28537590:28537683:+	94	GCGCGCGGTACTTAT	chr6:28537612:+	15	22	0	0.921825	0	0	2.183	0	1.92605	1
tRNA-Asn-GTT-2-8	chr1:144567515:144567588:-	74	TCTCTGGCGCAATCG	chr1:144567571:-	15	3	1.56738	0	0	1.08368	1.87015	0	0.83602	1
tRNA-Asp-GTC-3-1	chr6:27583457:27583528:-	72	GGAGACCGGGGTTCGTTTCCCCGACGGGGAGCC	chr6:27583455:-	33	41	0	0	0	0	0	0	0	1
tRNA-Lys-TTT-5-1	chr11:59556429:59556501:+	73	GCCCGGATAGCTCAGTCAGTAGAGCATCAGACTTTT	chr11:59556429:+	36	0	2.91563	4.01852	2.92842	5.01544	2.43994	2.34234	0.487679	0.982906
tRNA-Gly-GCC-2-6	chr17:8125746:8125816:+	71	GCATTGGTGGTTCACTGGTAGAATTCTCGCCTGC	chr17:8125746:+	34	0	1.56738	1.88109	0	1.08368	0	1.237	-1.01201	1
tRNA-Ile-AAT-5-1	chr6:26554122:26554195:+	74	TGATAACGCCAAGGTCGCGGGTTC	chr6:26554155:+	24	33	2.48075	1.47976	2.92842	2.45358	2.65797	0	-0.341116	0.995586
tRNA-Asp-GTC-3-1	chr6:27583457:27583528:-	72	GGAGACCGGGGTTCGATTCCCCGACGG	chr6:27583461:-	27	41	0	0	0	0	0	0	0	1
tRNA-Asp-GTC-2-2	chr1:161448243:161448314:-	72	GGAGACCGGGGTTCGACTCCCCGACGGGGAGCCA	chr1:161448240:-	34	41	0	0.921825	1.86596	0	2.183	0	0.279676	1
tRNA-Gly-GCC-1-1	chr1:161443304:161443374:+	71	ACATGGGTGGTTCAGTGGTAGAATTCTCGCCTG	chr1:161443304:+	33	0	1.20734	0	1.21571	1.08368	1.47013	3.56762	2.36671	1
tRNA-Cys-GCA-17-1	chr7:149691181:149691252:-	72	GGTAGAGCATTTGACTGCAGATCAA	chr7:149691212:-	25	16	0	0	0	1.08368	0.914747	0	2.05301	1
tRNA-Gly-GCC-2-2	chr2:156401147:156401217:-	71	GCATTTGTGGTTCAGTGGTAGAATCCTCGCCTGC	chr2:156401184:-	34	0	0	0	1.21571	2.45358	2.43994	1.237	3.38431	1
tRNA-Ile-TAT-2-1	chr2:42810536:42810628:+	93	TTGTGAGTTCGAGCCTC	chr2:42810602:+	17	66	0	0	0	0	0	1.237	1.22724	0.951134
tRNA-Lys-TTT-3-2	chr1:204507030:204507102:-	73	GATAGCTCAGTCGGTAGAACATCAGACTTT	chr1:204507068:-	30	5	0	0	0	2.12377	0	0	2.72742	1
tRNA-Asp-GTC-2-1	chr1:161440825:161440896:-	72	ATGCGGGAGACCGGGGTTCGATTCCCCGACGGGGAGC	chr1:161440824:-	37	36	0	0	0	1.69549	0.914747	0	2.66992	0.630945
tRNA-Ala-TGC-3-2	chr12:124921755:124921826:-	72	GCGGATGTAGCTCAGTGG	chr12:124921809:-	18	0	1.56738	1.88109	1.21571	0	0.914747	0	-2.34371	1
tRNA-Val-CAC-1-1	chr1:161399700:161399772:-	73	GGTTTCCGTAGTGTAGTGGT	chr1:161399754:-	20	-1	2.91563	0	1.21571	2.72185	1.87015	2.68444	0.722208	1
tRNA-Asn-GTT-3-1	chr1:144419267:144419340:+	74	TAACCGAAAGGTTGGTGG	chr1:144419303:+	18	36	1.85528	0.921825	1.86596	1.08368	1.47013	0	-1.0226	1
tRNA-Gly-GCC-2-4	chr16:70779039:70779109:-	71	GTTTCGATTCCCGGCCAATGCACCA	chr16:70779036:-	25	49	1.85528	0	0	1.69549	1.47013	0	0.520799	1
tRNA-Glu-CTC-1-1	chr1:146035692:146035763:+	72	GTTAGGATTCGGCGCTCTCACCGCCGCGG	chr1:146035709:+	29	17	2.09517	2.86028	0	2.12377	2.43994	3.72397	0.998643	1
tRNA-Ala-TGC-3-1	chr5:181206868:181206939:+	72	TTCGATCCCCGGCATCTCCA	chr5:181206920:+	20	52	2.09517	0	0	1.08368	1.47013	1.89304	0.552602	1
tRNA-Lys-CTT-1-1	chr14:58239895:58239967:-	73	GCCCGGCTAGCCCAGTCGGTAGAGCATGGGACTCTTAATCC	chr14:58239927:-	41	0	2.09517	0	1.86596	1.08368	0	1.237	-1.29899	1
tRNA-Glu-TTC-2-2	chr15:26082234:26082305:-	72	CACCCAGGCGGCCCGGGTTCGGCTCCCGGT	chr15:26082241:-	30	35	0	3.02788	0	0	1.47013	0	-1.94071	1
tRNA-Lys-TTT-3-3	chr6:28951029:28951101:+	73	GCCCGGATAGCTCAGGCGGTAGAGCATCAGACTTTT	chr6:28951029:+	36	0	2.09517	2.67063	2.92842	3.31549	1.47013	1.89304	-0.172926	1
tRNA-Ser-GCT-5-1	chr6:28213037:28213118:+	82	GGCGAGGTGGCCGAGTGGTTAA	chr6:28213037:+	22	0	3.43541	2.19473	3.68964	2.45358	1.47013	3.39226	-0.705029	1
tRNA-Asn-GTT-12-1	chr1:143831708:143831781:-	74	GTCTCTGTGGCGCAAC	chr1:143831766:-	16	0	0	2.19473	1.21571	2.12377	1.47013	0	0.134701	1
tRNA-Val-AAC-1-4	chr5:181218270:181218342:-	73	GACACGCGAAAGGCCCCCGGTT	chr5:181218288:-	22	33	0	0	0	0	0.914747	0	1.22724	1
tRNA-Glu-CTC-1-3	chr1:161454608:161454679:-	72	TCCCTGGTGGTCTAGTGGTTAGGATTCGGCGCTCTCACCTCC	chr1:161454638:-	42	0	0	1.47976	0	0	0	0	-1.59471	1
tRNA-Ala-CGC-1-1	chr6:26553503:26553574:+	72	GGGGATGTAGCTCAGTGGTAGAG	chr6:26553503:+	23	0	10.2853	9.00688	9.25119	9.33993	9.08183	9.36454	-0.360833	0.933214
tRNA-Glu-TTC-2-1	chr13:44917927:44917998:-	72	TCCCACCTGGTCTAGCGGTTAGGATTCCTGGTTTTC	chr13:44917963:-	36	0	1.56738	2.45221	1.86596	2.12377	1.47013	2.68444	0.19791	1
tRNA-Gly-CCC-1-2	chr1:16861921:16861991:+	71	ATTGGTGGTTCAGTGGTAGA	chr1:16861923:+	20	2	4.32064	1.88109	2.65311	3.1434	3.83578	5.42859	1.16931	0.702625
tRNA-Leu-AAG-1-1	chr5:181097474:181097555:-	82	CAGTCTCTTCGGAGGCGTGGGTTCGAATCCCACCGCTGCCACCA	chr5:181097471:-	44	41	0.726443	1.47976	1.21571	2.94797	3.16465	0	2.03337	1
tRNA-Gly-TCC-1-1	chr19:4724070:4724141:+	72	GTGTTGGTGGTATAGTGGTTAGC	chr19:4724070:+	23	0	1.56738	3.17801	2.31257	1.08368	0	2.34234	-1.54093	0.790488
tRNA-Pro-AGG-1-1	chr16:3191989:3192060:+	72	TAGGGGTATGATTCTCGCTT	chr16:3192001:+	20	12	1.85528	3.02788	3.15952	0	3.0147	2.34234	-0.59025	0.952536
tRNA-Leu-CAG-2-2	chr16:57300480:57300562:-	83	GTTCAGGTCGCAGTCTC	chr16:57300515:-	17	31	2.48075	0	0	1.69549	0.914747	0	-0.667896	0.984004
tRNA-Lys-CTT-2-1	chr1:146039401:146039473:+	73	TGCCCGGCTAGCCCAG	chr1:146039400:+	16	-1	0.726443	1.88109	2.31257	0	0.914747	0	-2.59086	1
tRNA-Trp-CCA-3-2	chr6:26331444:26331515:-	72	TTGCGTGTTCAAATCACGTCGGGGTCA	chr6:26331444:-	27	45	0.726443	1.47976	0	1.08368	0	0	-1.14215	0.946737
tRNA-Gly-GCC-2-4	chr16:70779039:70779109:-	71	GCATTGGTGGTTCAGTGGAAG	chr16:70779089:-	21	0	1.20734	0	1.21571	0	1.47013	1.89304	0.76422	1
tRNA-Asp-GTC-2-11	chr17:8222238:8222309:-	72	TGTCACGCGGTAGACCGGGG	chr17:8222258:-	20	32	0	3.17801	1.21571	0	1.47013	0	-2.24854	1
tRNA-Asn-GTT-7-1	chr1:120844262:120844335:-	74	GAAAGGTTGGTGGTT	chr1:120844280:-	15	41	3.43541	3.02788	0	1.69549	1.87015	0	-1.77264	0.746717
tRNA-His-GTG-1-8	chr15:45200413:45200484:-	72	GTATAGTGGTTAGTACTCTGCG	chr15:45200454:-	22	9	1.20734	1.47976	1.86596	1.08368	2.183	3.19259	1.16821	1
tRNA-Lys-TTT-5-1	chr11:59556429:59556501:+	73	TCGGTAGAGCATCAGAT	chr11:59556444:+	17	15	0	0.921825	3.15952	1.08368	2.183	0	-0.861461	1
tRNA-Ala-TGC-3-1	chr5:181206868:181206939:+	72	GTAGGTGGGGATGTAGCTCAGTGGTAGAGCGCATGCTTT	chr5:181206862:+	39	-6	3.43541	3.84976	4.46995	1.69549	3.74344	4.11145	-0.515021	0.968592
tRNA-Glu-CTC-1-5	chr1:161469399:161469470:-	72	ATGATTCGGCGCTCTC	chr1:161469435:-	16	20	0.726443	1.88109	0	2.45358	0	0	0.348137	0.998878
tRNA-Glu-TTC-2-1	chr13:44917927:44917998:-	72	CAGGCGGCCCGGGTTCGACTCCC	chr13:44917937:-	23	39	0	1.88109	1.86596	0	0.914747	0	-2.08738	1
tRNA-Lys-TTT-3-4	chr11:59560335:59560407:-	73	GATAGCTCAGTCGGTAGAG	chr11:59560384:-	19	5	0	1.88109	0	0	0	0	-2.15061	1
tRNA-Leu-AAG-3-1	chr6:28989002:28989083:+	82	GGTAGCTTGGCCGAGCGGTCTAAGGC	chr6:28989002:+	26	0	0	0	0	0	0	0	0	1
tRNA-Tyr-GTA-6-1	chr6:26594874:26594962:+	89	ACTTCGATAGCTCAGC	chr6:26594874:+	16	0	0.726443	0.921825	1.21571	0	0	1.237	-1.23616	1
tRNA-Val-CAC-1-5	chr5:181222395:181222467:-	73	GTTTCCGTAGTGTAATGGT	chr5:181222449:-	19	0	1.56738	1.47976	0	2.12377	0	1.237	0.275526	1
tRNA-Val-CAC-5-1	chr1:121020729:121020801:-	73	GTTTCCGTAGTGTAGTGGGTA	chr1:121020781:-	21	0	0	1.47976	0	1.08368	0.914747	0	0.162552	1
tRNA-Glu-CTC-1-4	chr1:161462019:161462090:-	72	ATTCGGCGCTCTCACCGCCGCGGCCCGGGTTCG	chr1:161462035:-	33	23	0	0	0	0	1.47013	0	1.95417	1
tRNA-Glu-CTC-1-4	chr1:161462019:161462090:-	72	CTCACCGCCGCGGCCCGGGTTCGAT	chr1:161462033:-	25	33	3.88222	4.48982	4.55357	5.2025	3.4246	5.18127	0.48397	0.922482
tRNA-Pro-AGG-2-8	chr16:3189634:3189705:+	72	CTAGGGGTATGATTCTCGCTT	chr16:3189645:+	21	11	2.64072	3.02788	1.86596	0	1.87015	0	-2.3222	0.489193
tRNA-Val-CAC-4-1	chr1:143803994:143804066:-	73	GTTTCCGTAGTGTAGTGGCTATCAC	chr1:143804042:-	25	0	4.06258	2.67063	2.65311	1.69549	0	0	-3.59593	1
tRNA-Leu-AAG-3-1	chr6:28989002:28989083:+	82	GGTAGCGTGGCCGGG	chr6:28989002:+	15	0	1.20734	0.921825	0	1.08368	0.914747	1.237	0.423764	1
tRNA-Glu-CTC-1-2	chr1:161447228:161447299:-	72	TCCCCGGTGGTCTAGTGGTTAGGATTCGGCGCTCTCACCGCCGC	chr1:161447256:-	44	0	3.74809	1.88109	3.53362	3.46923	3.30047	3.86501	0.32897	0.990275
tRNA-Gly-GCC-1-5	chr21:17454789:17454859:-	71	GCATGGGTGTTTCAGTGGTAGAATTCTCGC	chr21:17454830:-	30	0	0	0	1.21571	0	0	0	-0.698628	1
tRNA-Gly-GCC-3-1	chr16:70778211:70778281:-	71	GCATTGGTGGTTCAGAGGTAGAATTCTCGCCTG	chr16:70778249:-	33	0	1.85528	0.921825	0	2.45358	1.87015	0	0.973015	1
tRNA-Glu-CTC-2-1	chr1:248874248:248874319:+	72	GGTTAGGATTCGGCGCTCTCACCGCCGCGGC	chr1:248874264:+	31	16	3.88222	4.16958	2.92842	1.08368	2.183	3.72397	-1.19043	0.837294
tRNA-Ala-TGC-7-1	chr6:28802800:28802870:-	71	TCAGTGGTAGAGCGCAT	chr6:28802843:-	17	11	2.48075	4.01852	4.38117	3.85132	4.82997	1.237	0.124357	1
tRNA-Thr-TGT-4-1	chr14:20631160:20631232:-	73	CTCAGGGGTTAGAGCACTGGTCTTGT	chr14:20631197:-	26	10	0	0	2.31257	0	0	1.237	-1.61518	1
tRNA-Gly-TCC-2-2	chr1:161447585:161447656:-	72	TTCCCGGCCAACGCACCG	chr1:161447582:-	18	57	2.30081	2.67063	1.86596	1.69549	0	1.89304	-1.38626	1
tRNA-Ser-AGA-2-5	chr8:95269657:95269738:-	82	TAGTCGTGGCCGAGTGGTT	chr8:95269719:-	19	1	5.98146	5.74889	5.85474	6.18277	5.41299	5.5589	-0.109538	1
tRNA-Gly-GCC-3-1	chr16:70778211:70778281:-	71	GGTTCAGTGGTAGAATTCTCGCCTGCCACGCGGGAGGCCCGGGT	chr16:70778230:-	44	8	0	1.47976	0	0	0	2.68444	1.51612	1
tRNA-Asp-GTC-2-10	chr12:124939647:124939718:-	72	ACGCGGGCGACCGGGGTTCGATTCCCCGACGGGGAGCC	chr12:124939645:-	38	36	0	2.19473	0	0	0	0	-2.55985	1
tRNA-Ala-AGC-2-2	chr6:28863685:28863756:-	72	GCACGAGGCCCCGGGTTT	chr6:28863702:-	18	37	1.56738	2.19473	2.31257	2.12377	4.47546	1.237	1.52507	0.685352
tRNA-Lys-CTT-2-2	chr5:181207755:181207827:+	73	CTCAGGGTCGTGGGTTC	chr5:181207794:+	17	39	2.48075	2.19473	0	1.69549	1.47013	1.89304	-0.359648	1
tRNA-Ser-CGA-3-1	chr6:27672450:27672531:-	82	GGAGCTGTGATGGCCGAGTGGTTAAGGT	chr6:27672507:-	28	-3	0.726443	2.19473	0	2.45358	1.87015	0	0.746107	1
tRNA-Ala-AGC-6-1	chr6:28812072:28812143:-	72	GGGTATAGCTCAGCGGTAGA	chr6:28812122:-	20	2	2.30081	0	0	0	0	0	-2.73323	1
tRNA-Gly-CCC-1-2	chr1:16861921:16861991:+	71	GCATTGGTGGTTCAGTGGCAGAATTCTCGCCTCC	chr1:16861921:+	34	0	2.91563	3.55264	2.65311	3.46923	3.16465	4.32187	0.676424	0.87468
tRNA-Glu-CTC-1-1	chr1:146035692:146035763:+	72	CCCGGGTTCGATTCC	chr1:146035738:+	15	46	0	0	0	0	0	0	0	1
tRNA-Phe-GAA-1-5	chr13:94549650:94549722:-	73	TGGTTCGATCCCGGGTTTCGGC	chr13:94549651:-	22	50	0	0	0	1.08368	0	0	1.22724	0.951408
tRNA-Glu-CTC-2-1	chr1:248874248:248874319:+	72	TTAGGATTCGGCGCTCTCACCGCCGCGGCC	chr1:248874266:+	30	18	0	0	0	0	0	0	0	1
tRNA-Asp-GTC-2-10	chr12:124939647:124939718:-	72	TCCTCGTTAGTATAGTGGTGAGTATCCCCGCCTGTCACGC	chr12:124939679:-	40	0	5.52871	5.20087	5.29844	5.36806	5.91435	5.23424	0.194618	0.990425
tRNA-Glu-CTC-1-2	chr1:161447228:161447299:-	72	AAGGATTCGGCGCTCTC	chr1:161447264:-	17	19	2.48075	1.47976	0	2.45358	0	2.34234	0.272312	1
tRNA-Gln-TTG-3-2	chr6:26311747:26311818:-	72	AATCCAGCGATCCGAGTTCAAATCTCGGTGGGACCTCCA	chr6:26311744:-	39	36	4.57951	4.93163	5.29844	5.32842	7.37972	3.19259	1.24523	0.592787
tRNA-Gly-GCC-2-6	chr17:8125746:8125816:+	71	GCGAGAGGCCCGGGTTC	chr17:8125783:+	17	37	0.726443	0	0	0	0	0	-0.695296	1
tRNA-Val-TAC-1-2	chrX:18674909:18674981:-	73	ACGCAGAAGGTCCTGGGTTC	chrX:18674926:-	20	36	1.56738	1.47976	1.86596	0	1.47013	0	-1.62451	0.851602
tRNA-Thr-AGT-5-1	chr17:8139452:8139525:-	74	GAGTTAGCGGGGAGTGATATA	chr17:8139431:-	21	74	2.64072	0.921825	2.31257	3.85132	1.47013	3.39226	1.27124	1
tRNA-Pro-AGG-2-4	chr11:76235513:76235584:+	72	GATTCTCGCTTGGGTTGCGAGAGGTCCCGGGTTC	chr11:76235534:+	34	21	0	0	0	0	1.47013	0	1.91113	1
tRNA-Gly-GCC-1-1	chr1:161443304:161443374:+	71	GGTAGAATTCTCGCCT	chr1:161443320:+	16	16	5.72	6.1451	5.48041	5.68299	6.45538	7.40325	0.879958	0.612168
tRNA-Glu-CTC-1-1	chr1:146035692:146035763:+	72	TCCCTGGTGGTCTAGTGGTTGGGATTCGGCGCTCTCACCGC	chr1:146035692:+	41	0	0.726443	0.921825	0	1.08368	0	3.19259	2.3941	1
tRNA-Ala-CGC-1-1	chr6:26553503:26553574:+	72	GGGGATGTAGCTCAGTGGTAGAGCA	chr6:26553503:+	25	0	0	0.921825	1.86596	3.1434	1.47013	0	1.56814	1
tRNA-Asp-GTC-2-4	chr1:161463034:161463105:-	72	AGACCGGGGTTCCATTCCCCGACGGGGAGCCA	chr1:161463031:-	32	43	0	0.921825	0	0	0	0	-0.698909	1
tRNA-iMet-CAT-1-8	chr17:82494721:82494792:-	72	CAGAGTTGCGCAGCGGAAGCGT	chr17:82494769:-	22	2	0.726443	0	0	0	0	0	-0.694819	1
tRNA-Gly-CCC-2-1	chr2:70248991:70249061:-	71	GCGCCGCTGGTGTAGTGATATCATGCAAGATTCC	chr2:70249028:-	34	0	1.20734	1.88109	1.21571	2.12377	0	0	-0.665937	1
tRNA-Cys-GCA-4-1	chr17:38869292:38869363:-	72	GGGGGTATAGCTCAGTGGTAGAGCATTTGACTGCAGATCAAGAGGT	chr17:38869318:-	46	0	0	0	0	2.45358	1.87015	3.56762	5.14312	1
tRNA-Gly-GCC-2-6	chr17:8125746:8125816:+	71	TTCAGTGGTAGAATTCTCGCCTGCCACGCGGGAGGC	chr17:8125756:+	36	10	0	1.47976	0	0	0.914747	0	-0.632167	1
tRNA-Gly-GCC-2-5	chr16:70789507:70789577:+	71	GTGGTTCAGTGGTAGAATTCTCGCCTGCCACGCGG	chr16:70789513:+	35	6	3.03564	0	0	0	0	1.237	-2.67142	1
tRNA-Gln-CTG-4-1	chr1:148265108:148265179:-	72	GACTCTGAATCCAGCG	chr1:148265135:-	16	29	1.20734	0	0	0	0	0	-1.38276	1
tRNA-Glu-TTC-4-1	chr1:16535279:16535350:-	72	CCCTGGTGGTCTAGTGGCTAGGATT	chr1:16535325:-	25	1	2.78471	3.17801	0	1.08368	3.16465	1.89304	-0.250409	1
tRNA-Ile-TAT-2-3	chr6:27631421:27631514:+	94	CTCACCTGGAGCATGTTTTC	chr6:27631502:+	20	81	4.65641	4.23957	6.01084	5.15796	6.21868	3.56762	0.201357	0.994102
tRNA-Leu-CAG-1-7	chr6:26521208:26521290:+	83	GCCAGGATGGCCGAGCGGTCTA	chr6:26521208:+	22	0	2.48075	0.921825	2.65311	2.72185	3.4246	1.89304	0.805868	0.906197
tRNA-Ser-AGA-2-5	chr8:95269657:95269738:-	82	GTAGTCGTGGTCGAGT	chr8:95269723:-	16	0	3.03564	1.88109	2.92842	1.08368	1.87015	3.19259	-0.519491	0.968592
tRNA-Gly-GCC-2-1	chr1:161523847:161523917:-	71	GTTTCCCGGCCAATGCAC	chr1:161523846:-	18	54	2.78471	1.47976	0	1.08368	1.87015	0	-1.04154	0.911653
tRNA-Asp-GTC-2-4	chr1:161463034:161463105:-	72	CACGCGGGAGACCGGGGTTTGATTCCCCGACGGGGAGCC	chr1:161463032:-	39	35	0	0	0	0	0.914747	1.237	2.11434	1
tRNA-Gly-GCC-1-1	chr1:161443304:161443374:+	71	GCATCGGTGGTTCAGTGGTAGA	chr1:161443304:+	22	0	3.24933	2.19473	0	1.69549	2.43994	1.237	-0.628978	0.968592
tRNA-Pro-TGG-3-2	chr14:20684016:20684087:+	72	GGAGAGGTCCCGGGTTC	chr14:20684054:+	17	38	0	0	0	0	0	0	0	1
tRNA-Lys-CTT-2-5	chr16:3175691:3175763:+	73	GCCCGGCTAGCTCAGTCGGTAGAGCATGATACT	chr16:3175691:+	33	0	3.74809	5.42767	5.09017	4.54774	3.30047	1.89304	-1.35456	0.72419
tRNA-Gly-GCC-1-5	chr21:17454789:17454859:-	71	AGAATTCTCGCCTGCCACGCGGG	chr21:17454818:-	23	19	0	2.19473	1.21571	0	0	0	-2.93792	0.47459
tRNA-Asp-GTC-2-2	chr1:161448243:161448314:-	72	CACGCGGGAGACCGGGGTTCGATTCCCCTACGGGGAGCCA	chr1:161448240:-	40	35	1.85528	0.921825	2.31257	3.46923	3.53889	0	1.5648	0.603007
tRNA-Glu-CTC-1-1	chr1:146035692:146035763:+	72	TCCCTGGTGGTCTCGTGGTTAGGAT	chr1:146035692:+	25	0	0.726443	0.921825	0	1.08368	0	1.237	0.491338	1
tRNA-Glu-CTC-1-5	chr1:161469399:161469470:-	72	CACCGCCGCGGCCCGGGTTCGATTCCCGGTCAGGGAACCA	chr1:161469396:-	40	35	13.0433	13.9947	13.4771	14.0522	14.6678	12.7428	0.46352	0.897142
tRNA-Glu-TTC-3-1	chr1:16872583:16872654:+	72	TCCCTAGTGGTCTAGTGGCTAGGATTCGGCGCTT	chr1:16872583:+	34	0	0	2.45221	2.31257	2.12377	1.47013	1.89304	-0.0803897	1
tRNA-His-GTG-1-1	chr1:146038044:146038115:+	72	TACTCTGCGTTGTGGCC	chr1:146038066:+	17	22	0	1.47976	0	1.69549	2.43994	0	1.93587	1
tRNA-Cys-GCA-9-2	chr7:149331129:149331200:+	72	GGTCCCTGGTTCAAA	chr7:149331172:+	15	43	2.30081	3.43824	4.63262	4.05937	4.41687	1.89304	0.0840991	1
tRNA-Gly-CCC-1-2	chr1:16861921:16861991:+	71	GCGTTGGTGGTTCAGTGGTAGAATTCTCGCCTC	chr1:16861921:+	33	0	0	1.47976	1.86596	0	0	2.34234	-0.134529	1
tRNA-Lys-TTT-3-5	chr17:8119155:8119227:+	73	CGGGCGGCATGTCTTTGCTTT	chr17:8119222:+	21	67	1.20734	1.88109	0	0	0.914747	0	-1.83101	1
tRNA-Gly-TCC-3-1	chr17:8221548:8221619:+	72	GCGTTGGTGGTATAGTGGTAAGCG	chr17:8221548:+	24	0	1.20734	1.47976	0	0	2.84733	2.68444	1.82046	1
tRNA-Gly-GCC-2-3	chr6:27902908:27902978:-	71	TTGGTGGTTCAGTGGTAG	chr6:27902958:-	18	3	4.89726	4.23957	4.70756	5.44422	5.99666	6.75768	1.55794	0.118089
tRNA-Asp-GTC-2-4	chr1:161463034:161463105:-	72	CGGGAGACCGGGATTCGATTCCCCGACGGGGAGCCA	chr1:161463031:-	36	39	0	0.921825	1.86596	1.69549	0	0	-0.537479	1
tRNA-Tyr-GTA-8-1	chr6:26575570:26575659:+	90	TCCGGCTCGAAGGACCAA	chr6:26575646:+	18	76	5.07586	5.92913	5.19806	0	2.43994	0	-4.66917	0.000528824
tRNA-Lys-TTT-5-1	chr11:59556429:59556501:+	73	GCCCGGATAGCTCAGTCGGTCGAG	chr11:59556429:+	24	0	0.726443	1.47976	1.21571	0	1.47013	0	-0.925646	1
tRNA-Glu-CTC-1-1	chr1:146035692:146035763:+	72	TCCCTGGTGGTCTAGTGGTTAGAATT	chr1:146035692:+	26	0	2.48075	0.921825	0	2.12377	0.914747	1.89304	0.265704	1
tRNA-Ala-AGC-2-2	chr6:28863685:28863756:-	72	GAGGCCCCGGGTTCA	chr6:28863701:-	15	41	2.30081	3.65863	1.21571	1.69549	0.914747	0	-2.41282	0.591173
tRNA-Ala-CGC-4-1	chr6:28729315:28729386:+	72	GGGGGTGTAGCTAAGTGGT	chr6:28729315:+	19	0	0.726443	1.47976	1.21571	1.69549	0.914747	1.237	0.2614	1
tRNA-Gly-GCC-2-4	chr16:70779039:70779109:-	71	GAGAATTCTCGCCTGC	chr16:70779076:-	16	18	0	0	0	0	0	0	0	1
tRNA-Glu-TTC-4-1	chr1:16535279:16535350:-	72	ACCGCCGCGGTCCGGGTTC	chr1:16535296:-	19	36	0	0	0	0	0	0	0	1
tRNA-Asn-GTT-2-7	chr1:145287766:145287839:+	74	CTGTTAACCGAAAGGTTGGTGGTTC	chr1:145287798:+	25	32	2.09517	0	3.15952	0	0	0	-4.18196	1
tRNA-Gly-GCC-1-5	chr21:17454789:17454859:-	71	TAGAATTCTCGCCCGCCACG	chr21:17454822:-	20	18	0.726443	1.47976	0	1.69549	2.183	2.68444	2.14524	1
tRNA-iMet-CAT-1-1	chr1:153671250:153671321:+	72	TGGATCGAAACCATCCTCTGCT	chr1:153671299:+	22	49	0	2.67063	1.21571	0	0	0	-3.453	1
tRNA-Asp-GTC-3-1	chr6:27583457:27583528:-	72	TCACGCGGGAGACCGGGGTTCGATTCCCCGACGGGGAGCCT	chr6:27583454:-	41	34	0	1.47976	0	2.72185	0	2.34234	2.38174	1
tRNA-Pro-TGG-1-1	chr14:20633006:20633077:+	72	TCCCGGACGAGCCCC	chr14:20633064:+	15	58	6.43874	7.14403	7.1415	6.57035	7.71974	6.81097	0.185357	0.991242
tRNA-Asp-GTC-2-2	chr1:161448243:161448314:-	72	TTAGTATAGTGGTGAGTATCCCCGCCTGTCACGCGGGAG	chr1:161448270:-	39	6	1.20734	0	0	0	2.43994	0	1.586	1
tRNA-Ala-AGC-2-1	chr6:28838444:28838515:-	72	GGGGGTTTAGCTCAGTGGT	chr6:28838497:-	19	0	0.726443	2.86028	1.21571	1.69549	0.914747	1.237	-0.892224	1
tRNA-Glu-TTC-4-2	chr1:161422093:161422164:-	72	CCGCCGCGGCCCGGGTTCG	chr1:161422109:-	19	37	3.43541	3.55264	3.95867	3.46923	4.15539	4.66832	0.557519	0.908742
tRNA-Asp-GTC-2-11	chr17:8222238:8222309:-	72	GTGTCACGCGGGAGA	chr17:8222264:-	15	31	2.64072	4.09602	3.53362	3.46923	5.07698	4.88258	1.17254	0.717899
tRNA-Arg-TCT-1-1	chr1:93847573:93847657:+	85	GCGGAGTCGTAACGCTTT	chr1:93847649:+	18	76	1.20734	0	0	0	1.87015	0	0.868308	1
tRNA-Glu-CTC-1-5	chr1:161469399:161469470:-	72	ACCGCCGCGGCCCGGGTTCGATTCCTGGTCAGGGAAC	chr1:161469398:-	37	36	0	1.88109	0	0	0	0	-2.15667	1
tRNA-Asp-GTC-2-2	chr1:161448243:161448314:-	72	TGAGTATCCCCGCCTGTCACGCGGGAGACCGGGGTTCGA	chr1:161448258:-	39	18	2.78471	0.921825	0	2.45358	0	1.237	-0.307987	1
tRNA-Ser-AGA-2-2	chr6:27478812:27478893:+	82	GTATCCTGCCGACTAC	chr6:27478877:+	16	65	0	0	0	0	0	0	0	1
tRNA-Asp-GTC-1-1	chr12:98503503:98503574:+	72	ACGCGGGAGACCGGGGTTCAATTCCCCGACGTGGAGC	chr12:98503539:+	37	36	0	1.47976	0	0	0	0	-1.5872	1
tRNA-Tyr-GTA-2-1	chr2:27050782:27050870:+	89	TGGATAGGGCGTGGTA	chr2:27050819:+	16	37	2.48075	1.88109	0	2.12377	1.47013	1.89304	0.0319719	1
tRNA-Leu-CAG-1-6	chr1:161530342:161530424:-	83	GTCAGGATGGCAGAGCGG	chr1:161530407:-	18	0	0	1.47976	0	0	0.914747	1.89304	0.931331	1
tRNA-Gly-GCC-1-4	chr1:161465468:161465538:+	71	GCATGGGTGGTTCAGTGGTAGAATTCTCGCATGCC	chr1:161465468:+	35	0	0.726443	0	1.21571	0	1.47013	1.89304	1.25122	1
tRNA-Pro-CGG-2-1	chr6:27091742:27091813:+	72	GAGAGTTCCCGGGTTC	chr6:27091781:+	16	39	0	0	0	0	0	0	0	1
tRNA-Lys-TTT-3-4	chr11:59560335:59560407:-	73	TAATCGGAGGGTCCAGGGTTC	chr11:59560352:-	21	35	0	0	0	0	0	0	0	1
tRNA-Glu-CTC-2-1	chr1:248874248:248874319:+	72	TCCCTGGTGGTCTAGTGGTTAGGATTCGGCACTCTCACC	chr1:248874248:+	39	0	1.20734	0.921825	1.21571	2.12377	2.183	1.89304	1.45456	1
tRNA-Gln-TTG-3-1	chr6:26311196:26311267:-	72	GAATCCAGCGATCCGAGTTCATATCTCGG	chr6:26311204:-	29	35	1.20734	1.47976	0	0	0.914747	0	-1.49248	1
tRNA-Gly-TCC-2-6	chr1:161531113:161531184:+	72	GGTGGTATAGTGGTG	chr1:161531118:+	15	5	0	0	0	1.69549	0	0	2.14019	1
tRNA-Glu-CTC-1-4	chr1:161462019:161462090:-	72	TCCCTGGTGGTCTAGTGGTTAGGATTCGGCGCTCTCACCGCCGCC	chr1:161462046:-	45	0	2.09517	0.921825	1.86596	0	2.65797	0	-0.299461	1
tRNA-Lys-TTT-4-1	chr6:27591814:27591886:-	73	CGGTAGAGCATCAGACTTTTAATCTGAG	chr6:27591843:-	28	16	2.64072	1.88109	0	1.69549	1.47013	0	-1.02508	0.927243
tRNA-Val-TAC-1-1	chr11:59550629:59550701:-	73	AGAAGGTCCTGGGTTCG	chr11:59550645:-	17	40	2.78471	2.45221	3.35866	2.94797	1.87015	4.94747	0.991128	0.857726
tRNA-Lys-CTT-2-2	chr5:181207755:181207827:+	73	GGCCCGGCTAGCTCAGTCGGTAGAGC	chr5:181207754:+	26	-1	0	0.921825	1.86596	1.69549	0	2.34234	0.908564	1
tRNA-Val-AAC-1-3	chr5:181169610:181169682:+	73	GTTTCCGTAGTGTATTGGTTATC	chr5:181169610:+	23	0	2.30081	3.02788	3.68964	1.69549	2.84733	0	-1.35812	1
tRNA-iMet-CAT-1-6	chr6:27592821:27592892:-	72	AGCGTGCTGGGCCCATAAC	chr6:27592855:-	19	19	0	2.45221	2.65311	1.08368	2.43994	0	-0.571237	0.968592
tRNA-Thr-AGT-6-1	chr6:27162271:27162344:+	74	GATCCTGGGTTCGAA	chr6:27162316:+	15	45	1.56738	0.921825	2.31257	1.69549	2.84733	1.89304	0.758463	1
tRNA-Asn-GTT-1-1	chr1:161540241:161540314:+	74	CGGAAGTCGCATTTT	chr1:161540313:+	15	72	0.726443	2.19473	0	2.12377	1.87015	2.96077	1.5138	0.776355
tRNA-Asp-GTC-2-5	chr1:161470415:161470486:-	72	CGCCTGTCACGCGGGAGACCGGGGTTCGATTCCCCGACGGGGCGCCA	chr1:161470412:-	47	28	0	0	0	0	0	0	0	1
tRNA-His-GTG-1-6	chr9:14433940:14434011:-	72	AGTACTCTGTGTTGTGGCCGCAGCA	chr9:14433967:-	25	20	0	0	0	0	0	0	0	1
tRNA-Lys-CTT-10-1	chr19:35575848:35575920:+	73	GCCCAGATAGCTCAGTCGGTAGAGC	chr19:35575848:+	25	0	1.20734	2.45221	0	2.45358	0	2.68444	0.718125	1
tRNA-Gly-GCC-1-5	chr21:17454789:17454859:-	71	CATGGGTGGTTCAGTGGTAGAATTCTCGCCTGCCACGCGGGAGGCC	chr21:17454813:-	46	1	2.48075	0	1.21571	1.08368	1.47013	1.89304	-0.156293	1
tRNA-Ile-TAT-3-1	chr6:28537590:28537683:+	94	ATAATGCCGAGGTTGTGAGTTCA	chr6:28537645:+	23	55	0	0	0	0	0	0	0	1
tRNA-Gly-TCC-2-3	chr1:161454966:161455037:-	72	GCGTTGGTGGTATAGTGGTGGGCATAGCTGCCTTC	chr1:161455003:-	35	0	0	1.47976	1.86596	2.12377	0.914747	1.237	0.384395	1
tRNA-Leu-CAG-1-1	chr1:161441533:161441615:+	83	CTGGAGGCGTGGGTTCGTATCCC	chr1:161441583:+	23	50	0	0	0	0	0	0	0	1
tRNA-Val-TAC-1-1	chr11:59550629:59550701:-	73	GGTTCCATAGTGTAGTGGTTATCACGCCTGCT	chr11:59550670:-	32	0	1.20734	1.47976	2.92842	0	0	0	-3.97721	1
tRNA-Gln-CTG-1-2	chr6:27519529:27519600:+	72	TAGCACTCTGGACTCTGAATCCAGCG	chr6:27519548:+	26	19	0	0	1.21571	0	0	1.237	0.26435	1
tRNA-Leu-CAA-6-1	chr1:161611946:161612029:-	84	AGGCGTGGGTTCGTATCCCACTT	chr1:161611952:-	23	55	0	0	0	0	0	0	0	1
tRNA-Glu-CTC-1-2	chr1:161447228:161447299:-	72	CTCTCACCGCCGCGGCCCGGGTTCGATTCC	chr1:161447239:-	30	31	0	0.921825	0	0	0	0	-0.698673	1
tRNA-Asp-GTC-2-9	chr12:124927345:124927416:-	72	CACGCGGGAGACCTGGGTTCGATTCCCCGACGGGGAGCC	chr12:124927343:-	39	35	0	0	0	0	0	0	0	1
tRNA-Cys-GCA-14-1	chr17:38861684:38861755:-	72	AGAGGGGGTATAGCTCAGGGGTAGAGCATTTGACTGCAGATCCAGAAG	chr17:38861711:-	48	-3	0.726443	0.921825	0	2.12377	1.87015	2.68444	2.71578	1
tRNA-Asp-GTC-2-3	chr1:161455624:161455695:-	72	GTCGTCCTCGTTAGTATAGTGGTGAGTATCCCCGCC	chr1:161455664:-	36	-4	4.36714	3.65863	3.15952	5.6187	4.22534	2.68444	0.849798	0.89763
tRNA-Gln-CTG-3-2	chr1:148032790:148032861:+	72	GCACTCTGGACTCTGAATCCAGCGA	chr1:148032811:+	25	21	2.48075	2.19473	3.68964	4.15312	3.92256	4.74333	1.54974	0.456415
tRNA-Lys-TTT-3-2	chr1:204507030:204507102:-	73	TTTAATCTGAGGGTCCAGGGTTCA	chr1:204507046:-	24	33	2.09517	1.88109	2.65311	2.12377	2.183	0	-0.6355	1
tRNA-Gly-GCC-1-2	chr1:161450677:161450747:+	71	GCATGGGTGGTTCAATGGTAG	chr1:161450677:+	21	0	1.56738	0	0	1.69549	0	1.237	0.642317	1
tRNA-Glu-CTC-1-2	chr1:161447228:161447299:-	72	TCCCTGGTTGTCTAGTGGTTAGGATTCGGC	chr1:161447270:-	30	0	0	0	0	1.69549	0	1.237	2.8069	1
tRNA-Gly-GCC-1-2	chr1:161450677:161450747:+	71	ATTCCCGGCCCATGCACCA	chr1:161450732:+	19	55	8.01986	8.49423	8.44091	7.35154	9.21888	7.19187	-0.0930207	1
tRNA-Leu-AAG-2-4	chr16:22297140:22297221:+	82	GGTAGCTTGGCCGAGCGGTCT	chr16:22297140:+	21	0	3.14644	4.09602	4.55357	3.46923	3.4246	0	-1.17829	0.779176
tRNA-Glu-CTC-1-6	chr6:28982199:28982270:+	72	TCCCTGGTGGCCTAGTGGTTAGGAT	chr6:28982199:+	25	0	3.94488	2.67063	1.86596	3.60814	3.4246	2.68444	0.206456	1
tRNA-Ala-CGC-1-1	chr6:26553503:26553574:+	72	GGGGATGTAGCTCAGTGGTAGAGCC	chr6:26553503:+	25	0	1.56738	0.921825	2.31257	0	0	0	-3.44705	1
tRNA-Gly-TCC-2-1	chr1:146037061:146037132:+	72	GCGTTGGTGGTATAGTGGTGAGCGTAGC	chr1:146037061:+	28	0	1.20734	0	0	0	0	0	-1.34961	1
tRNA-Lys-TTT-5-1	chr11:59556429:59556501:+	73	TCTCAGTCGGTAGAGCATCAGACTTTT	chr11:59556438:+	27	9	0.726443	0.921825	1.86596	1.08368	2.183	1.237	0.65228	1
tRNA-Gly-TCC-2-3	chr1:161454966:161455037:-	72	TAGTGGTGAGCATAGCTGCCTTCCAAGCAGTTGA	chr1:161454992:-	34	12	2.64072	1.88109	0	0	0	0	-3.76948	1
tRNA-Gly-GCC-2-6	chr17:8125746:8125816:+	71	GGTAGAATTCTCGCC	chr17:8125762:+	15	16	5.85664	6.23351	5.88734	5.01544	6.75641	7.02151	0.495912	0.908821
tRNA-Ile-AAT-5-4	chr14:102317092:102317165:+	74	GACCGGTTAGCTCAG	chr14:102317092:+	15	0	3.6002	4.79884	4.55357	3.73485	4.08188	4.50546	-0.26883	0.984004
tRNA-Val-TAC-1-2	chrX:18674909:18674981:-	73	TCCTGGGTTCGAGCCCCAGTGGAA	chrX:18674912:-	24	46	0	0	0	0	0	0	0	1
tRNA-Gly-GCC-2-2	chr2:156401147:156401217:-	71	GCAGTGGTGGTTCAGTGGTAGAATTCTCGCCTGCC	chr2:156401183:-	35	0	3.24933	4.09602	2.31257	3.73485	0.914747	3.19259	-0.457219	0.981167
tRNA-Val-CAC-1-1	chr1:161399700:161399772:-	73	CGCGAAAGGTCCCCGGT	chr1:161399719:-	17	37	3.14644	3.75736	3.53362	3.1434	1.87015	1.237	-1.37204	0.746717
tRNA-Glu-TTC-3-1	chr1:16872583:16872654:+	72	TGGTGGTCTAGTGGCTAGGATTCGGCGCTTT	chr1:16872587:+	31	4	0	0	0	1.08368	1.47013	2.34234	3.75455	1
tRNA-Gln-CTG-1-2	chr6:27519529:27519600:+	72	AGCACTCTGGACTCTGAATCCAGCGAT	chr6:27519549:+	27	20	3.34536	1.47976	0	3.1434	1.47013	4.32187	1.21305	0.752403
tRNA-Ile-TAT-2-1	chr2:42810536:42810628:+	93	AGCGCGCGGTACTTATAC	chr2:42810557:+	18	21	1.85528	0.921825	0	3.73485	0	1.89304	1.87726	0.606848
tRNA-Glu-CTC-1-7	chr6:125780247:125780318:-	72	CGCGGCCCGGGTTCGTTTCC	chr6:125780258:-	20	41	0	0	0	0	0	0	0	1
tRNA-Val-CAC-1-5	chr5:181222395:181222467:-	73	GTTTCCGTAGTGTAGTGGCTATCACGTTC	chr5:181222439:-	29	0	2.78471	0.921825	1.86596	2.12377	0	0	-1.50644	1
tRNA-Gln-TTG-3-1	chr6:26311196:26311267:-	72	AGAATCCAGCGATCCGAGTTC	chr6:26311213:-	21	34	0	0.921825	0	0	0	1.237	0.263919	1
tRNA-Leu-CAG-1-7	chr6:26521208:26521290:+	83	GTTCGTATCCCACTC	chr6:26521270:+	15	62	0	1.47976	0	0	0	0	-1.59469	1
tRNA-Lys-CTT-2-1	chr1:146039401:146039473:+	73	GCCCGGCTAGCTCAGTCGGTAGAGCACGAGACTC	chr1:146039401:+	34	0	4.61847	4.84448	4.07645	3.73485	1.87015	0	-2.15799	0.410183
tRNA-Val-AAC-1-1	chr3:169772230:169772302:+	73	CCGGGCGGAAACACAA	chr3:169772290:+	16	60	2.09517	3.31399	1.86596	0	0.914747	0	-3.6542	1
tRNA-iMet-CAT-1-7	chr6:27902493:27902564:-	72	CAGAGTGGCGCAGCGGAAGCGT	chr6:27902541:-	22	2	2.91563	2.19473	1.21571	1.08368	0	0	-3.29608	1
tRNA-Gly-GCC-2-1	chr1:161523847:161523917:-	71	AGCATTGGTGGTTCAGTGGTAGAATTCTCGCCTGCC	chr1:161523883:-	36	-1	2.64072	4.30631	3.35866	3.46923	2.183	2.96077	-0.714032	0.933214
tRNA-Gly-TCC-2-2	chr1:161447585:161447656:-	72	GCGTTGGTGGTAAAGTG	chr1:161447640:-	17	0	2.09517	0	1.21571	1.08368	1.47013	1.237	-0.139823	1
tRNA-Arg-CCG-2-1	chr17:68019897:68019969:-	73	CGGGATTGTGGGTTC	chr17:68019914:-	15	41	0.726443	0	0	1.08368	0	0	0.266261	1
tRNA-Asp-GTC-2-6	chr6:27479674:27479745:+	72	ACCGGGGTTCGATTCC	chr6:27479719:+	16	45	0.726443	1.47976	2.65311	1.69549	0	1.237	-1.07939	1
tRNA-Gly-CCC-1-1	chr1:16545939:16546009:-	71	GTATTGGTGGTTCAGTGGTAGAATTCTCGCCTC	chr1:16545977:-	33	0	0.726443	1.88109	2.65311	1.08368	0	2.68444	-0.411142	1
tRNA-Asp-GTC-2-1	chr1:161440825:161440896:-	72	TGTCACGCGGGAGACCGGGGTTCGATTCCCCGACGCGGAGCCA	chr1:161440822:-	43	32	0.726443	0	1.21571	1.69549	0.914747	0	0.784931	1
tRNA-Glu-CTC-1-3	chr1:161454608:161454679:-	72	CGCCGCGGCCCGGGTTCGATTCCCGGTCAGGGAACCA	chr1:161454605:-	37	38	11.8657	12.8344	13.0258	12.5162	13.2755	11.5324	-0.0482549	1
tRNA-Tyr-GTA-5-4	chr14:20663192:20663285:-	94	CTGGTTCGTTTCCGGCTC	chr14:20663198:-	18	70	0.726443	0	0	0	0	0	-0.695184	1
tRNA-Arg-TCT-3-2	chr11:59551294:59551379:+	86	GTGTCTGGCTCTGTGGCGCAATGGATAGCGCATTGGACT	chr11:59551288:+	39	-6	2.30081	0	0	2.12377	0	1.237	0.22055	1
tRNA-Lys-TTT-3-2	chr1:204507030:204507102:-	73	GCCCGGATAGCTTAGTCGGTAGAGC	chr1:204507078:-	25	0	6.20272	6.1451	6.46416	1.08368	0.914747	0	-6.74338	4.14854e-05
tRNA-Gly-CCC-2-1	chr2:70248991:70249061:-	71	CTGGTGTAGTGGTATCAT	chr2:70249038:-	18	6	1.20734	0	0	0	0.914747	0	-0.401829	1
tRNA-Gly-CCC-2-1	chr2:70248991:70249061:-	71	GTGTAGTGGTATCATGCAAGATTCCCATTCTTGCGAC	chr2:70249016:-	37	9	0	0.921825	0	0	0.914747	0	0.263905	1
tRNA-Gly-GCC-2-5	chr16:70789507:70789577:+	71	GCATTGGTGGTTCAGTGGTAGAATTCTCGCCTTCCA	chr16:70789507:+	36	0	0	0.921825	1.21571	0	1.47013	2.34234	1.54438	1
tRNA-Glu-TTC-1-2	chr13:41060738:41060809:-	72	CACCCAGGTGGCCCGGGTTCGACTCCCGGTATGGGAAC	chr13:41060737:-	38	35	0	0	0	1.69549	0	0	2.13842	1
tRNA-Lys-TTT-3-5	chr17:8119155:8119227:+	73	GCTCGGATAGCTCAG	chr17:8119155:+	15	0	5.23477	6.12675	6.50675	6.57035	5.80438	6.01754	0.1311	0.997854
tRNA-Arg-ACG-1-2	chr6:26537498:26537570:+	73	CGGATCAGAAGATTCCAGGT	chr6:26537532:+	20	34	1.20734	0.921825	0	1.08368	1.87015	1.237	1.14501	1
tRNA-Tyr-GTA-5-3	chr14:20653099:20653192:-	94	ATCCTTAGGTCGCTGGTAA	chr14:20653116:-	19	58	2.64072	2.19473	2.92842	1.69549	2.183	1.237	-1.08057	1
tRNA-Asp-GTC-2-3	chr1:161455624:161455695:-	72	CGCCTGTCACGCGGGAGACCTGGGTTCGATTCCCCGACGGGGAGCCA	chr1:161455621:-	47	28	0	0	0	0	0	0	0	1
tRNA-Ala-TGC-1-1	chr6:28789770:28789841:-	72	GGGGGTGTAGCTCAG	chr6:28789827:-	15	0	11.5887	11.1217	11.1191	11.96	11.8189	11.9317	0.610837	0.622218
tRNA-Gly-GCC-1-1	chr1:161443304:161443374:+	71	GCATGTGTGGTTCAGTGGTAGAATTCTCGCCTGCCA	chr1:161443304:+	36	0	0	0	0	0	0	0	0	1
tRNA-Arg-CCT-3-1	chr16:3152900:3152972:+	73	AGCCAGGGATTGTGGGTT	chr16:3152937:+	18	37	2.48075	2.19473	2.31257	1.69549	3.16465	2.34234	0.265113	0.991807
tRNA-Gly-TCC-1-1	chr19:4724070:4724141:+	72	GCGTTGGTGGTATAGTGGTTGGCATAGCTG	chr19:4724070:+	30	0	1.20734	0	0	0	0	1.237	-0.369896	1
tRNA-iMet-CAT-1-8	chr17:82494721:82494792:-	72	AGCAGAGTGGCGCATCGGA	chr17:82494774:-	19	0	0	0	0	0	0	0	0	1
tRNA-Thr-AGT-2-2	chr6:27684695:27684768:-	74	GGAGATCCTGGGTTCGAA	chr6:27684709:-	18	42	1.85528	1.88109	0	3.1434	0	1.237	0.746542	1
tRNA-Asp-GTC-2-1	chr1:161440825:161440896:-	72	GCGGGAGACCGGGGTTCGATTCCCCGACGG	chr1:161440829:-	30	38	2.64072	3.17801	4.63262	4.47698	3.74344	4.32187	0.548567	0.946372
tRNA-Gly-TCC-2-3	chr1:161454966:161455037:-	72	GCGTTGGTGGTCTAGTGGTGAGCATAG	chr1:161455011:-	27	0	0.726443	0.921825	1.86596	1.08368	0	0	-1.73398	1
tRNA-Lys-TTT-3-5	chr17:8119155:8119227:+	73	AGACTTTTAATCTGAGGGTCCA	chr17:8119183:+	22	28	1.20734	1.88109	2.92842	0	1.47013	0	-2.36636	1
tRNA-Asp-GTC-2-9	chr12:124927345:124927416:-	72	CGCGGGAGACCGGGGTTTGATTCCCCGACGGGGA	chr12:124927346:-	34	37	0	0.921825	0	1.69549	1.47013	0	2.05675	1
tRNA-Leu-AAG-2-3	chr14:20610132:20610213:+	82	TAGCGTGGCCGAGCGGTCTA	chr14:20610134:+	20	2	3.67604	4.97331	5.56345	3.85132	4.22534	0	-1.46934	0.632994
tRNA-Tyr-GTA-2-1	chr2:27050782:27050870:+	89	GCTGGTTCGATTCCGGCTCGAAGGACCA	chr2:27050846:+	28	64	5.25964	5.23553	5.19806	4.32412	6.4842	4.22049	0.208871	0.990275
tRNA-Leu-CAG-1-7	chr6:26521208:26521290:+	83	GTCAGGATGGCCGAGCGGTCTAAGGCGCTGCGTT	chr6:26521208:+	34	0	5.4872	5.5972	3.83041	5.51657	5.18625	1.89304	-0.333443	0.988005
tRNA-Gly-GCC-1-1	chr1:161443304:161443374:+	71	GCATGCGTGGTTCAGTGGTAGAATTCTCGCC	chr1:161443304:+	31	0	1.56738	0	1.21571	2.72185	2.43994	2.34234	2.07327	1
tRNA-Asp-GTC-2-11	chr17:8222238:8222309:-	72	TCCTCGTTAGTATAGTGGT	chr17:8222291:-	19	0	6.68805	7.10706	6.20439	6.63678	6.1663	5.5589	-0.533114	0.785024
tRNA-Lys-TTT-6-1	chr6:27334990:27335062:-	73	CCGGTAGAGCATCAGAC	chr6:27335031:-	17	15	0	0	2.31257	0	1.47013	0	-0.920628	1
tRNA-Ser-AGA-3-1	chr6:27532208:27532289:+	82	GTAGTCGTGGCCGAGTGGTTAATGC	chr6:27532208:+	25	0	0.726443	0.921825	1.86596	2.12377	0.914747	0	0.0962967	1
tRNA-Asp-GTC-2-11	chr17:8222238:8222309:-	72	CGCCTGTCACGCGGGAG	chr17:8222265:-	17	28	0	0	0	0	0	0	0	1
tRNA-Cys-GCA-14-1	chr17:38861684:38861755:-	72	GGGGGTATAGCTCAGAGGTAGAGCATTTGACTGCA	chr17:38861721:-	35	0	0	0	0	1.08368	0	0	1.22724	1
tRNA-Ser-GCT-5-1	chr6:28213037:28213118:+	82	GACGAGGTGGCCGAGTGGTTG	chr6:28213037:+	21	0	2.64072	2.45221	2.92842	1.69549	1.47013	1.237	-1.5917	1
tRNA-Asp-GTC-2-7	chr6:27503744:27503815:+	72	CTGTCACGCTGGAGA	chr6:27503775:+	15	31	1.20734	2.19473	1.86596	1.08368	2.183	0	-0.604935	1
tRNA-Leu-CAG-1-1	chr1:161441533:161441615:+	83	GTCAGCATGGCCGAGCGGTCTAA	chr1:161441533:+	23	0	5.52871	5.12893	5.43702	5.01544	4.87419	5.12627	-0.378986	0.951839
tRNA-Ala-AGC-7-1	chr6:28719704:28719775:+	72	GGGGGTGTCGCTCAGTGGT	chr6:28719704:+	19	0	0	0.921825	1.86596	2.12377	0	1.89304	0.842108	1
tRNA-His-GTG-1-9	chr15:45201151:45201222:+	72	AGCAACCTCGGTTCGTATCCGAGTC	chr15:45201192:+	25	41	0	0	0	0	0	0	0	1
tRNA-Ala-TGC-2-1	chr6:28643445:28643516:+	72	CGATCCCCGGCATCTCCATCA	chr6:28643499:+	21	54	0	0	2.31257	1.08368	0	0	-1.45571	0.925367
tRNA-Val-AAC-2-1	chr5:181188416:181188488:-	73	AGTGTAGTGGTCATC	chr5:181188466:-	15	8	7.35164	7.0787	6.39782	3.95909	3.16465	2.68444	-3.75955	2.65074e-08
tRNA-Glu-CTC-1-4	chr1:161462019:161462090:-	72	TCCCTGGTGGTCTAGTGGTTAGGAAT	chr1:161462065:-	26	0	1.85528	0	2.31257	2.45358	0.914747	1.89304	0.310151	1
tRNA-Lys-CTT-2-2	chr5:181207755:181207827:+	73	CGCCCGGCTAGCTCAGTCGGTAGAGCATGAGAC	chr5:181207754:+	33	-1	4.69338	4.09602	4.46995	4.24115	3.4246	3.99348	-0.552981	0.951134
tRNA-Tyr-GTA-5-2	chr8:66113988:66114076:+	89	AGGTCGCTGGTTCGTTTCC	chr8:66114047:+	19	59	0.726443	0.921825	0	2.72185	0.914747	0	1.93157	1
tRNA-Thr-AGT-2-2	chr6:27684695:27684768:-	74	GTAAACAGGAGATCCTGGGTTCGTATCCCAGC	chr6:27684702:-	32	35	0	0.921825	0	1.08368	0	0	0.264598	1
tRNA-Asp-GTC-2-4	chr1:161463034:161463105:-	72	TCCTCTTTAGTATAGTGGTGAGTAT	chr1:161463081:-	25	0	1.20734	1.47976	0	0	2.43994	0	0.518063	1
tRNA-Lys-TTT-3-1	chr1:204506527:204506599:+	73	GCCCGGATAGCTTAGTCGGTAGAGCATCAGA	chr1:204506527:+	31	0	4.27259	2.67063	4.18533	1.08368	0	1.237	-4.1484	1
tRNA-Gly-TCC-2-3	chr1:161454966:161455037:-	72	CAAGCAGTTGACCCGGGT	chr1:161454985:-	18	35	2.30081	3.17801	2.65311	1.08368	0.914747	0	-3.00344	0.318733
tRNA-Val-AAC-1-5	chr6:27753400:27753472:-	73	GTTTCCGTAGTGTATTGGTTATCA	chr6:27753449:-	24	0	2.09517	1.88109	0	0	0.914747	0	-2.34846	1
tRNA-Val-CAC-4-1	chr1:143803994:143804066:-	73	GTTATCACGTTCGCCTCACA	chr1:143804030:-	20	17	2.91563	0	0	0	0	1.237	-2.50818	1
tRNA-Asp-GTC-2-10	chr12:124939647:124939718:-	72	CCCCGCCTGTCACGCGGGAGACCGGGGTTCGATTC	chr12:124939659:-	35	25	2.48075	0	0	0	0	0	-2.9533	1
tRNA-Val-TAC-1-2	chrX:18674909:18674981:-	73	TGGTTATCACGTCTGCTTT	chrX:18674948:-	19	15	3.14644	4.84448	4.63262	3.85132	1.47013	3.72397	-1.12665	0.809467
tRNA-Ile-AAT-2-1	chr6:27688188:27688261:+	74	AAGTATTCTCTGTGGCTTTT	chr6:27688261:+	20	73	0.726443	0	0	1.08368	0	3.86501	3.86284	1
tRNA-Val-AAC-1-5	chr6:27753400:27753472:-	73	GTTTCCGTAGTGTAGTGGTTATCACATTCGCCTGACACG	chr6:27753434:-	39	0	4.22288	3.17801	3.15952	1.69549	0.914747	0	-3.40269	1
tRNA-Ile-AAT-7-1	chr6:26720992:26721065:-	74	GGCCGGTTGGCTCAGTTGG	chr6:26721047:-	19	0	2.09517	0.921825	2.92842	2.72185	0	0	-0.931729	1
tRNA-Glu-CTC-1-3	chr1:161454608:161454679:-	72	GCGCTCTCACCGCCGCGGCCCGGGTTCGATT	chr1:161454621:-	31	28	1.20734	0	0	0	0	0	-1.35069	1
tRNA-Asp-GTC-1-1	chr12:98503503:98503574:+	72	TGTCACGCGGGAGACCGGGGTTCAATTCCCCGACGGGG	chr12:98503535:+	38	32	1.20734	0.921825	0	0	0.914747	0	-1.01233	1
tRNA-Phe-GAA-1-2	chr6:28981672:28981744:-	73	TGGTTCGATCCCGGGTTTC	chr6:28981676:-	19	50	0	0	0	0	0	0	0	1
tRNA-Asp-GTC-2-5	chr1:161470415:161470486:-	72	CGGGGTTCGATTCCCCGACAGGGAGCCA	chr1:161470412:-	28	47	2.09517	4.70301	3.35866	1.69549	1.47013	1.89304	-2.49941	0.247532
tRNA-Gly-GCC-2-3	chr6:27902908:27902978:-	71	GCATTGGTGGTTCATTGGTAGAATTCTCGC	chr6:27902949:-	30	0	0	1.47976	0	0	0	1.237	-0.632235	1
tRNA-Tyr-GTA-6-1	chr6:26594874:26594962:+	89	TCGGAGGAGTTCCATTT	chr6:26594955:+	17	81	0	1.47976	0	2.12377	2.43994	0	2.09934	1
tRNA-Gly-GCC-2-5	chr16:70789507:70789577:+	71	GCATTGGTGGTTCAGTGGTAGAATCCTCGCCTGCCAC	chr16:70789507:+	37	0	1.20734	0	1.21571	1.08368	0.914747	1.237	0.347177	1
tRNA-Asn-GTT-2-4	chr13:30673964:30674037:-	74	TTCGGCTGTTAACCGAAAGGTTGAA	chr13:30673986:-	25	27	0	0	1.21571	0	3.16465	0	3.0218	1
tRNA-Gly-TCC-3-1	chr17:8221548:8221619:+	72	AGCATAGCTGCCTTCCAAGCAGTTGACCCGGGTTCGATTCC	chr17:8221568:+	41	20	1.20734	0.921825	0	0	0	0	-1.94148	1
tRNA-Glu-TTC-2-2	chr15:26082234:26082305:-	72	TGGTCTAGCGGTTAGGATTCCTGGTTTTCACCCAGGCG	chr15:26082261:-	38	7	0.726443	0.921825	0	0	2.84733	1.237	2.18713	1
tRNA-Leu-CAG-2-2	chr16:57300480:57300562:-	83	AGTCAGGATGGCCGAG	chr16:57300548:-	16	-1	2.91563	1.88109	1.86596	1.69549	0	0	-2.48639	0.490835
tRNA-Asp-GTC-2-3	chr1:161455624:161455695:-	72	ACGCGGGAGACCGGGGTTCGATTCCCCGACGGTGAGC	chr1:161455623:-	37	36	0	0.921825	0	0	1.87015	0	1.57674	1
tRNA-Leu-CAA-1-2	chr6:28941053:28941157:+	105	GTTCGAATCCCACTTCTGAC	chr6:28941137:+	20	84	0.726443	0	1.86596	0	0	0	-2.35899	1
tRNA-Asp-GTC-2-9	chr12:124927345:124927416:-	72	CGCCTGTCACGCGGGAGACCGGGGTTCGATTCCCCGACGGGGAGCCC	chr12:124927342:-	47	28	0	1.47976	0	0	0.914747	1.237	0.266199	1
tRNA-Glu-CTC-1-5	chr1:161469399:161469470:-	72	GTTCGATTCCCGGTCAGGGAACC	chr1:161469397:-	23	51	1.20734	3.31399	3.53362	2.12377	3.0147	2.68444	-0.321127	0.990275
tRNA-Gly-TCC-1-1	chr19:4724070:4724141:+	72	AGCAGTTGACCCGGGTTCGTTT	chr19:4724107:+	22	37	0.726443	0	2.65311	0	0.914747	2.34234	-0.208754	1
tRNA-Tyr-GTA-5-3	chr14:20653099:20653192:-	94	GGTAGAGCGGAGGACTGT	chr14:20653158:-	18	17	0	0.921825	0	1.08368	0.914747	2.34234	2.57842	1
tRNA-Leu-AAG-2-1	chr5:181187701:181187782:+	82	GGTAGCGTGTCCGAGCGGTCTA	chr5:181187701:+	22	0	1.56738	1.47976	2.31257	1.08368	0	0	-2.66486	1
tRNA-Ile-AAT-5-5	chr17:8187593:8187666:+	74	GATAACGCCAAGGTCGCGGGTTCGTTCCCCGTAC	chr17:8187627:+	34	34	0	0.921825	0	1.08368	1.47013	0	1.59323	1
tRNA-Gln-TTG-2-1	chr6:28589379:28589450:+	72	GCACTCTGGACTTTG	chr6:28589400:+	15	21	1.20734	2.45221	1.86596	2.72185	0.914747	2.68444	0.484288	0.984004
tRNA-Asp-GTC-1-1	chr12:98503503:98503574:+	72	TCACGCGGGAGACCGGGGTTCAATTCCCCGACGG	chr12:98503537:+	34	34	0.726443	0.921825	1.86596	0	1.47013	0	-0.948452	1
tRNA-Asp-GTC-2-8	chr12:96036021:96036092:+	72	GCGTGAGACCGGGGTTC	chr12:96036059:+	17	38	0	0	0	0	0	0	0	1
tRNA-Ser-GCT-4-2	chr15:40593825:40593906:-	82	GACGAGCTGGCCGAG	chr15:40593892:-	15	0	1.85528	1.47976	0	1.69549	0	1.237	-0.434485	1
tRNA-Glu-CTC-1-5	chr1:161469399:161469470:-	72	GAGGATTCGGCGCTCT	chr1:161469436:-	16	19	0.726443	1.47976	2.31257	1.08368	1.87015	0	-0.604362	1
tRNA-Gly-TCC-2-5	chr1:161469757:161469828:-	72	GCGTCGGTGGTATAGTGG	chr1:161469811:-	18	0	1.56738	2.19473	1.86596	1.69549	0	2.34234	-0.461092	1
tRNA-Glu-CTC-1-2	chr1:161447228:161447299:-	72	TCGGCGCTCTCACCGCCGCGGCCCGGGTTCGATT	chr1:161447241:-	34	25	0.726443	0	1.86596	2.45358	0	0	0.580339	1
tRNA-Asp-GTC-2-1	chr1:161440825:161440896:-	72	TTCCTCGACGGGGAGCCA	chr1:161440822:-	18	57	0	1.47976	2.65311	0	0	0	-3.38626	0.404346
tRNA-Gln-CTG-2-1	chr6:27547752:27547823:-	72	GAATCCAGCGATCCGAGCTC	chr6:27547769:-	20	35	1.20734	2.19473	0	0	1.47013	1.89304	-0.185967	1
tRNA-Lys-TTT-3-3	chr6:28951029:28951101:+	73	GGTAGAGCATCAGACTTTTA	chr6:28951046:+	20	17	3.03564	2.45221	1.21571	3.1434	3.30047	2.68444	0.706591	0.934297
tRNA-Gly-GCC-1-4	chr1:161465468:161465538:+	71	TCGCCTGCCACGCGGGAGGCCCGGGTTCGTT	chr1:161465494:+	31	26	0	0	0	1.08368	0	0	1.22724	1
tRNA-His-GTG-1-8	chr15:45200413:45200484:-	72	GTTAGTACTCTGCGTTGTG	chr15:45200449:-	19	17	2.48075	3.43824	4.07645	2.12377	3.4246	3.19259	-0.477633	0.970916
tRNA-Val-AAC-4-1	chr6:27681106:27681178:-	73	GTTTCCGTAGTGTAGTGGTTATCAC	chr6:27681154:-	25	0	12.5752	11.6642	12.393	10.0175	10.5177	8.8865	-2.30775	0.00484483
tRNA-Lys-CTT-7-1	chr1:54957869:54957941:-	73	GTCGGTAGAGCATGAGACT	chr1:54957909:-	19	14	5.01875	5.74889	5.43702	3.60814	4.53175	5.18127	-0.890997	0.624037
tRNA-Gly-GCC-2-4	chr16:70779039:70779109:-	71	AGAATTCTCGCCTGCCACGCGGGAGGCCCGGGT	chr16:70779058:-	33	19	5.10359	5.72469	5.09017	5.86025	4.91709	6.3167	0.470311	0.924165
tRNA-Ala-TGC-2-1	chr6:28643445:28643516:+	72	GGGAATGTAGCTCAGTGGTA	chr6:28643445:+	20	0	2.30081	1.47976	1.86596	1.08368	1.87015	0	-1.08925	1
tRNA-Ser-AGA-2-2	chr6:27478812:27478893:+	82	GTATTCGTGGCCGAG	chr6:27478812:+	15	0	0	0	1.21571	1.69549	1.87015	2.34234	3.16462	0.422443
tRNA-Gln-CTG-1-2	chr6:27519529:27519600:+	72	TGAATCCAGCGATCCGAGTTCACATCTCGGT	chr6:27519563:+	31	34	0	0	0	0	0	0	0	1
tRNA-Val-AAC-1-5	chr6:27753400:27753472:-	73	GTTTCCGTAGTGTGGTGGTTATCACGTTC	chr6:27753444:-	29	0	2.30081	0.921825	1.86596	0	1.47013	0	-1.98066	1
tRNA-Glu-TTC-1-2	chr13:41060738:41060809:-	72	GTTAGGATTCCTGGT	chr13:41060778:-	15	17	2.09517	3.43824	3.53362	1.69549	2.65797	2.68444	-0.851816	1
tRNA-Gly-GCC-1-1	chr1:161443304:161443374:+	71	GCATGGGTGGTTCAGTGGTAGGATTCTC	chr1:161443304:+	28	0	1.85528	0.921825	1.21571	0	0	2.96077	0.365471	1
tRNA-Val-TAC-1-1	chr11:59550629:59550701:-	73	GGTTCCATAGTGTAGTGGTTACCACGTCTGCT	chr11:59550670:-	32	0	1.56738	2.67063	1.21571	2.12377	0	2.68444	-0.0087034	1
tRNA-Gly-GCC-1-4	chr1:161465468:161465538:+	71	ATCGGTGCATGGGTGGTTCAGTGGTAGAATTCTCGC	chr1:161465462:+	36	-6	4.41219	4.23957	3.15952	5.01544	1.47013	6.26672	1.21984	0.767631
tRNA-Lys-CTT-2-4	chr6:26556546:26556618:+	73	AGCATGAGACTCTTAATCTCAGGGTCGTGGGTTC	chr6:26556568:+	34	22	1.56738	2.19473	2.31257	1.08368	0	2.34234	-0.936904	1
tRNA-Val-CAC-1-7	chr1:149712552:149712624:-	73	GTTTCCGTAGTGTAGTC	chr1:149712608:-	17	0	2.09517	3.43824	3.15952	2.12377	1.47013	0	-1.98073	1
tRNA-Gly-GCC-2-3	chr6:27902908:27902978:-	71	AGAATTCTCGCCTTCC	chr6:27902944:-	16	19	0	0	0	0	0	0	0	1
tRNA-Val-CAC-1-4	chr5:181173650:181173722:+	73	TTTTCCGTAGTGTAGTGG	chr5:181173650:+	18	0	2.09517	2.19473	3.53362	1.08368	2.183	0	-1.70723	0.631849
tRNA-Asn-GTT-3-1	chr1:144419267:144419340:+	74	GTCTCGGTGGCGCAA	chr1:144419267:+	15	0	0	0	1.21571	1.08368	0	0	0.263972	1
tRNA-Glu-CTC-1-5	chr1:161469399:161469470:-	72	CCCCTGTGGTCTAGTGGTTAGGATTCG	chr1:161469443:-	27	1	6.11007	5.36643	6.25523	5.40664	5.07698	6.41175	-0.220749	0.990275
tRNA-Pro-AGG-1-1	chr16:3191989:3192060:+	72	GGCTCGTTGGTCTAGGG	chr16:3191989:+	17	0	7.52572	6.69862	7.08641	3.85132	4.08188	4.58919	-3.02354	3.52178e-09
tRNA-Glu-CTC-1-1	chr1:146035692:146035763:+	72	GCTCTCACCGCCGCGGCCCGGGTT	chr1:146035722:+	24	30	3.74809	2.67063	2.31257	3.31549	3.16465	2.96077	0.0746776	1
tRNA-Ala-AGC-4-1	chr6:28658237:28658308:-	72	GGGGATGTAGCTCAGGGGTAGA	chr6:28658287:-	22	0	0	0	0	0	0	0	0	1
tRNA-Lys-CTT-2-1	chr1:146039401:146039473:+	73	GCATGAGACTCTTAA	chr1:146039424:+	15	23	3.67604	3.17801	2.65311	0	1.47013	2.68444	-1.89062	0.581633
tRNA-His-GTG-1-6	chr9:14433940:14434011:-	72	ATAGTGGTTAGTACT	chr9:14433986:-	15	11	0	0	0	0	2.84733	0	3.68207	1
tRNA-Glu-CTC-2-1	chr1:248874248:248874319:+	72	GAGGATTCGGCGCTCT	chr1:248874267:+	16	19	0.726443	1.47976	2.31257	1.08368	1.87015	0	-0.604362	1
tRNA-Ala-TGC-3-1	chr5:181206868:181206939:+	72	CGGGGATGTAGCTCAGTGGT	chr5:181206867:+	20	-1	4.06258	3.43824	3.95867	4.40258	2.183	3.99348	-0.0717048	1
tRNA-Pro-TGG-3-5	chr16:3188094:3188165:+	72	GAGAGGTCCCGGGTTCC	chr16:3188133:+	17	39	0	0	0	0	0	0	0	1
tRNA-Phe-GAA-1-2	chr6:28981672:28981744:-	73	GGTTCGTTCCCGGGTTTCGGCA	chr6:28981672:-	22	51	0	0	0	0	0	0	0	1
tRNA-Ala-TGC-1-1	chr6:28789770:28789841:-	72	AAACGGTGACTTTTT	chr6:28789756:-	15	71	1.20734	0	1.86596	0	0	2.68444	0.448839	1
tRNA-Ser-TGA-4-1	chr6:27505828:27505909:-	82	TAGTCGTGGCCGAGC	chr6:27505894:-	15	1	0	0	0	0	0.914747	1.237	2.12736	1
tRNA-Ala-AGC-3-1	chr6:28607156:28607227:+	72	AATCCCTGGCACCTCCACC	chr6:28607211:+	19	55	0	0	0	0	0	0	0	1
tRNA-Lys-CTT-2-5	chr16:3175691:3175763:+	73	GCCCGGCTAGCTCAGTCTGTAGAGCATGAGACTC	chr16:3175691:+	34	0	2.64072	2.86028	3.95867	2.72185	0	1.237	-1.9085	1
tRNA-Gly-GCC-2-6	chr17:8125746:8125816:+	71	TCAGTGGTAGAATTCTCGCCTGCCACGCGGGAGGC	chr17:8125757:+	35	11	1.85528	0	0	0	1.87015	0	-0.00263208	1
tRNA-Tyr-GTA-5-5	chr14:20683273:20683361:+	89	GTGCTTCCTTCGATAGCTCAGCCGGTAGAGCGGAGGACTGTAG	chr14:20683267:+	43	-6	0.726443	1.47976	1.21571	1.08368	0	1.237	-0.651706	1
tRNA-Ala-CGC-3-1	chr2:156400769:156400840:+	72	GGGGATCTAGCTCAGTGGT	chr2:156400769:+	19	0	0	2.45221	1.21571	0	2.43994	1.237	0.0302252	1
tRNA-Lys-TTT-3-4	chr11:59560335:59560407:-	73	GACCGGATAGCTCAGTCG	chr11:59560390:-	18	0	2.09517	0.921825	1.21571	1.08368	0	0	-2.24115	1
tRNA-Gly-TCC-2-6	chr1:161531113:161531184:+	72	CAGTTGACCCGGGTTCGATT	chr1:161531152:+	20	39	3.03564	2.45221	2.65311	1.69549	0	0	-2.94414	1
tRNA-Gly-GCC-2-3	chr6:27902908:27902978:-	71	GCATTGGTCGTTCAGTGGTAGAATTCTCGCCTGC	chr6:27902945:-	34	0	2.91563	2.67063	1.86596	2.12377	1.47013	2.34234	-0.710884	1
tRNA-Val-CAC-1-3	chr5:181102253:181102325:-	73	GTTCCCGTAGTGTAGTG	chr5:181102309:-	17	0	1.56738	2.19473	2.31257	0	1.47013	1.89304	-1.0861	1
tRNA-Leu-TAG-1-1	chr17:8120314:8120395:-	82	GGTAGCGTGGCCGAGCAGTCTAA	chr17:8120373:-	23	0	1.20734	1.47976	0	2.12377	1.47013	0	0.673729	1
tRNA-Cys-GCA-8-1	chr14:72962971:72963042:+	72	CATTTGACTGCAGATCAA	chr14:72962994:+	18	23	1.20734	0	0	0	0	0	-1.35044	1
tRNA-Asp-GTC-2-4	chr1:161463034:161463105:-	72	TGTCGCGCGGGAGACCGGGGTTCGATTCCCCGACGGGGAGCCA	chr1:161463031:-	43	32	1.85528	3.02788	1.21571	2.12377	3.30047	1.237	0.312119	0.993205
tRNA-Gly-GCC-1-5	chr21:17454789:17454859:-	71	GATTCCCGGCCCATG	chr21:17454791:-	15	54	2.09517	0	0	0	0	0	-2.49244	1
tRNA-iMet-CAT-1-3	chr6:26313124:26313195:-	72	ATAACCCAGAGGTCGATGGATCGAA	chr6:26313138:-	25	33	2.09517	1.88109	1.86596	2.94797	2.183	1.89304	0.588674	1
tRNA-Asn-GTT-2-8	chr1:144567515:144567588:-	74	GGTTGGTGGTTCGAGCCCACCCAGGGACGCTTGTTTGAGCTTT	chr1:144567501:-	43	45	0	0.921825	0	0	0	0	-0.698615	1
tRNA-Ser-GCT-4-3	chr17:8186866:8186947:+	82	TGCACGCGTGGGTTCGAATCCC	chr17:8186916:+	22	50	1.56738	0	0	1.69549	0	1.89304	0.995894	1
tRNA-Leu-AAG-1-1	chr5:181097474:181097555:-	82	GGTAGCGTGTCCGAGCGGTCTAA	chr5:181097533:-	23	0	3.14644	0.921825	2.65311	3.46923	2.183	0	-0.0395926	1
tRNA-Val-CAC-3-1	chr19:4724635:4724707:-	73	CACACGCGAAAGGCCCCCGGTTC	chr19:4724652:-	23	33	0	0	0	0	0	0	0	1
tRNA-Gly-GCC-1-4	chr1:161465468:161465538:+	71	GCATGGGCGGTTCAGTGGTAGAATTCTCGCCTGCCACGCG	chr1:161465468:+	40	0	2.48075	0.921825	1.21571	1.08368	0	3.19259	0.322013	1
tRNA-Gly-GCC-2-4	chr16:70779039:70779109:-	71	AGTGGTAGAATTCTCGCTTGCC	chr16:70779075:-	22	13	0	2.19473	0	1.08368	0	0	-1.60532	0.858912
tRNA-Leu-AAG-3-1	chr6:28989002:28989083:+	82	CTCCAGTCTCTTCGG	chr6:28989040:+	15	38	0	0	1.21571	0	0	0	-0.69769	1
tRNA-Asp-GTC-2-10	chr12:124939647:124939718:-	72	GTATAGTGGTGAGTATCCCCGCCTGTCACGCGGGAGAC	chr12:124939672:-	38	9	4.36714	0	0	0	3.30047	1.89304	-0.771413	0.988918
tRNA-Leu-CAA-1-2	chr6:28941053:28941157:+	105	GTTAGGATGGCCGAGT	chr6:28941053:+	16	0	2.09517	2.45221	3.35866	1.69549	1.47013	0	-1.92731	0.489512
tRNA-Glu-CTC-1-6	chr6:28982199:28982270:+	72	TCCCGGGTGGTCTAGT	chr6:28982199:+	16	0	3.14644	2.67063	4.28657	3.46923	2.84733	1.237	-0.80583	0.933214
tRNA-iMet-CAT-1-6	chr6:27592821:27592892:-	72	ATCGTAACCATCCTCTGCT	chr6:27592822:-	19	52	0	0	0	0	0	0	0	1
tRNA-Asp-GTC-2-5	chr1:161470415:161470486:-	72	GAGACCGGGGTTCGATTCCCCGCCGGGGAGCCA	chr1:161470412:-	33	42	0	0.921825	0	0	0	0	-0.697853	1
tRNA-Gly-GCC-1-2	chr1:161450677:161450747:+	71	GCATGGGTGGTTCAGTGGTAGAATCCTCGCCTGCCACG	chr1:161450677:+	38	0	1.56738	0	0	0	0.914747	0	-0.863746	1
tRNA-Cys-GCA-2-1	chr4:123508850:123508921:-	72	TCAGTGGTAGAGCATT	chr4:123508895:-	16	11	0	0	0	0	1.87015	2.68444	3.98601	1
tRNA-Gly-TCC-2-2	chr1:161447585:161447656:-	72	GCGTTGGTGGTATAGTGGGGAGCATAGC	chr1:161447629:-	28	0	0	0	0	3.31549	0	1.237	4.32832	0.138562
tRNA-Gly-GCC-2-5	chr16:70789507:70789577:+	71	GCATTGGTGGTTCAGTGGCAGAATTCTCGCCTGCCAC	chr16:70789507:+	37	0	2.30081	0.921825	2.65311	1.08368	1.87015	1.89304	-0.602589	0.9643
tRNA-Glu-CTC-1-1	chr1:146035692:146035763:+	72	TCCCGGGTGGTCTAGTGGTTAGGATTC	chr1:146035692:+	27	0	2.64072	1.47976	2.65311	2.12377	3.16465	2.68444	0.457657	1
tRNA-Val-AAC-1-1	chr3:169772230:169772302:+	73	AGTGTAGTGGTTATCA	chr3:169772238:+	16	8	3.52016	3.02788	3.35866	2.45358	0.914747	1.237	-2.02167	0.41278
tRNA-Thr-TGT-2-1	chr1:222465005:222465077:+	73	AAACCAGGGGTCGCGAGTTCGATCCTCGCTGGGGCCTCCA	chr1:222465041:+	40	36	1.20734	2.45221	1.21571	2.12377	2.84733	1.237	0.63398	1
tRNA-Lys-TTT-11-1	chr12:27690373:27690445:+	73	CATCAGACTTTTAATCT	chr12:27690397:+	17	24	0.726443	0	0	0	1.87015	2.34234	2.75815	1
tRNA-Ile-AAT-7-2	chr6:26780622:26780695:+	74	AGGTCGCGGGTTCGAT	chr6:26780666:+	16	44	1.56738	2.45221	3.15952	0	2.84733	3.99348	0.566866	1
tRNA-Lys-CTT-2-5	chr16:3175691:3175763:+	73	GCCCGGCTAGCTCAGTCGGTAGAGCATGAGACTCTTAAT	chr16:3175691:+	39	0	7.84608	7.00023	6.77412	6.0671	5.6089	7.28269	-0.797329	0.808629
tRNA-Ala-TGC-3-2	chr12:124921755:124921826:-	72	GGGGAGGTAGCTCAGTGGTAG	chr12:124921806:-	21	0	0.726443	0	0	1.08368	3.83578	5.63966	6.00134	0.359008
tRNA-Glu-CTC-1-5	chr1:161469399:161469470:-	72	CTCCCTGGTGGTCTAGTGGTTAGGATTCGG	chr1:161469442:-	30	-1	2.09517	0.921825	1.86596	0	0	3.19259	0.177406	1
tRNA-Leu-CAG-1-3	chr1:161456332:161456414:+	83	GTCGGGATGGCCGAGCGGTCTA	chr1:161456332:+	22	0	2.30081	1.47976	1.86596	2.12377	2.84733	1.237	0.410334	0.984004
tRNA-Asp-GTC-2-5	chr1:161470415:161470486:-	72	CACGCGGGAGACCGGGGTTCGATTCCCCGACGGGT	chr1:161470417:-	35	35	0	0.921825	1.21571	1.08368	0	0	-0.774734	1
tRNA-Glu-CTC-1-2	chr1:161447228:161447299:-	72	AGGATTCGGCGCTCT	chr1:161447265:-	15	20	11.1607	10.9504	10.1843	11.2139	10.0734	11.2217	0.104283	1
tRNA-Pro-AGG-2-5	chr14:20609336:20609407:-	72	TCCCGGACGAGCCCT	chr14:20609335:-	15	58	0	0.921825	1.86596	3.95909	2.65797	2.34234	3.03097	0.212566
tRNA-Lys-TTT-3-1	chr1:204506527:204506599:+	73	TTTAATCTGAGGGTCCAGGG	chr1:204506560:+	20	33	3.88222	4.37011	5.09017	4.54774	5.32014	1.89304	-0.0243791	1
tRNA-Gly-GCC-2-1	chr1:161523847:161523917:-	71	GCATTGCTGGTTCAGTGGTAGAATTCT	chr1:161523891:-	27	0	0	0	0	0	0.914747	0	1.22724	1
tRNA-Glu-CTC-1-7	chr6:125780247:125780318:-	72	CTCTCACCGCCGCGGCCCGGGTTCGATTCCCGGTCA	chr6:125780252:-	36	31	0	0	0	0	0	1.89304	2.30552	1
tRNA-Ser-AGA-3-1	chr6:27532208:27532289:+	82	GTATTCGTGGCCGAGTGG	chr6:27532208:+	18	0	1.20734	0	2.31257	1.69549	2.183	0	0.269069	1
tRNA-Lys-TTT-2-1	chr11:122559947:122560019:+	73	TTTTAATCTGAGGGTCCAGGGTTCAAGTCCCTGT	chr11:122559979:+	34	32	2.09517	0.921825	2.65311	1.08368	2.65797	1.237	-0.238715	1
tRNA-iMet-CAT-1-7	chr6:27902493:27902564:-	72	CCGATGGATCGAAACC	chr6:27902504:-	16	45	0	0	0	0	0	0	0	1
tRNA-Pro-TGG-3-4	chr16:3184133:3184204:-	72	GCTCGTTGGTCTAGGG	chr16:3184188:-	16	1	0.726443	0	0	0	0	0	-0.695244	1
tRNA-Gly-GCC-2-6	chr17:8125746:8125816:+	71	GCATTGGTGGTTCGGTGGTAGAATTCTCGCCT	chr17:8125746:+	32	0	4.22288	4.09602	4.38117	4.40258	3.30047	5.38241	0.361708	0.968592
tRNA-Val-AAC-3-1	chr6:27650928:27651000:-	73	GTTTCCGTAGTGTAGTGGTTACCACGTTCGC	chr6:27650970:-	31	0	2.30081	0.921825	3.83041	1.69549	0	0	-3.00056	1
tRNA-Lys-TTT-3-3	chr6:28951029:28951101:+	73	GCCCGGATAGCTCAGTCGGTAGAGCATCAGGCTTT	chr6:28951029:+	35	0	3.67604	3.43824	4.77879	3.46923	3.83578	2.34234	-0.770443	0.91261
tRNA-Asp-GTC-2-11	chr17:8222238:8222309:-	72	CCCCGCCTGTCACGCGGGAGACCGGGGTTCGATTCC	chr17:8222249:-	36	25	0	0	0	0	0	0	0	1
tRNA-Asp-GTC-2-4	chr1:161463034:161463105:-	72	CTGTCACGCGGGGGACCGGGGTTCGATTCCCCGACGGGGAGCCA	chr1:161463031:-	44	31	0.726443	0	0	0	1.47013	0	1.0082	1
tRNA-Pro-AGG-2-6	chr14:20613401:20613472:-	72	GGGTATGATTCTCGCT	chr14:20613442:-	16	15	7.87453	8.24055	8.01624	6.73101	7.95409	7.7869	-0.470672	0.915259
tRNA-Ala-AGC-5-1	chr6:28710589:28710660:+	72	TAGCTCAGTGGTAGAG	chr6:28710596:+	16	7	0	0	0	0	0	0	0	1
tRNA-Asp-GTC-1-1	chr12:98503503:98503574:+	72	TCACGCGGGAGACCGGGGTTCAATTCCCCGACGGG	chr12:98503537:+	35	34	0	1.47976	1.21571	1.08368	0.914747	0	-0.476292	1
tRNA-Ile-AAT-5-2	chr6:27177215:27177288:-	74	GGCCGGTTAGCTTAGTTGG	chr6:27177270:-	19	0	1.20734	0.921825	1.21571	1.69549	0.914747	1.237	0.338304	1
tRNA-Gly-GCC-2-3	chr6:27902908:27902978:-	71	GCATTGGTGGTGCAGTGGTAGAATTCTCGCCTGC	chr6:27902945:-	34	0	2.78471	3.02788	3.83041	2.94797	2.84733	3.86501	0.0211408	1
tRNA-Asp-GTC-2-11	chr17:8222238:8222309:-	72	ACGCGGTAGACCGGGGTTCGATTCCCCGACGGGGAGC	chr17:8222237:-	37	36	0	0	0	0	0	0	0	1
tRNA-Lys-TTT-1-1	chr16:73478317:73478389:-	73	GGTAGAGCATCAGACTTTTAATCTGAGGGT	chr16:73478343:-	30	17	2.48075	0	0	0	1.47013	1.237	-0.585537	1
tRNA-Thr-AGT-6-1	chr6:27162271:27162344:+	74	GGTAAACAGGAGATCCTGGGTT	chr6:27162305:+	22	34	2.91563	4.23957	3.53362	3.31549	3.83578	1.89304	-0.455628	0.968998
tRNA-Gly-GCC-2-3	chr6:27902908:27902978:-	71	GCATTGGTGGTTCAGTGGTAGAATTCTCACCTGCCACGCGGG	chr6:27902937:-	42	0	0	2.19473	2.65311	0	0.914747	1.237	-1.96162	1
tRNA-Asp-GTC-2-10	chr12:124939647:124939718:-	72	CCCGACGGGGAGGCCGGGTACTTTCGTATTTT	chr12:124939627:-	32	60	2.09517	0	1.21571	0	1.47013	0	-1.28553	1
tRNA-Asn-GTT-2-4	chr13:30673964:30674037:-	74	AATCGGTTAGCGCGTTCGGCTGTTAAC	chr13:30673998:-	27	13	0	0	0	0	0	0	0	1
tRNA-Asp-GTC-2-6	chr6:27479674:27479745:+	72	GTTAGTATAGTGGTGAGTATC	chr6:27479679:+	21	5	1.85528	0	0	0	0	0	-2.32514	1
tRNA-Gly-TCC-2-5	chr1:161469757:161469828:-	72	ATAGCTGCCTTCCAAGCAGTTGACCCGGGTTT	chr1:161469774:-	32	23	0	0	0	0	0	0	0	1
tRNA-Leu-CAG-1-6	chr1:161530342:161530424:-	83	GTCAAGATGGCCGAGCGGTCTAAGG	chr1:161530400:-	25	0	2.30081	1.47976	1.86596	0	0.914747	1.89304	-1.31454	1
tRNA-Glu-CTC-1-3	chr1:161454608:161454679:-	72	TCCCTGGTGGTCTAGTGGTTAGGATTCT	chr1:161454652:-	28	0	2.64072	2.45221	2.92842	1.69549	3.0147	2.68444	-0.122202	1
tRNA-Val-TAC-1-1	chr11:59550629:59550701:-	73	GGTTCCATAGTGTAGTGGTTATCACCTCTGCTTT	chr11:59550668:-	34	0	4.69338	5.84183	5.03304	4.96462	4.29205	4.11145	-0.793153	0.82104
tRNA-Glu-CTC-1-4	chr1:161462019:161462090:-	72	ACCGCCGCGGCCCGGGTTCGATTCCCGGTCA	chr1:161462024:-	31	36	2.30081	3.55264	3.68964	3.1434	3.16465	3.19259	-0.102537	1
tRNA-Val-AAC-2-1	chr5:181188416:181188488:-	73	GTTTCCCTAGTGTAGT	chr5:181188473:-	16	0	2.48075	1.47976	1.86596	3.1434	0.914747	1.237	0.138888	1
tRNA-Lys-CTT-2-3	chr5:181221979:181222051:-	73	GCCCGGCTAGCTCAGTCGGTATAGCATGAGACTCTTAATCT	chr5:181222011:-	41	0	2.09517	0	0	0	1.87015	0	-0.304095	1
tRNA-Gly-GCC-2-1	chr1:161523847:161523917:-	71	TGCCACGCGGGAGGCCCGGGTTCGTTTCCC	chr1:161523857:-	30	31	1.56738	0	0	0	0	0	-1.8957	1
tRNA-Val-CAC-14-1	chr1:145157157:145157229:+	73	GTTTCCGTAGTGTGGTGG	chr1:145157157:+	18	0	3.94488	3.55264	4.38117	3.31549	2.65797	1.89304	-1.38	0.601404
tRNA-Gly-GCC-3-1	chr16:70778211:70778281:-	71	GTGGTAGAATTCTCGCCTGCCACGCGGGAGGCCCGGGTT	chr16:70778229:-	39	14	0	0	0	1.08368	0	2.34234	3.32519	1
tRNA-Gly-GCC-1-3	chr1:161458108:161458178:+	71	GTAGAATTCTCGCCTGCCACGCGGGAGGCCCGGG	chr1:161458125:+	34	17	2.30081	1.47976	0	2.94797	2.84733	0	1.12044	1
tRNA-Ser-AGA-2-2	chr6:27478812:27478893:+	82	GTAGTCGTGACCGAGTGGTTA	chr6:27478812:+	21	0	4.76459	4.16958	4.55357	3.85132	4.35581	2.68444	-0.757572	0.87468
tRNA-Gly-GCC-2-5	chr16:70789507:70789577:+	71	GCATTGGTGGTTCAGTGGTAGCATTCTCGCCT	chr16:70789507:+	32	0	0.726443	0	0	0	1.47013	1.89304	2.1762	1
tRNA-Leu-CAA-3-1	chr6:27602569:27602675:-	107	GTCAGGATGGCCGAGTGGTCTAA	chr6:27602653:-	23	0	10.5234	9.34323	9.64354	9.98597	10.469	9.47045	0.104622	1
tRNA-Lys-CTT-1-2	chr15:78860562:78860634:+	73	GCCCGTCTAGCTCAGTC	chr15:78860562:+	17	0	1.85528	3.31399	1.86596	2.45358	0.914747	0	-1.39659	1
tRNA-Lys-TTT-3-3	chr6:28951029:28951101:+	73	GCCCGGATAGCTCCGTCGGTAGAGCATCAGACTTT	chr6:28951029:+	35	0	0.726443	1.88109	1.21571	2.72185	1.47013	1.237	0.915013	1
tRNA-Glu-TTC-1-1	chr2:130337128:130337199:-	72	TCCCATATGGTCTAGCGGTTAGGATTCCTGGTTTTT	chr2:130337164:-	36	0	3.52016	3.17801	3.53362	1.69549	3.16465	2.34234	-1.00764	1
tRNA-Glu-CTC-1-2	chr1:161447228:161447299:-	72	TTCGGCGCTCTCACCGCCGCGGCCCGGGT	chr1:161447247:-	29	24	0	0	0	0	1.47013	2.34234	3.50459	1
tRNA-Gly-GCC-2-3	chr6:27902908:27902978:-	71	GCATTGGTGGTTCAGTGGTATAATTCTCGCCTGCCACG	chr6:27902941:-	38	0	0	0.921825	0	0	1.87015	0	1.51957	1
tRNA-Gly-GCC-1-3	chr1:161458108:161458178:+	71	TCGCTTCCCGGCCCATGCACCA	chr1:161458160:+	22	52	0.726443	1.47976	2.65311	1.69549	0	0	-1.70435	1
tRNA-Arg-TCG-3-1	chr17:75035113:75035185:+	73	CGCGTGGCCTAATGGAT	chr17:75035116:+	17	3	1.56738	3.17801	0	2.12377	0	1.237	-1.12654	1
tRNA-Ala-CGC-3-1	chr2:156400769:156400840:+	72	GGGGATGAAGCTCAGTG	chr2:156400769:+	17	0	2.48075	0.921825	1.86596	1.08368	1.87015	1.89304	-0.346127	1
tRNA-Gly-GCC-2-3	chr6:27902908:27902978:-	71	GCATTGGTGATTCAGTGGTAGAATTCTCGCCTGCCACG	chr6:27902941:-	38	0	0.726443	2.19473	1.21571	0	1.87015	1.237	-0.445343	1
tRNA-Glu-CTC-1-3	chr1:161454608:161454679:-	72	TCCCTGGTGGTCTATTGGTTAGGATTCGGCGC	chr1:161454648:-	32	0	2.09517	2.45221	0	2.45358	3.16465	1.89304	0.931943	1
tRNA-Val-CAC-1-6	chr6:26538054:26538126:+	73	TTTCCGTAGTGTAGTGGTTATCACGTTCGCCTCACA	chr6:26538055:+	36	1	4.1714	3.31399	3.68964	1.08368	2.183	1.237	-2.6103	1
tRNA-Glu-CTC-1-6	chr6:28982199:28982270:+	72	GACCGCCGCGGCCCG	chr6:28982234:+	15	35	0.726443	2.45221	0	2.12377	0	0	-0.633458	1
tRNA-Glu-CTC-2-1	chr1:248874248:248874319:+	72	ACCGCCGCGGCCCGG	chr1:248874284:+	15	36	5.30811	6.52732	6.09699	6.28986	6.79142	6.92814	0.646234	0.695149
tRNA-Arg-CCT-4-1	chr7:139340700:139340772:+	73	CCCATCTGGGGTGGCCTGTGACTTT	chr7:139340760:+	25	60	3.34536	3.84976	4.18533	1.69549	3.4246	0	-1.6311	0.564755
tRNA-Val-AAC-1-1	chr3:169772230:169772302:+	73	GTTTCCGTAATGTAGTGGT	chr3:169772230:+	19	0	2.09517	1.47976	1.21571	1.08368	1.87015	0	-0.729127	1
tRNA-Asn-GTT-9-2	chr1:148048516:148048589:-	74	CTCTGTGGCGCAATC	chr1:148048573:-	15	2	1.56738	3.02788	0	0	1.47013	0	-2.24568	1
tRNA-Lys-CTT-4-1	chr16:3191501:3191573:+	73	GCCCGGCTAGCCCAGTCGGTAGAGCATGGGACTCTT	chr16:3191501:+	36	0	2.48075	2.67063	3.15952	1.08368	1.47013	1.237	-2.05123	1
tRNA-Ile-AAT-8-1	chr6:27668583:27668656:+	74	TCGCGGGTTCGATCCCCGTACGGGCC	chr6:27668630:+	26	47	0	0	0	0	0	0	0	1
tRNA-Gly-TCC-3-1	chr17:8221548:8221619:+	72	CCTTCCAAGCAGTTGACCCGGGTTA	chr17:8221578:+	25	30	1.20734	0	2.65311	0	1.47013	0	-1.73245	1
tRNA-Gly-CCC-1-1	chr1:16545939:16546009:-	71	AGTGGTAGAATTCTCGCCA	chr1:16545978:-	19	13	0	0	0	0	2.183	0	2.87219	1
tRNA-Glu-CTC-1-3	chr1:161454608:161454679:-	72	CCCTGGTGGTCTAGTGGTTAGGATTCGGTGCTCT	chr1:161454645:-	34	1	0	0.921825	0	2.45358	2.183	1.237	3.25056	1
tRNA-Lys-CTT-4-1	chr16:3191501:3191573:+	73	AGCTCAGTCGGTAGAGCATGGGAC	chr16:3191509:+	24	8	4.45587	4.54614	0	4.05937	1.87015	0	-1.24832	0.909277
tRNA-Gly-GCC-1-3	chr1:161458108:161458178:+	71	GCATGGGTGGTTCAGTGGTAGAATTCTAGCCTGC	chr1:161458108:+	34	0	2.64072	3.31399	3.15952	3.1434	1.87015	3.56762	-0.06987	1
tRNA-Asp-GTC-2-3	chr1:161455624:161455695:-	72	TCTCGCGGGAGACCGGGGTTCGATTCCCCGACGGGGAGCCA	chr1:161455621:-	41	34	0	0	0	1.08368	0.914747	0	2.05111	1
tRNA-Gly-GCC-3-1	chr16:70778211:70778281:-	71	TCAGTGGTAGAATTCTCGCCTGCCACGCGGGAGGCC	chr16:70778235:-	36	11	1.20734	0	0	0	0	0	-1.32482	1
tRNA-Asp-GTC-3-1	chr6:27583457:27583528:-	72	CCTCGTTAGTATAGTGG	chr6:27583511:-	17	1	2.09517	1.47976	1.21571	0	0.914747	1.237	-1.62078	0.802239
tRNA-Lys-CTT-3-1	chr16:3157405:3157477:-	73	AGTCGGTAGAGCATGAGA	chr16:3157447:-	18	13	6.43874	6.52732	7.01444	5.32842	6.09335	6.24107	-0.749877	0.601404
tRNA-Asn-GTT-2-1	chr1:148529257:148529330:+	74	ACCTGTCTCTGTGGCGCAATCGGTTAGCGCGTT	chr1:148529253:+	33	-4	1.85528	2.45221	1.21571	4.24115	2.43994	4.66832	2.43105	0.337881
tRNA-Gly-GCC-1-2	chr1:161450677:161450747:+	71	GGTGGTAGAATTCTCGCCTGC	chr1:161450690:+	21	13	0.726443	0	0	0	0	0	-0.695078	1
tRNA-Ser-GCT-4-1	chr6:28597340:28597421:-	82	ACGCGTGGGTTCGTAT	chr6:28597353:-	16	53	1.20734	0	0	0	0	0	-1.38673	1
tRNA-Trp-CCA-5-1	chr7:99469684:99469755:+	72	GACCTCGTGGCGCAAG	chr7:99469684:+	16	0	0	0	0	2.72185	0	2.34234	4.24733	1
tRNA-Ile-AAT-7-1	chr6:26720992:26721065:-	74	GTCCGGTTAGCTCAGTT	chr6:26721049:-	17	0	1.56738	0.921825	1.86596	1.08368	2.183	0	-0.169534	1
tRNA-Val-AAC-1-5	chr6:27753400:27753472:-	73	CGCGAAAGGTCCCCGGTTCG	chr6:27753416:-	20	37	2.64072	0.921825	0	0	0	0	-3.37069	1
tRNA-Gln-CTG-1-1	chr6:18836171:18836242:+	72	TGAATCCAGCGATCCGAG	chr6:18836205:+	18	34	5.85664	6.28407	5.56345	6.86173	6.59404	6.34106	0.688972	0.710624
tRNA-Glu-TTC-3-1	chr1:16872583:16872654:+	72	ATCACCGCCGCGGCCCGGG	chr1:16872616:+	19	33	0	2.45221	0	1.08368	2.43994	0	0.333982	1
tRNA-Trp-CCA-4-1	chr12:98504252:98504323:+	72	AGATCAGAAGGCTGCGTGTTCGTATC	chr12:98504286:+	26	34	0	0	0	0	0	0	0	1
tRNA-His-GTG-1-1	chr1:146038044:146038115:+	72	GTATAGTGGTTAGTACTCTGCG	chr1:146038053:+	22	9	1.20734	1.47976	1.86596	1.08368	2.183	3.19259	1.16821	1
tRNA-Ser-GCT-4-1	chr6:28597340:28597421:-	82	GACGAGGTGGCCGAGTGGGTA	chr6:28597401:-	21	0	1.20734	0.921825	2.31257	1.69549	0	1.89304	-0.316514	1
tRNA-Asp-GTC-2-1	chr1:161440825:161440896:-	72	CACGCGGGAGACCGGGGTTCGATTCCCCGACGGGGAGCCAG	chr1:161440821:-	41	35	1.85528	2.67063	2.92842	3.73485	3.83578	2.34234	1.10484	0.699909
tRNA-Val-CAC-1-2	chr5:181097070:181097142:+	73	GTTTCCGCAGTGTAGTGG	chr5:181097070:+	18	0	4.00493	3.17801	5.03304	2.45358	3.0147	2.68444	-1.65633	0.408881
tRNA-Cys-GCA-9-3	chr7:149635687:149635758:+	72	GGGGTATAGCTCAGGGGTAGA	chr7:149635688:+	21	1	0	0.921825	1.21571	1.08368	1.87015	2.96077	2.36641	1
tRNA-Lys-TTT-2-1	chr11:122559947:122560019:+	73	TTAATCTGAGGGTCCAGGGTTCAGGTCCCTGTT	chr11:122559981:+	33	34	1.85528	0.921825	0	1.08368	1.87015	0	0.042192	1
tRNA-Gly-GCC-1-3	chr1:161458108:161458178:+	71	TGGTAGAATTCTCGCCTGCCACGCGGGAGGCCCG	chr1:161458123:+	34	15	1.85528	0	2.92842	2.12377	0	1.89304	-0.600018	1
tRNA-Gly-GCC-1-4	chr1:161465468:161465538:+	71	ATGGGTGGTTCAGTGG	chr1:161465470:+	16	2	2.64072	3.84976	3.15952	4.54774	3.83578	4.88258	1.26848	0.402491
tRNA-Gly-GCC-5-1	chr16:70788694:70788764:+	71	AGCATGGGTGGTTCAGTGGTAGAATTCTCG	chr16:70788693:+	30	-1	1.20734	0	0	1.69549	0	1.89304	1.56139	1
tRNA-Cys-GCA-22-1	chr7:149556711:149556780:+	70	AAGAGGTCCCCAGTTC	chr7:149556750:+	16	39	3.14644	4.01852	3.35866	3.95909	3.16465	1.89304	-0.347018	0.991807
tRNA-Gly-GCC-1-3	chr1:161458108:161458178:+	71	GCATAGGTGGTTCAGTGGTAGAATTCTCGCCTGCCACGCGGGAGGC	chr1:161458108:+	46	0	0	1.47976	0	1.08368	0	0	-0.632463	1
tRNA-Glu-CTC-1-6	chr6:28982199:28982270:+	72	TCCCTGGTGGTCTAGTGGTTAGGATTCGGCTCT	chr6:28982199:+	33	0	2.91563	4.16958	3.68964	4.40258	4.29205	3.56762	0.508857	0.939476
tRNA-Val-CAC-4-1	chr1:143803994:143804066:-	73	CACGTTCGCCTCACA	chr1:143804030:-	15	22	0.726443	1.88109	2.92842	1.08368	0.914747	0	-2.11394	0.678274
tRNA-Ser-AGA-2-3	chr6:27495814:27495895:+	82	TGTAGTCGTGGCCGAGT	chr6:27495813:+	17	-1	3.6002	2.45221	2.92842	4.40258	3.4246	3.72397	0.900364	0.857
tRNA-Gly-GCC-1-1	chr1:161443304:161443374:+	71	ATCGGTGCATGGGTGGTTCAGTGGTAGAATTCTCGCC	chr1:161443298:+	37	-6	3.03564	2.86028	1.21571	4.80046	1.87015	4.81463	1.88527	0.55216
tRNA-Glu-CTC-1-1	chr1:146035692:146035763:+	72	TTAGGATTCGGCGCTC	chr1:146035710:+	16	18	5.5081	6.85172	6.23003	6.50072	7.4398	5.85792	0.460551	0.929926
tRNA-Gly-TCC-2-2	chr1:161447585:161447656:-	72	AGCTGCCTTCCAAGC	chr1:161447617:-	15	25	6.15051	6.86285	5.82139	6.68466	6.45538	5.28534	-0.0875168	1
tRNA-Leu-AAG-1-2	chr5:181101840:181101921:+	82	AGCGTGGCCGAGCGGTCTAAGGCGCTGGATT	chr5:181101843:+	31	3	2.09517	3.02788	0	1.08368	0	2.34234	-1.14268	1
tRNA-Gln-TTG-3-3	chr6:27795861:27795932:-	72	TCCAGCGATCCGAGTTCATATCTCGGT	chr6:27795868:-	27	38	0	0	1.21571	1.08368	2.65797	0	2.75932	1
tRNA-Cys-GCA-17-1	chr7:149691181:149691252:-	72	GAGCATTTGACTGCAGATCAA	chr7:149691212:-	21	20	0.726443	0.921825	1.21571	0	0	0	-2.18411	1
tRNA-Asp-GTC-2-9	chr12:124927345:124927416:-	72	CGCGGGAGACCGGGGTTCGATTCCCTGACGGGGA	chr12:124927346:-	34	37	0.726443	0.921825	0	1.08368	0	1.237	0.468384	1
tRNA-Lys-CTT-2-1	chr1:146039401:146039473:+	73	GCCCGGCTAGCTCAGTCGTTAGAGCATGAGACTCT	chr1:146039401:+	35	0	1.85528	3.55264	3.83041	1.69549	2.43994	1.89304	-1.45988	0.776355
tRNA-Glu-CTC-1-7	chr6:125780247:125780318:-	72	GCCGCGGCCCGGGTTCG	chr6:125780263:-	17	39	1.56738	2.19473	2.31257	2.45358	1.47013	3.39226	0.719566	0.942283
tRNA-Val-AAC-1-1	chr3:169772230:169772302:+	73	GTTTCCGTAGTGTAGT	chr3:169772230:+	16	0	12.4857	12.6117	12.3733	11.2023	11.6857	12.0074	-0.825089	0.238069
tRNA-Gly-TCC-2-4	chr1:161462376:161462447:-	72	GCGTTGGTGGTATAGTGGTGAGTA	chr1:161462424:-	24	0	1.56738	1.47976	1.21571	0	0.914747	1.237	-1.23919	1
tRNA-Lys-CTT-2-4	chr6:26556546:26556618:+	73	CGGTAGAGCATGAGACTCTTAATCTCAGGGTCGTGGGTT	chr6:26556562:+	39	16	0.726443	2.19473	2.31257	1.69549	1.47013	1.89304	-0.245847	1
tRNA-Tyr-GTA-5-2	chr8:66113988:66114076:+	89	CTTTCGATAGCTCAGCTGG	chr8:66113988:+	19	0	0.726443	0	0	1.08368	0	0	0.26659	1
tRNA-Ser-GCT-2-1	chr6:27297996:27298077:+	82	ACGCGTGGGTTCGTATCC	chr6:27298049:+	18	53	0	0	0	0	0	0	0	1
tRNA-Lys-CTT-2-1	chr1:146039401:146039473:+	73	TCAGTCGGTAGAGCATGAGACTC	chr1:146039412:+	23	11	2.64072	4.48982	3.83041	3.31549	2.84733	1.237	-1.24157	0.754107
tRNA-Glu-CTC-2-1	chr1:248874248:248874319:+	72	ATGTCTTCCCTGGTGGTCTAGTGGTTAGGATTCGGCGCTCT	chr1:248874242:+	41	-6	2.64072	3.02788	2.31257	4.05937	1.87015	5.63966	2.01489	0.493827
tRNA-Tyr-GTA-5-4	chr14:20663192:20663285:-	94	GTTCGATTCCGGCTCGA	chr14:20663196:-	17	73	1.20734	2.19473	2.31257	0	1.87015	0	-1.61406	1
tRNA-Glu-CTC-1-3	chr1:161454608:161454679:-	72	TGCCGCGGCCCGGGTTC	chr1:161454625:-	17	38	1.20734	0	0	0	0	0	-1.35231	1
tRNA-Arg-TCT-2-1	chr17:8120925:8121012:+	88	GGATAGCGCATTGGAC	chr17:8120941:+	16	16	4.22288	4.01852	3.68964	3.31549	5.25475	3.72397	0.394045	0.951275
tRNA-Val-AAC-1-4	chr5:181218270:181218342:-	73	CGGTTCGTAACCGGGC	chr5:181218277:-	16	50	0.726443	0	0	0	0	0	-0.695121	1
tRNA-His-GTG-1-8	chr15:45200413:45200484:-	72	AGTACTCTGTGTTGTGGCCGCAGCAAC	chr15:45200438:-	27	20	2.30081	0	0	0	0	0	-2.76851	1
tRNA-Gln-CTG-1-5	chr17:8119752:8119823:+	72	ATGGTTAGCACTCTGGACTCTGAATC	chr17:8119766:+	26	14	1.20734	0	0	1.08368	2.84733	0	2.28611	1
tRNA-Glu-TTC-4-1	chr1:16535279:16535350:-	72	CCTGGTGGTCTAGTGGCTAGGATTCGGCGCT	chr1:16535318:-	31	2	1.20734	1.47976	2.65311	1.69549	1.47013	2.96077	0.386422	1
tRNA-Asp-GTC-2-5	chr1:161470415:161470486:-	72	CCGGGGTTCGATTCCCAGACGGGGAGCCA	chr1:161470412:-	29	46	0.726443	2.45221	0	1.08368	0	0	-2.13916	1
tRNA-Gly-GCC-1-5	chr21:17454789:17454859:-	71	GGGAGGCCCGGGTTCGATTCCCGGCCCATGCACCA	chr21:17454786:-	35	39	0	0	0	0	0.914747	3.19259	4.10714	1
tRNA-Glu-CTC-1-3	chr1:161454608:161454679:-	72	ATCCCTGGTGGTCTAGTGGTTAGGATTCGGCGCTCTCACCGC	chr1:161454639:-	42	-1	2.48075	1.47976	2.65311	1.08368	0.914747	2.34234	-0.982321	1
tRNA-Gly-TCC-2-5	chr1:161469757:161469828:-	72	CGATTCCCGGCCAACG	chr1:161469759:-	16	54	1.56738	0	0	1.08368	1.87015	1.237	1.22911	1
tRNA-Lys-TTT-3-5	chr17:8119155:8119227:+	73	CCCGGATAGCTCAGTCGGTAGAGCATCAGACTTTT	chr17:8119156:+	35	1	7.57608	7.67912	8.72416	8.26024	7.84723	7.2052	-0.254599	0.967529
tRNA-Asp-GTC-2-8	chr12:96036021:96036092:+	72	ACGCGGGAGACCGGGGTTCGATTCCCCTAC	chr12:96036057:+	30	36	0	0	0	0	0	0	0	1
tRNA-Met-CAT-1-1	chr8:123157230:123157302:-	73	AATCTGAAGGTCGTGAGTTCGATCCTCACACGGGGCACC	chr8:123157228:-	39	36	2.09517	1.47976	0	0	2.183	1.237	-0.0666779	1
tRNA-Cys-GCA-2-2	chr17:38867645:38867716:+	72	GGGGGTATATCTCAGTGGTAGAGCATTTGACTGCA	chr17:38867645:+	35	0	0.726443	0.921825	0	2.12377	2.43994	1.237	2.44214	1
tRNA-Ala-AGC-2-1	chr6:28838444:28838515:-	72	GGGGGTGTAGCTCAGAGG	chr6:28838498:-	18	0	0.726443	1.88109	2.65311	1.08368	1.87015	1.237	-0.579572	0.969683
tRNA-Arg-CCG-1-3	chr16:3150674:3150746:+	73	AGAAGATTGAGGGTTCGAGTCCCTTCGTGGTC	chr16:3150714:+	32	40	0	0	0	0	0.914747	0	1.22724	1
tRNA-Glu-CTC-1-1	chr1:146035692:146035763:+	72	TCCCGGGTGGTCTAGTGGTTAGGAT	chr1:146035692:+	25	0	2.78471	0	1.86596	2.72185	0.914747	1.237	-0.143344	1
tRNA-Lys-TTT-1-1	chr16:73478317:73478389:-	73	GCCTGGGTAGCTCAGTTGGTAGA	chr16:73478367:-	23	0	3.34536	2.86028	2.92842	4.80046	3.64479	1.89304	0.897307	0.9238
tRNA-SeC-TCA-1-1	chr19:45478601:45478687:-	87	GCCCGGATGATCCTCAGTGGTCTGGGGTGCAGGCTTCAAACCTGTAGCTGTCTA	chr19:45478634:-	54	0	5.52871	5.09157	5.60324	6.35049	5.28781	1.89304	-0.0453676	1
tRNA-Asp-GTC-2-3	chr1:161455624:161455695:-	72	ACGCGGGAGACCGGGGTTCGATTCCCCGACGGT	chr1:161455627:-	33	36	1.56738	2.19473	0	0	2.183	1.237	-0.184115	1
tRNA-Gly-GCC-2-4	chr16:70779039:70779109:-	71	CGCGGGAGGCCCGGGTT	chr16:70779057:-	17	36	1.56738	3.17801	0	1.08368	2.183	2.96077	0.12728	1
tRNA-Gly-GCC-2-5	chr16:70789507:70789577:+	71	GCATTGGTGGTTCAGTGGTAGAATTCTCGTCTGCCACG	chr16:70789507:+	38	0	0	1.47976	1.21571	0	0	0	-2.301	1
tRNA-Gly-GCC-2-1	chr1:161523847:161523917:-	71	AGTGGTAGAATTCTCCCCTGCC	chr1:161523883:-	22	13	0.726443	0	0	1.08368	0	0	0.266795	1
tRNA-Lys-TTT-3-4	chr11:59560335:59560407:-	73	GCCCGGATAGCTCAGTCGGTAGGGC	chr11:59560383:-	25	0	1.85528	1.47976	1.21571	0	0.914747	1.237	-1.40306	1
tRNA-Ala-AGC-4-1	chr6:28658237:28658308:-	72	GGGGATGTAGCTCGGTGGT	chr6:28658290:-	19	0	2.64072	3.31399	1.86596	2.94797	2.183	2.68444	-0.131398	1
tRNA-Gly-GCC-1-2	chr1:161450677:161450747:+	71	GCATGGGTGGTTCAGCGGTAGAAT	chr1:161450677:+	24	0	3.24933	0.921825	2.31257	2.12377	3.0147	5.00956	1.57766	0.619117
tRNA-Gln-CTG-1-4	chr15:65869062:65869133:-	72	TGAATCCAGCGATCCGAGTTCAAATCTCGGTGGAACCT	chr15:65869062:-	38	34	2.64072	2.45221	2.31257	3.31549	3.53889	1.89304	0.716502	0.934536
tRNA-Arg-TCG-4-1	chr6:26299677:26299749:+	73	GACCACGTCGCCTAATGGA	chr6:26299677:+	19	0	2.64072	0.921825	0	3.31549	2.183	0	0.961325	1
tRNA-Ser-AGA-2-6	chr17:8226610:8226691:-	82	CCTGCCGACTACGCCA	chr17:8226607:-	16	69	10.3511	12.7163	11.7414	10.3263	11.4148	8.70606	-1.37076	0.38103
tRNA-Leu-CAG-1-5	chr1:161471123:161471205:+	83	GTCAGGATGGCCGAGCGTC	chr1:161471123:+	19	0	0.726443	0	0	0	1.47013	0	1.02493	1
tRNA-Met-CAT-1-1	chr8:123157230:123157302:-	73	AATCTGAAGGTCGTGAGTTCGGTCCTCACACGGGGCACAATAATTT	chr8:123157221:-	46	36	1.56738	2.86028	2.65311	3.46923	2.84733	1.89304	0.525501	1
tRNA-Asp-GTC-2-11	chr17:8222238:8222309:-	72	AGTATCCCCGCCTGCC	chr17:8222274:-	16	20	0	0	0	0	0	0	0	1
tRNA-Thr-TGT-1-1	chr6:28474552:28474625:-	74	AGGAGATCCTGGTTTC	chr6:28474569:-	16	41	0	0	0	0	0	0	0	1
tRNA-Glu-TTC-2-1	chr13:44917927:44917998:-	72	ATGGTCTAGCGGTTAGGATTCCTGGTTTTCACCCAGGCGGCCCGGGT	chr13:44917946:-	47	6	1.56738	1.88109	0	0	2.183	0	-0.373908	1
tRNA-Val-CAC-1-3	chr5:181102253:181102325:-	73	TTATCACGTTCGCCTCA	chr5:181102291:-	17	18	1.85528	1.88109	3.83041	0	0.914747	3.19259	-1.05958	1
tRNA-Asp-GTC-2-8	chr12:96036021:96036092:+	72	AGACCGGGGTTCGATTCCACGACGGGGAGCCA	chr12:96036064:+	32	43	0.726443	0	1.21571	1.08368	1.47013	0	0.770577	1
tRNA-Gly-GCC-2-4	chr16:70779039:70779109:-	71	TGCCACGCGGGAGGCCCGGGTTCGTTTCCC	chr16:70779049:-	30	31	1.56738	0	0	0	0	0	-1.8957	1
tRNA-Val-CAC-1-6	chr6:26538054:26538126:+	73	ATCACGTTCGCCTCACAC	chr6:26538074:+	18	20	3.74809	3.84976	1.86596	2.12377	2.84733	1.237	-1.36472	0.486203
tRNA-Leu-AAG-2-3	chr14:20610132:20610213:+	82	GGTAGCGTGGCCGAGCGA	chr14:20610132:+	18	0	1.85528	0.921825	1.21571	2.72185	3.0147	1.237	1.51039	0.68966
tRNA-Asp-GTC-2-2	chr1:161448243:161448314:-	72	GCGTGAGACCGGGGTTCGATTCCCCGACGGGGAGCCA	chr1:161448240:-	37	38	0	1.47976	3.53362	1.08368	0.914747	0	-2.46097	0.663874
tRNA-Pro-TGG-3-2	chr14:20684016:20684087:+	72	GATTCTCGCTTGGGTTGCGAGAGGTCCCGGGTTC	chr14:20684037:+	34	21	0	0	0	0	1.47013	0	1.91113	1
tRNA-Gly-GCC-1-5	chr21:17454789:17454859:-	71	GCATGGGTGGTTCAGTGGTAAAAT	chr21:17454836:-	24	0	1.85528	1.47976	1.86596	2.45358	1.87015	1.237	0.279585	1
tRNA-Gly-GCC-2-3	chr6:27902908:27902978:-	71	CATTTGTGGTTCAGTGGTAGAATTCTC	chr6:27902951:-	27	1	2.09517	0	1.21571	0	0	1.237	-1.99437	1
tRNA-Glu-CTC-1-6	chr6:28982199:28982270:+	72	TCTCACCGCCGCGGCCCGGGTTCGATTCCCGGT	chr6:28982231:+	33	32	1.56738	0.921825	1.86596	1.08368	0	0	-2.18935	1
tRNA-Arg-TCG-1-1	chr15:89335073:89335145:+	73	AGAAGATTGCAGGTT	chr15:89335113:+	15	40	0	3.84976	1.86596	2.72185	2.43994	1.237	-0.474481	0.990275
tRNA-Gly-TCC-2-1	chr1:146037061:146037132:+	72	CCCGGCCAACGCAGTGTCAGTTTTTCTCT	chr1:146037120:+	29	59	1.85528	2.45221	1.21571	3.1434	0.914747	0	0.0402142	1
tRNA-Asp-GTC-2-3	chr1:161455624:161455695:-	72	ACGCGGGAGACCGGGGGTCGATTCCCCGACGGGGAGCC	chr1:161455622:-	38	36	0.726443	0	0	0	0	0	-0.695573	1
tRNA-Lys-TTT-3-2	chr1:204507030:204507102:-	73	CGGATAGCTCAGTCGGTAGAGCATCAGACTT	chr1:204507069:-	31	3	1.56738	0	3.35866	1.08368	2.43994	1.237	-0.635068	1
tRNA-Asp-GTC-2-4	chr1:161463034:161463105:-	72	CGATTCCCCGACGGGGAGGCAGCCGTGATTTT	chr1:161463020:-	32	54	1.85528	0.921825	1.21571	0	0.914747	0	-2.0604	1
tRNA-Arg-CCT-4-1	chr7:139340700:139340772:+	73	CGAGTCCCATCTGGGGTGGCCTGTGACTTTT	chr7:139340755:+	31	55	2.48075	2.67063	1.21571	2.45358	2.84733	2.34234	0.359037	1
tRNA-Leu-TAA-3-1	chr11:59551755:59551837:+	83	ATTCATATCCGCGTGGGTTC	chr11:59551801:+	20	46	1.56738	0	1.21571	0	0	0	-2.44079	1
tRNA-Leu-CAA-2-1	chr6:27605638:27605745:-	108	TTCAGGATGGCCGAGT	chr6:27605730:-	16	0	1.20734	2.19473	2.65311	0	0.914747	0	-3.04564	1
tRNA-Met-CAT-3-1	chr6:28944575:28944647:+	73	TCCTGAGTTCGAACCTCAGAGGGGGCAAGGCGTCTGTTT	chr6:28944621:+	39	46	0	0	0	0	0	0	0	1
tRNA-Lys-CTT-2-3	chr5:181221979:181222051:-	73	AGTCGGTAGAGCATGAGACTCTTAATCT	chr5:181222011:-	28	13	5.466	5.09157	5.52252	3.46923	3.16465	3.99348	-1.89118	0.28063
tRNA-Ile-GAT-1-2	chrX:3876801:3876874:-	74	GGCCGGTTAGCCCAGTT	chrX:3876858:-	17	0	1.85528	0.921825	1.21571	2.12377	1.87015	1.237	0.594619	1
tRNA-Glu-CTC-1-1	chr1:146035692:146035763:+	72	TCCCTGGTGGTCTAGTGGTTAGGATTTGGC	chr1:146035692:+	30	0	1.56738	0.921825	1.86596	2.72185	1.87015	0	0.640432	1
tRNA-Leu-TAG-1-1	chr17:8120314:8120395:-	82	GGTAGCGTGGCCGAACG	chr17:8120379:-	17	0	1.56738	0.921825	0	1.08368	0.914747	1.237	0.0720317	1
tRNA-Gly-TCC-2-4	chr1:161462376:161462447:-	72	GCGTTGTTGGTATAGTGGTGAGCATAG	chr1:161462421:-	27	0	0.726443	0	1.21571	0	0	0	-1.62102	1
tRNA-Leu-AAG-2-4	chr16:22297140:22297221:+	82	CCGAGCGGTCTAAGGC	chr16:22297150:+	16	10	1.56738	1.47976	0	0	1.87015	1.89304	0.403893	1
tRNA-His-GTG-1-3	chr1:148281365:148281436:+	72	TGGTTAGTACTCTGCGTTGTGGCCGCAGCA	chr1:148281380:+	30	15	5.84025	5.72469	4.70756	5.74453	5.47173	3.86501	-0.283778	0.981167
tRNA-Leu-CAA-2-1	chr6:27605638:27605745:-	108	GTCAGGATGACCGAGTGGTCTA	chr6:27605724:-	22	0	1.85528	0.921825	0	2.45358	3.16465	0	1.73355	1
tRNA-Cys-GCA-10-1	chr7:149377510:149377581:-	72	TATAGCTCAGGGGTAGAGCATTTGACTG	chr7:149377549:-	28	5	1.20734	0	0	1.69549	2.43994	2.34234	2.74867	1
tRNA-Gly-GCC-2-5	chr16:70789507:70789577:+	71	GCATTGGTGGTTCAGTGGTAGAATTCTCGCCTGCCACGCTGGA	chr16:70789507:+	43	0	1.20734	1.47976	0	0	1.47013	0	-0.733068	1
tRNA-Asn-GTT-2-6	chr19:1383563:1383636:+	74	AAGGTTGGTGGTTCG	chr19:1383606:+	15	43	3.24933	0	1.86596	0	2.183	2.96077	-0.176363	1
tRNA-Leu-CAG-2-2	chr16:57300480:57300562:-	83	GTCAGGATAGCCGAGCG	chr16:57300546:-	17	0	1.56738	1.47976	0	1.08368	0.914747	2.68444	0.791265	1
tRNA-Lys-CTT-2-5	chr16:3175691:3175763:+	73	AGCTCAGTCGGTAGAGCA	chr16:3175699:+	18	8	0	1.47976	0	0	1.47013	0	0.080377	1
tRNA-Lys-TTT-7-1	chr6:28747744:28747816:+	73	GCCCGGATAGCTCAGTTGGT	chr6:28747744:+	20	0	1.85528	2.86028	1.21571	2.45358	3.30047	1.89304	0.653406	1
tRNA-Glu-CTC-1-4	chr1:161462019:161462090:-	72	GGCGCTCTCACCGCCGCGGCCCGGGTT	chr1:161462037:-	27	27	0.726443	1.88109	0	0	0	1.237	-1.5422	1
tRNA-Gly-TCC-2-3	chr1:161454966:161455037:-	72	CAGTTGACCCGGGTTCT	chr1:161454982:-	17	39	0.726443	1.47976	0	0	0	1.89304	0.0109962	1
tRNA-iMet-CAT-1-2	chr6:26286526:26286597:+	72	ATCGAAACCATCCTCTGCT	chr6:26286578:+	19	52	1.85528	0.921825	1.21571	2.45358	2.65797	1.237	1.17961	0.857
tRNA-Asp-GTC-2-4	chr1:161463034:161463105:-	72	CACGCGGGAGACCGGGGTTCGAGTCCCCGACGGGGAGCCA	chr1:161463031:-	40	35	1.56738	0.921825	1.21571	1.69549	1.47013	0	-0.0264156	1
tRNA-Gly-TCC-2-6	chr1:161531113:161531184:+	72	ATAGCTGCCTTCTAAGCAGTTGACCCGGGTTC	chr1:161531136:+	32	23	0	0	0	0	0	0	0	1
tRNA-Leu-CAG-1-2	chr1:161448951:161449033:+	83	GTTCGTATCCCACTCCTGAC	chr1:161449013:+	20	62	1.85528	0	0	1.08368	0	0	-1.34068	1
tRNA-Phe-GAA-3-1	chr6:28807833:28807905:-	73	TCCCTGGTTCAATCCCGGGTTTCGGCAGTTGCATTTT	chr6:28807823:-	37	46	0	0	0	1.08368	0.914747	0	2.07551	0.804116
tRNA-Asp-GTC-1-1	chr12:98503503:98503574:+	72	TCCTCGTTAGTATAGC	chr12:98503503:+	16	0	1.20734	0.921825	1.21571	0	2.183	0	0.0823824	1
tRNA-Tyr-GTA-5-5	chr14:20683273:20683361:+	89	TCCTTAGGTCGCTGGTTCGATTCCGGCTCGAAGGAGACGCTGCTGTTTT	chr14:20683327:+	49	54	2.64072	2.67063	1.86596	3.95909	3.30047	0	0.816441	1
tRNA-Val-AAC-6-1	chr6:28735429:28735500:-	72	GGGGGTGTAGCTCAGTGGA	chr6:28735482:-	19	0	2.78471	3.31399	3.35866	3.1434	3.64479	3.56762	0.344401	0.984004
tRNA-His-GTG-1-6	chr9:14433940:14434011:-	72	TAGTGGTTAGTACTCTGCGTTG	chr9:14433978:-	22	12	3.34536	2.67063	3.83041	3.60814	3.92256	3.39226	0.351901	0.987685
tRNA-His-GTG-1-7	chr15:45198606:45198677:-	72	CGTGATCGTATAGTGGTTAGTACTCT	chr15:45198650:-	26	2	1.56738	0.921825	1.86596	2.72185	1.87015	4.41658	2.37905	0.35145
tRNA-Lys-CTT-10-1	chr19:35575848:35575920:+	73	CTAGCTCAGTCGGTAGAGCA	chr19:35575854:+	20	6	1.20734	1.47976	0	0	1.47013	1.237	-0.0326973	1
tRNA-Glu-CTC-1-3	chr1:161454608:161454679:-	72	CACCGCCGCGGCCCGGGTTCG	chr1:161454624:-	21	35	2.91563	4.79884	3.68964	3.95909	2.65797	3.72397	-0.513833	0.923121
tRNA-Gly-GCC-1-2	chr1:161450677:161450747:+	71	GGAATTCTCGCCTGCCAC	chr1:161450696:+	18	19	1.85528	0.921825	1.21571	2.45358	2.84733	2.34234	1.56677	1
tRNA-Glu-TTC-3-1	chr1:16872583:16872654:+	72	ACCGCCGTGGCCCGGGTTC	chr1:16872619:+	19	36	0	0	0	0	0	0	0	1
tRNA-Glu-CTC-1-3	chr1:161454608:161454679:-	72	TTAGGATTCGGCGCTCTCACCGCCGCGGCCCGGGTTCGATTCCCGGTC	chr1:161454614:-	48	18	0	3.02788	0	0	0	0	-3.56036	1
tRNA-Val-AAC-1-2	chr5:181164154:181164226:+	73	GTTTCCGTAGTGTAGTGGCT	chr5:181164154:+	20	0	2.91563	2.67063	2.65311	1.08368	1.47013	1.237	-2.00881	1
tRNA-Glu-CTC-1-5	chr1:161469399:161469470:-	72	GTTCGATTCCCGGTCAGGGAACCC	chr1:161469396:-	24	51	0.726443	0.921825	0	0	0	0	-1.4593	1
tRNA-Val-TAC-1-1	chr11:59550629:59550701:-	73	ACGTCTGCTTTACACG	chr11:59550663:-	16	23	2.09517	0.921825	2.31257	0	0	1.237	-2.75701	0.579303
tRNA-Gly-GCC-1-5	chr21:17454789:17454859:-	71	GGGAGGCCCGGGTTCGTTTC	chr21:17454801:-	20	39	0	0.921825	0	0	0	0	-0.697208	1
tRNA-His-GTG-1-9	chr15:45201151:45201222:+	72	TGATCGTATAGTGGT	chr15:45201155:+	15	4	2.30081	0	0	0	2.183	1.237	0.251785	1
tRNA-Val-CAC-1-2	chr5:181097070:181097142:+	73	GTTTCCTTAGTGTAGTGG	chr5:181097070:+	18	0	1.20734	2.19473	1.86596	1.08368	0.914747	1.237	-1.16578	1
tRNA-Ala-CGC-1-1	chr6:26553503:26553574:+	72	GGAGATGTAGCTCAGTGGTAGAGC	chr6:26553503:+	24	0	1.20734	0	0	1.08368	0	0	-0.424804	1
tRNA-Gly-GCC-1-4	chr1:161465468:161465538:+	71	GCATGGGTGGTTCAG	chr1:161465468:+	15	0	12.9186	12.3351	12.6312	12.7307	12.8993	13.5144	0.441046	0.813899
tRNA-Ser-GCT-4-2	chr15:40593825:40593906:-	82	GATGAGGTGGCCGAGTGGTTAAG	chr15:40593884:-	23	0	4.06258	2.67063	3.15952	3.46923	3.74344	4.22049	0.437147	0.968592
tRNA-iMet-CAT-1-6	chr6:27592821:27592892:-	72	TCGAAACCATCCTCTGC	chr6:27592823:-	17	53	2.09517	3.02788	2.92842	2.94797	2.183	2.68444	-0.11013	1
tRNA-Ser-TGA-2-1	chr6:27545689:27545770:+	82	GTAGTCGTGGCCGGGTGGTT	chr6:27545689:+	20	0	3.52016	1.88109	2.65311	3.1434	0.914747	1.237	-0.890901	1
tRNA-Leu-CAG-1-7	chr6:26521208:26521290:+	83	GGCGTGGGTTCGAATC	chr6:26521263:+	16	55	0	0	0	0	0	1.237	1.22724	1
tRNA-Asp-GTC-2-9	chr12:124927345:124927416:-	72	TGGTGAGTATCCCCGCCTGTC	chr12:124927381:-	21	15	3.24933	3.65863	3.83041	3.73485	3.0147	4.41658	0.244518	0.990275
tRNA-Leu-CAG-1-2	chr1:161448951:161449033:+	83	GTCAGAATGGCCGAGCGGTC	chr1:161448951:+	20	0	5.33175	4.70301	5.43702	4.85728	4.87419	3.56762	-0.649279	0.830883
tRNA-Leu-AAG-2-1	chr5:181187701:181187782:+	82	CGGGGGCGTGGGTTCGAATCCC	chr5:181187751:+	22	50	0	0	0	0	0	0	0	1
tRNA-Gly-GCC-5-1	chr16:70788694:70788764:+	71	GCATTGGTGGTTCAGTGGAAGAAT	chr16:70788694:+	24	0	2.09517	0	1.86596	0	0.914747	1.89304	-0.799639	1
tRNA-Lys-CTT-3-1	chr16:3157405:3157477:-	73	GTCGGTAGAGCATGAGA	chr16:3157447:-	17	14	5.23477	6.1988	5.82139	3.95909	5.75794	5.0691	-0.705754	0.815456
tRNA-Asp-GTC-1-1	chr12:98503503:98503574:+	72	TATCCCCGCCTGTCACGCGGGAGACCGG	chr12:98503525:+	28	22	0	0	0	1.08368	0	0	1.22723	1
tRNA-Lys-TTT-3-4	chr11:59560335:59560407:-	73	TCGGTAGAGCATCAGACTTTTAATCT	chr11:59560367:-	26	15	2.78471	2.45221	4.07645	2.12377	4.63816	3.99348	0.725298	0.942507
tRNA-Tyr-GTA-8-1	chr6:26575570:26575659:+	90	TTCGAATCCGGCTCGAAGGACCA	chr6:26575640:+	23	70	3.52016	3.43824	4.84668	3.31549	5.89302	1.89304	0.58336	0.951134
tRNA-Val-CAC-5-1	chr1:121020729:121020801:-	73	GTTTCCGTAGTGTAGTGGTTATCACATTCGCCTCACACGCG	chr1:121020761:-	41	0	2.64072	0	1.21571	0	0.914747	0	-2.48334	1
tRNA-Asp-GTC-2-4	chr1:161463034:161463105:-	72	TGTCACGCTGGAGACCGGGGTTCGATTCCCCGACGGGGAGCCA	chr1:161463031:-	43	32	0	0	0	0	1.87015	0	2.52667	1
tRNA-Glu-CTC-1-3	chr1:161454608:161454679:-	72	CCCTGGTGGTCTAGTGGTTAGGATTCGGCGCTCTCACCGCC	chr1:161454638:-	41	1	4.72942	3.17801	3.53362	4.24115	4.68855	5.42859	0.906673	0.750608
tRNA-Val-CAC-1-2	chr5:181097070:181097142:+	73	GTTTCCGTAGTGTAGTGGCTATCACGTTCGCCT	chr5:181097070:+	33	0	2.30081	4.09602	3.35866	0	1.47013	0	-3.86936	1
tRNA-Gly-TCC-2-6	chr1:161531113:161531184:+	72	TAGCTGCCTTCCAAGCAGTTGACCCGG	chr1:161531137:+	27	24	0	1.47976	0	0	0	1.237	-0.628647	1
tRNA-Trp-CCA-3-3	chr17:8186358:8186429:+	72	TTGCGTGTTCAAATCACGTCGGGGTC	chr17:8186403:+	26	45	0	0	2.92842	0	0	0	-3.40819	0.865882
tRNA-Gly-GCC-2-1	chr1:161523847:161523917:-	71	GCATTGGTAATTCAGTGGTAGAATTCTCGCCT	chr1:161523886:-	32	0	1.20734	2.67063	0	2.12377	0	3.19259	0.727009	1
tRNA-Asp-GTC-2-7	chr6:27503744:27503815:+	72	ACGCGGGAGACCGGGGCTCGATTCCCCGACGGGGAGC	chr6:27503780:+	37	36	1.56738	0	1.21571	0	0	0	-2.46542	1
tRNA-Gly-GCC-2-6	chr17:8125746:8125816:+	71	GCATTGGTGGTTCAGTGGTAGAGTTC	chr17:8125746:+	26	0	1.85528	0.921825	1.86596	2.12377	2.183	1.89304	0.658514	1
tRNA-Asp-GTC-2-4	chr1:161463034:161463105:-	72	TGAGTATCCCCGCCTGTCACGCGGGAGACCGGGGTTCGA	chr1:161463049:-	39	18	2.78471	0.921825	0	2.45358	0	1.237	-0.307987	1
tRNA-Asp-GTC-3-1	chr6:27583457:27583528:-	72	TAGTATAGTGGTGAG	chr6:27583507:-	15	7	3.14644	0.921825	1.21571	0	0.914747	1.89304	-1.61133	1
tRNA-Ile-AAT-7-2	chr6:26780622:26780695:+	74	CCAAGGTCGCGGGTT	chr6:26780663:+	15	41	3.88222	4.23957	4.28657	2.12377	1.87015	0	-3.00634	0.256128
tRNA-Gly-GCC-1-2	chr1:161450677:161450747:+	71	GAGGCCCGGGTTCGTTTCCCGGCCCATGCACCA	chr1:161450718:+	33	41	1.85528	2.67063	1.86596	1.08368	2.84733	0	-0.465071	0.991242
tRNA-Trp-CCA-1-1	chr17:8220869:8220940:-	72	AGAAGCTTGCGTGTTC	chr17:8220886:-	16	39	0	0	0	0	0	0	0	1
tRNA-Leu-AAG-1-3	chr5:181174044:181174125:-	82	GGTAGCGTGGCCGAGCGGTCTAAGG	chr5:181174101:-	25	0	10.367	9.12484	9.68817	9.91915	9.78433	10.2116	0.166493	0.990275
tRNA-Gly-GCC-2-4	chr16:70779039:70779109:-	71	CGCGGGAGGCCCGGGTTC	chr16:70779056:-	18	36	4.27259	4.70301	3.83041	4.24115	3.30047	2.34234	-0.872903	0.676973
tRNA-Val-CAC-1-6	chr6:26538054:26538126:+	73	CACGTTCGCCTCACACGC	chr6:26538076:+	18	22	2.48075	0	0	1.08368	1.87015	0	-0.342206	1
tRNA-Asp-GTC-2-7	chr6:27503744:27503815:+	72	TCCTCGTTAGTATAGTGGTGAGTATCCCCGCCAGT	chr6:27503744:+	35	0	1.20734	0.921825	1.86596	1.08368	1.47013	1.89304	0.230898	1
tRNA-Glu-CTC-1-6	chr6:28982199:28982270:+	72	GTCTAGTGGTTAGGATTCGGC	chr6:28982208:+	21	9	0.726443	0	0	1.08368	2.183	0	2.27263	1
tRNA-Gly-GCC-1-1	chr1:161443304:161443374:+	71	AGTGGTAGAATTCTCGCCTGCCACGCGGGAGGCCCGGGTTCGTTTCC	chr1:161443317:+	47	13	0.726443	1.88109	2.31257	1.08368	0.914747	0	-1.74886	1
tRNA-Val-CAC-1-2	chr5:181097070:181097142:+	73	GTTTCCGTAGTGTAGTGGTTATCACGTTCGCCTCACACGCGAA	chr5:181097070:+	43	0	7.22481	6.48473	5.56345	4.80046	5.15074	2.96077	-2.04446	0.0839713
tRNA-Pro-TGG-3-2	chr14:20684016:20684087:+	72	AGAGAGGTCCCGGGTTC	chr14:20684054:+	17	38	0	0	0	0	0	0	0	1
tRNA-Arg-TCT-2-1	chr17:8120925:8121012:+	88	GGATAGCGCATTGGACTTCTAAT	chr17:8120941:+	23	16	0.726443	0	1.21571	1.08368	0	1.89304	0.962617	1
tRNA-Cys-GCA-8-1	chr14:72962971:72963042:+	72	GTTCAAATCCGGGTGCC	chr14:72963022:+	17	51	1.20734	1.88109	0	2.12377	1.87015	0	0.573672	1
tRNA-Gly-GCC-5-1	chr16:70788694:70788764:+	71	GCATTGGTGGTTCAGTGGTAGAATTCTCGCCTGCCAT	chr16:70788694:+	37	0	1.20734	2.45221	1.21571	3.46923	2.43994	1.89304	1.27403	1
tRNA-Pro-TGG-3-3	chr16:3158922:3158993:+	72	TGGTCTAGGGGTATGATTC	chr16:3158929:+	19	7	3.74809	3.55264	3.35866	1.08368	2.183	2.34234	-1.90729	0.432672
tRNA-Glu-CTC-1-3	chr1:161454608:161454679:-	72	TCTGGTGGTCTAGTGGTTAGGATTC	chr1:161454653:-	25	2	0	0	0	0	0	0	0	1
tRNA-Phe-GAA-3-1	chr6:28807833:28807905:-	73	CTAAAGGTCCCTGGTT	chr6:28807851:-	16	39	2.64072	2.45221	3.35866	2.72185	3.83578	3.39226	0.614867	0.951134
tRNA-Lys-TTT-3-2	chr1:204507030:204507102:-	73	CCTGTTCGGGCGTCA	chr1:204507027:-	15	61	1.56738	2.45221	1.21571	0	1.87015	0	-1.35195	0.826103
tRNA-Gly-TCC-2-6	chr1:161531113:161531184:+	72	GCGTTGGTGGTATAGTGGTGAGTATAGCTGCCTTCCAAGCAGTTGAC	chr1:161531113:+	47	0	0	0	1.21571	1.69549	0	1.237	1.82949	1
tRNA-Asp-GTC-2-1	chr1:161440825:161440896:-	72	GACCGGGGTTCGATTCCCGGACGGGGAGCCA	chr1:161440822:-	31	44	0	0	0	0	0	0	0	1
tRNA-iMet-CAT-1-6	chr6:27592821:27592892:-	72	GCAGAGTGGCGCAGCGGAA	chr6:27592873:-	19	1	3.74809	2.19473	0	2.12377	3.16465	2.34234	-0.138668	1
tRNA-Arg-CCT-3-1	chr16:3152900:3152972:+	73	GGGATTGTGGGTTCGGGTCCC	chr16:3152942:+	21	42	0	0	0	0	0	0	0	1
tRNA-Gly-GCC-2-6	chr17:8125746:8125816:+	71	GCATTGGTGGTTCAGTGGTAGAATTA	chr17:8125746:+	26	0	3.88222	2.19473	1.21571	1.08368	2.65797	3.86501	0.0121394	1
tRNA-Thr-AGT-5-1	chr17:8139452:8139525:-	74	AACAGGAGATCCTGGGTTCGTATCCCAGCGG	chr17:8139457:-	31	38	0	0	0	0	0	0	0	1
tRNA-Pro-TGG-1-1	chr14:20633006:20633077:+	72	GTATGATTCTCGCTTGGGGTGCGAGAGGTCCC	chr14:20633023:+	32	17	1.20734	0.921825	2.31257	0	2.65797	0	-0.162683	1
tRNA-iMet-CAT-1-6	chr6:27592821:27592892:-	72	AGCAGAGTGGCTCAGCGG	chr6:27592875:-	18	0	0	0	0	0	0	0	0	1
tRNA-Val-CAC-1-3	chr5:181102253:181102325:-	73	ACACGCGAAAGGTCCCCGGTTCGAAACCGGGCGGAA	chr5:181102256:-	36	34	2.30081	0.921825	2.31257	0	0	0	-3.849	1
tRNA-Asp-GTC-2-4	chr1:161463034:161463105:-	72	TAGTGGTGAGTATCC	chr1:161463079:-	15	12	4.36714	4.23957	4.77879	2.72185	4.58594	4.50546	-0.336935	0.976002
tRNA-Gly-GCC-3-1	chr16:70778211:70778281:-	71	GCATTGGTGTTTCAGTGGTAGAATTCTCGCCTGCCACGCGGGA	chr16:70778239:-	43	0	1.20734	0	0	0	0	1.237	-0.37803	1
tRNA-Ile-AAT-5-4	chr14:102317092:102317165:+	74	AAGGTCGCGGGTTCGATC	chr14:102317135:+	18	43	0	1.47976	0	0	1.47013	1.237	0.793983	1
tRNA-Ser-AGA-2-2	chr6:27478812:27478893:+	82	TCCCCGCGCAGGTTC	chr6:27478862:+	15	50	0.726443	3.43824	0	3.31549	1.87015	3.19259	0.845422	0.853963
tRNA-Glu-CTC-1-3	chr1:161454608:161454679:-	72	CCCTGGTGGTCTAGTGGTTAGGATTCGGCGCTCTCACCGCCGCG	chr1:161454635:-	44	1	6.01104	5.3348	5.14513	6.16037	5.03864	5.78877	0.175832	0.991242
tRNA-iMet-CAT-1-3	chr6:26313124:26313195:-	72	AGCAGGGTGGCGCAGCGGAA	chr6:26313176:-	20	0	1.56738	0.921825	1.21571	1.08368	1.47013	0	-0.479552	1
tRNA-Met-CAT-1-1	chr8:123157230:123157302:-	73	TCGTGAGTTCGTTCCTCACACGGGGTACAATAATTT	chr8:123157221:-	36	46	0	0	0	0	0	0	0	1
tRNA-Ala-TGC-2-1	chr6:28643445:28643516:+	72	TGGGATGTAGCTCAGTGGTA	chr6:28643445:+	20	0	1.20734	2.67063	0	2.12377	3.4246	1.237	1.10569	1
tRNA-Val-CAC-3-1	chr19:4724635:4724707:-	73	GTTTCCGTAGTGTAGTGGTTATCACATTCGCCTCAC	chr19:4724672:-	36	0	5.42262	6.41082	6.15169	3.31549	3.4246	3.19259	-2.85966	0.00186803
tRNA-Thr-TGT-6-1	chr5:181191687:181191758:-	72	GGCTCCATAGCTCAGGGGTTAGAGCACTGGTCTTGTAAACCAG	chr5:181191716:-	43	0	1.20734	1.47976	1.86596	0	0	0	-3.22111	1
tRNA-Lys-TTT-3-1	chr1:204506527:204506599:+	73	GTAGAGCATCAGACTTTTAATCT	chr1:204506545:+	23	18	1.20734	1.47976	1.21571	1.08368	0.914747	0	-1.07548	1
tRNA-Val-AAC-1-5	chr6:27753400:27753472:-	73	GTTTCCGTAGTGTAGTGGTTATCACATTCG	chr6:27753443:-	30	0	3.74809	2.67063	1.86596	2.12377	1.87015	0	-1.75063	1
tRNA-Leu-AAG-2-3	chr14:20610132:20610213:+	82	CTCTTCGGGGGCGTGGG	chr14:20610177:+	17	45	1.20734	0	1.21571	1.08368	3.0147	0	1.69586	1
tRNA-Arg-TCT-3-1	chr9:128340076:128340166:-	91	TAGCGCATTGGACTTCTAG	chr9:128340129:-	19	19	1.20734	0	0	0	0	0	-1.31453	1
tRNA-Val-AAC-3-1	chr6:27650928:27651000:-	73	GTTTCCGTAGTGTAGTGGTTATCACGTTAGCCT	chr6:27650968:-	33	0	1.20734	0.921825	2.65311	0	1.47013	1.89304	-0.717255	1
tRNA-Glu-CTC-1-5	chr1:161469399:161469470:-	72	ACCCTGGTGGTCTAGTGGTTAGGATTCGGCGCT	chr1:161469438:-	33	0	1.85528	1.88109	1.86596	3.31549	1.47013	1.237	0.605947	1
tRNA-Val-AAC-3-1	chr6:27650928:27651000:-	73	GTTCGCCTGACACGC	chr6:27650961:-	15	25	0.726443	0	0	0	0	0	-0.695669	0.990275
tRNA-Glu-TTC-2-1	chr13:44917927:44917998:-	72	TCACCCAGGCGGCCCGGGTTCGACTCCTGGTGTGGGAACC	chr13:44917925:-	40	34	0	0	0	0	0	0	0	1
tRNA-Glu-CTC-1-6	chr6:28982199:28982270:+	72	TCCCTGGTGGTCTAGTGGTTAGGATTCGGCGCTCCCACCG	chr6:28982199:+	40	0	1.56738	0.921825	1.86596	2.12377	0	3.39226	1.20711	1
tRNA-Asn-GTT-2-7	chr1:145287766:145287839:+	74	CGGCTGTTAACCGAAAGGTT	chr1:145287795:+	20	29	3.24933	4.65259	4.63262	2.45358	4.41687	4.11145	-0.442563	0.97498
tRNA-Asp-GTC-2-5	chr1:161470415:161470486:-	72	GCCTGTCACGCGGGAGAC	chr1:161470440:-	18	29	3.14644	3.17801	0	2.94797	1.47013	2.34234	-0.411647	0.990275
tRNA-Lys-TTT-5-1	chr11:59556429:59556501:+	73	TAGCTCAGTCGGTAGAGCATCAGACTTT	chr11:59556436:+	28	7	3.67604	3.65863	4.38117	4.15312	3.53889	5.18127	0.535735	0.933214
tRNA-Pro-TGG-3-2	chr14:20684016:20684087:+	72	GGTATGATTCTCGCTTTG	chr14:20684032:+	18	16	3.94488	2.45221	3.15952	2.12377	3.0147	0	-1.31947	1
tRNA-Asp-GTC-2-4	chr1:161463034:161463105:-	72	TCCTCCTTAGTATAGTGGTGAGTATCCCCGCC	chr1:161463074:-	32	0	3.43541	0.921825	1.21571	2.45358	3.53889	0	0.317139	1
tRNA-Gly-GCC-2-4	chr16:70779039:70779109:-	71	AGTGGTAGAATTCTCGCCTGCCAC	chr16:70779073:-	24	13	0	0	0	0	0	0	0	1
tRNA-Glu-TTC-14-1	chr1_KI270713v1_random:31635:31706:-	72	TCCCTAGTGGTCTAGTGGCTAGGATT	chr1_KI270713v1_random:31681:-	26	0	0.726443	0	0	0	0	0	-0.695136	1
tRNA-Gly-GCC-1-1	chr1:161443304:161443374:+	71	GGTAGAATTCTCGCCTGCCACGCGGGAGGCCCGGGTTC	chr1:161443320:+	38	16	1.56738	2.67063	1.86596	1.69549	2.84733	2.34234	0.350587	0.991242
tRNA-Glu-TTC-4-2	chr1:161422093:161422164:-	72	CGCGGCCCGGGTTCGAT	chr1:161422107:-	17	41	2.64072	1.47976	1.21571	1.69549	1.47013	1.89304	-0.437155	0.984004
tRNA-Gly-GCC-2-2	chr2:156401147:156401217:-	71	TCATTGGTGGTTCAGTGGTAGAATTCTCGCCTGCCACGCGG	chr2:156401177:-	41	0	0	2.19473	2.31257	1.69549	0	0	-1.72091	1
tRNA-Lys-CTT-2-1	chr1:146039401:146039473:+	73	CGGTAGAGCAGGAGACT	chr1:146039417:+	17	16	0	0	0	1.08368	0	0	1.22724	1
tRNA-Glu-CTC-1-2	chr1:161447228:161447299:-	72	TCCCTGGTGGTCTAGTGGTTAGGATGCGGCGCTCT	chr1:161447265:-	35	0	2.09517	1.88109	3.35866	2.94797	3.4246	2.96077	0.656331	1
tRNA-Gly-GCC-1-5	chr21:17454789:17454859:-	71	AGGCCCGGGTTCGATTCCCGGCCCATGCACCA	chr21:17454786:-	32	42	0	1.88109	1.21571	0	1.87015	0	-0.362484	1
tRNA-Leu-CAG-1-2	chr1:161448951:161449033:+	83	TCAGGATGACCGAGCGGTCT	chr1:161448952:+	20	1	2.09517	1.47976	0	2.12377	2.43994	0	0.590638	1
tRNA-Tyr-GTA-2-1	chr2:27050782:27050870:+	89	AGCGGAGCCTTCGATAGCTCAGTTGGTAGAGCGGAGGACTGTAG	chr2:27050775:+	44	-7	6.28979	6.69862	6.25523	7.25968	6.94442	6.60515	0.537482	0.840579
tRNA-Asp-GTC-2-4	chr1:161463034:161463105:-	72	ACGCGGGAGACCGGGGTTCCATTCCCCGACGGGGAGCCA	chr1:161463031:-	39	36	0.726443	1.88109	0	0	0.914747	0	-1.55498	0.904506
tRNA-Asp-GTC-2-3	chr1:161455624:161455695:-	72	CCTGTCACGCGGGAGACCGGGGTTCGATTCCCCGACGGGGA	chr1:161455625:-	41	30	1.20734	0	0	0	1.47013	0	0.319294	1
tRNA-Asp-GTC-2-5	chr1:161470415:161470486:-	72	GTCACGCGGGAGACCGGGGTTCGATTCCCCGACGGAGAGCCA	chr1:161470412:-	42	33	1.20734	2.19473	1.86596	0	0.914747	0	-2.63878	0.609074
tRNA-Gly-GCC-3-1	chr16:70778211:70778281:-	71	GCATTTGTGGTTCAGTGGTAGAATTCTCGCCTGCCACGCGGGAGGCC	chr16:70778235:-	47	0	2.09517	1.88109	0	1.08368	2.183	2.34234	0.455468	1
tRNA-Lys-CTT-5-1	chr16:3180554:3180626:-	73	AGCCCGGCTAGCTCAGTC	chr16:3180610:-	18	-1	1.85528	3.43824	3.68964	2.94797	0	0	-1.85082	1
tRNA-Val-CAC-1-3	chr5:181102253:181102325:-	73	GGTTCCGTAGTGTAGTGG	chr5:181102308:-	18	0	0.726443	0	2.92842	2.72185	1.47013	2.34234	0.746966	1
tRNA-Asp-GTC-2-5	chr1:161470415:161470486:-	72	GCAGGAGACCGGGGTTC	chr1:161470432:-	17	38	0	0	0	0	0	0	0	1
tRNA-Glu-CTC-1-6	chr6:28982199:28982270:+	72	TCCTGGTGGTCTAGTGGTTAGGATTCGGC	chr6:28982200:+	29	1	0	0	0	0	1.47013	0	1.90857	1
tRNA-Asp-GTC-2-9	chr12:124927345:124927416:-	72	TCCTCGTTAGTATATTGGTGAGTATCCCCGCCTGT	chr12:124927382:-	35	0	1.20734	0.921825	2.31257	0	2.43994	0	-0.406887	1
tRNA-Val-CAC-1-1	chr1:161399700:161399772:-	73	ATTTCCGTAGTGTAGTGGTTA	chr1:161399752:-	21	0	1.85528	0.921825	3.35866	0	0	1.237	-3.40716	1
tRNA-Glu-TTC-1-1	chr2:130337128:130337199:-	72	TCCCATATGGTCTAGCGGTCAGGATT	chr2:130337174:-	26	0	0	0	1.86596	1.08368	0	1.89304	0.770287	1
tRNA-Glu-TTC-3-1	chr1:16872583:16872654:+	72	AGTGGCTAGGATTCGGC	chr1:16872596:+	17	13	4.36714	5.30246	3.15952	3.85132	5.87136	6.13363	1.07235	0.696908
tRNA-Pro-TGG-1-1	chr14:20633006:20633077:+	72	TGCGAGAGGTCCCGGGTTCAAA	chr14:20633042:+	22	36	3.24933	3.75736	4.18533	0	0	0	-5.96605	1
tRNA-Val-AAC-1-4	chr5:181218270:181218342:-	73	GTTTCCGTAGTGTAGTGGTTATCACGTTCGCCTAACACGCGAA	chr5:181218300:-	43	0	1.56738	0	0	1.69549	2.84733	0	1.9456	1
tRNA-Val-CAC-4-1	chr1:143803994:143804066:-	73	GTTTCCGTAGTGTAGTGATTATCA	chr1:143804043:-	24	0	2.09517	0.921825	0	1.69549	0	0	-0.958165	1
tRNA-Ala-AGC-3-1	chr6:28607156:28607227:+	72	GGGGGTGTAGCTCAGTGGTAGAA	chr6:28607156:+	23	0	0.726443	1.47976	0	1.08368	0	1.89304	0.486241	1
tRNA-Gln-CTG-1-4	chr15:65869062:65869133:-	72	GTAATGGTTAGCACTCTGGACTCT	chr15:65869099:-	24	11	2.64072	0	0	1.08368	1.87015	0	-0.489355	1
tRNA-Gly-GCC-1-1	chr1:161443304:161443374:+	71	CGGTGCATGGGTGGTTCAG	chr1:161443300:+	19	-4	1.20734	1.47976	0	1.69549	0	1.237	0.129451	1
tRNA-Pro-AGG-2-8	chr16:3189634:3189705:+	72	CTTGGGGTGCGAGAGG	chr16:3189663:+	16	29	1.20734	0	0	2.45358	1.47013	0	2.00706	1
tRNA-Gly-GCC-2-5	chr16:70789507:70789577:+	71	TGGTAGAATTCTCGCCTGCCACGCGGGAGGCCCGGG	chr16:70789522:+	36	15	3.43541	1.88109	1.21571	4.32412	2.43994	3.86501	1.33519	0.723475
tRNA-Glu-CTC-1-3	chr1:161454608:161454679:-	72	TCCCTGGTAGTCTAGTGGTTAGGATTCG	chr1:161454652:-	28	0	2.30081	1.47976	0	2.12377	0.914747	1.89304	0.1912	1
tRNA-Arg-TCT-2-1	chr17:8120925:8121012:+	88	ATTCAAAGGTTGTGGGTTC	chr17:8120977:+	19	52	1.56738	3.55264	1.86596	3.60814	2.183	1.89304	0.184541	1
tRNA-Val-CAC-3-1	chr19:4724635:4724707:-	73	GGTCCCGGGCGGAAAC	chr19:4724636:-	16	56	0	0	0	0	0	0	0	1
tRNA-His-GTG-1-6	chr9:14433940:14434011:-	72	AGTACTCTGCGTTGTGGCCGCAGCAACCTCGGTTC	chr9:14433957:-	35	20	0	0	0	0	0	0	0	1
tRNA-Ser-GCT-2-1	chr6:27297996:27298077:+	82	CGACGAGGTGGCCGAGTGGTTAAG	chr6:27297995:+	24	-1	2.09517	1.47976	3.83041	2.12377	2.84733	0	-0.87037	1
tRNA-iMet-CAT-1-5	chr6:27332985:27333056:-	72	ACCCAGAGGTCGATGGA	chr6:27333004:-	17	36	0	0.921825	0	0	2.183	0	1.93424	1
tRNA-Pro-TGG-3-3	chr16:3158922:3158993:+	72	ATTCTCGCTTGGGGTGC	chr16:3158944:+	17	22	2.30081	1.88109	0	0	0	0	-3.4806	1
tRNA-Tyr-GTA-5-4	chr14:20663192:20663285:-	94	ATTGTACAGACATTTGCGGACA	chr14:20663227:-	22	37	1.56738	0	1.21571	3.60814	0	0	1.75469	1
tRNA-Leu-CAA-1-2	chr6:28941053:28941157:+	105	GTCAGGATGGTCGAGT	chr6:28941053:+	16	0	1.56738	1.88109	2.31257	0	1.47013	3.56762	0.531179	1
tRNA-Gly-TCC-2-4	chr1:161462376:161462447:-	72	CAACGCAGCGGGCGGACCTTT	chr1:161462362:-	21	65	1.85528	0	0	0	0.914747	0	-1.32326	1
tRNA-Glu-CTC-1-5	chr1:161469399:161469470:-	72	TCCCTCGTGGTCTAGTGGTTAGGATTCGGCGCTC	chr1:161469437:-	34	0	2.48075	3.75736	3.68964	3.95909	1.87015	2.96077	-0.270026	1
tRNA-Asp-GTC-2-1	chr1:161440825:161440896:-	72	CGCGGGAGACCGGGGTTCGTTTCCCCGACGGG	chr1:161440828:-	32	37	1.20734	0	1.86596	1.69549	0.914747	0	-0.254049	1
tRNA-Gly-GCC-2-5	chr16:70789507:70789577:+	71	TGCATTGGTGGTTCAGTGGTAGAATTCTCGCCTGC	chr16:70789506:+	35	-1	7.52059	7.65371	8.28448	8.12216	7.24308	8.40477	0.143391	0.993104
tRNA-Val-CAC-1-3	chr5:181102253:181102325:-	73	ATTTCCGTAGTGTAGTGGTTA	chr5:181102305:-	21	0	1.85528	0.921825	3.35866	0	0	1.237	-3.40716	1
tRNA-Trp-CCA-2-1	chr17:19508181:19508252:+	72	AAGTCACGTCGGGGTCAAGGTTGGGTTTTT	chr17:19508236:+	30	55	0	0.921825	0	0	0	0	-0.698376	1
tRNA-Thr-TGT-6-1	chr5:181191687:181191758:-	72	AGGGGTTAGAGCACTGGTCTTGT	chr5:181191723:-	23	13	1.20734	3.31399	1.21571	1.08368	0	1.237	-2.37781	0.540783
tRNA-Val-CAC-4-1	chr1:143803994:143804066:-	73	TCCCCGGTTCGTAAC	chr1:143804006:-	15	46	0	0	0	0	0	0	0	1
tRNA-Gly-GCC-1-1	chr1:161443304:161443374:+	71	CATGGGTGGTTCAGTGGTAGA	chr1:161443305:+	21	1	6.21549	4.60034	5.43702	5.15796	5.47173	6.07675	0.0430942	1
tRNA-Ile-AAT-5-5	chr17:8187593:8187666:+	74	GGCCCGTTAGCTCAG	chr17:8187593:+	15	0	1.20734	1.88109	1.86596	0	0	2.68444	-0.353919	1
tRNA-Leu-CAG-2-2	chr16:57300480:57300562:-	83	AGGATGGCCGAGCGGCCTAAGGC	chr16:57300537:-	23	3	0	0	0	0	0	0	0	1
tRNA-Asp-GTC-2-5	chr1:161470415:161470486:-	72	ACGCGGGAGACCGGGGGTCGATTCCCCGAC	chr1:161470421:-	30	36	0	0.921825	0	0	0	0	-0.698755	1
tRNA-Lys-CTT-2-2	chr5:181207755:181207827:+	73	TCGTGGGTTCGATCCCCACGTTGGGCGCCA	chr5:181207801:+	30	46	0	0.921825	1.21571	0	1.47013	0	0.0699919	1
tRNA-Gly-GCC-2-5	chr16:70789507:70789577:+	71	CATTGGTGGTTCAGTGGCAGAATTC	chr16:70789508:+	25	1	0	0	0	0	0	0	0	1
tRNA-Gly-GCC-1-3	chr1:161458108:161458178:+	71	GGTTCAGTGGTAGAATTCTCGCCTGCCA	chr1:161458116:+	28	8	1.56738	2.19473	0	0	2.43994	1.237	0.0554062	1
tRNA-Gly-GCC-2-3	chr6:27902908:27902978:-	71	GGTTCAGTGGTAGAATT	chr6:27902954:-	17	8	4.49827	2.67063	2.31257	2.94797	3.4246	3.56762	-0.240007	0.992651
tRNA-Leu-CAG-1-2	chr1:161448951:161449033:+	83	GAGGCGTGGGTTCGAA	chr1:161449004:+	16	53	1.20734	2.67063	1.21571	2.45358	3.4246	3.86501	1.78102	1
tRNA-Cys-GCA-9-3	chr7:149635687:149635758:+	72	GGGGGTATGGCTCAGGG	chr7:149635687:+	17	0	1.20734	0	0	1.69549	1.47013	0	1.40171	1
tRNA-Glu-CTC-1-7	chr6:125780247:125780318:-	72	TCCCTGGTGGTCTAGTTGTTAGGATTCGGCGC	chr6:125780287:-	32	0	0.726443	1.47976	1.86596	1.69549	1.47013	1.89304	0.441964	1
tRNA-Glu-CTC-1-4	chr1:161462019:161462090:-	72	CGTCGCGGCCCGGGTTC	chr1:161462036:-	17	38	0	0	0	0	0	0	0	1
tRNA-Glu-CTC-1-5	chr1:161469399:161469470:-	72	TCCCTGGTGGTCTAGTGGTTAGGATTCGGCGCTCTCACCGCTG	chr1:161469428:-	43	0	0	0	1.21571	0	0	2.68444	2.41843	1
tRNA-Gly-GCC-5-1	chr16:70788694:70788764:+	71	GTGGTTCAGTGGTAGAATTCTCGCCTGC	chr16:70788700:+	28	6	6.25312	5.45735	5.56345	4.80046	5.80438	6.86235	0.249945	0.985059
tRNA-Glu-TTC-1-2	chr13:41060738:41060809:-	72	AGCGGTTAGGATTCC	chr13:41060782:-	15	13	5.01875	5.20087	5.52252	4.85728	3.74344	4.88258	-0.70934	0.827962
tRNA-Asn-GTT-2-8	chr1:144567515:144567588:-	74	ACCTGTCTCTGTGGCGCAATCGGTTAGCGCG	chr1:144567562:-	31	-4	0.726443	0.921825	0	2.45358	1.47013	2.34234	2.58694	1
tRNA-Gly-CCC-1-1	chr1:16545939:16546009:-	71	CGCCTCCCACGCGGGAGACCCGGGTTCATT	chr1:16545953:-	30	27	0	0	0	0	0	0	0	1
tRNA-Ile-AAT-5-4	chr14:102317092:102317165:+	74	GGCCGGTTAGCTCAGTT	chr14:102317092:+	17	0	10.3995	10.465	10.8727	10.6004	10.6332	9.05056	-0.337138	0.941257
tRNA-Gly-GCC-2-6	chr17:8125746:8125816:+	71	ACATTGGTGGTTCAGTGGTAGAATTCTCGCCTGCCACGCG	chr17:8125746:+	40	0	1.56738	0	0	1.69549	0	1.237	0.726862	1
tRNA-Ala-AGC-8-1	chr2:27051214:27051286:+	73	GGGGGATTAGCTCAAATGGTAGAGC	chr2:27051214:+	25	0	4.92861	4.16958	4.18533	3.60814	4.82997	4.94747	0.0924288	1
tRNA-Gly-GCC-2-6	chr17:8125746:8125816:+	71	TGGTGGTTCAGTGGTAGA	chr17:8125750:+	18	4	3.03564	2.45221	3.95867	3.31549	3.4246	1.89304	-0.246821	0.998878
tRNA-iMet-CAT-1-1	chr1:153671250:153671321:+	72	GGGAAGCGTGCTGGGCCC	chr1:153671265:+	18	15	0	0	0	0	0	0	0	1
tRNA-Glu-CTC-1-1	chr1:146035692:146035763:+	72	CCCCTGTGGTCTAGTGGTTAGGATTCG	chr1:146035693:+	27	1	6.11007	5.36643	6.25523	5.40664	5.07698	6.41175	-0.220749	0.990275
tRNA-Ser-AGA-2-2	chr6:27478812:27478893:+	82	GTAGTCGTTGCCGAGTGGT	chr6:27478812:+	19	0	0	0	3.15952	0	0	0	-3.6566	1
tRNA-Asp-GTC-2-4	chr1:161463034:161463105:-	72	CCCGCCTGTCACGCGGGAGACCGGGGTTCGATTCCCCGACTGGGAGCCA	chr1:161463031:-	49	26	1.56738	0	0	0	0.914747	0	-0.950012	1
tRNA-Leu-CAG-1-7	chr6:26521208:26521290:+	83	GTTAGGATGGCCGAGCGGTC	chr6:26521208:+	20	0	0.726443	0.921825	1.21571	1.08368	1.47013	1.89304	0.992437	1
tRNA-Pro-TGG-2-1	chr11:76235825:76235896:-	72	GTTGGTCTAGGGGTATGATTC	chr11:76235871:-	21	5	0	0	1.86596	0	0	0	-1.84242	0.904506
tRNA-Gly-GCC-3-1	chr16:70778211:70778281:-	71	GTATTGGTGGTTCAGTGGTAG	chr16:70778261:-	21	0	0.726443	0	0	0	2.43994	2.34234	3.11279	1
tRNA-Cys-GCA-2-4	chr17:39154491:39154562:-	72	AGCTCAGTGGTAGAG	chr17:39154540:-	15	8	0.726443	1.47976	1.21571	1.69549	0	0	-0.729975	0.982906
tRNA-Gln-CTG-6-1	chr6:27791356:27791427:-	72	TGAATCCAGCGATCCGAGCTC	chr6:27791373:-	21	34	1.56738	0	0	0	0	0	-1.88753	1
tRNA-Gly-TCC-2-2	chr1:161447585:161447656:-	72	CAAGCAGTTGACCCGGGTTCGTTTCCCGGCC	chr1:161447591:-	31	35	0	0	0	2.12377	0	0	2.71797	1
tRNA-Tyr-GTA-5-5	chr14:20683273:20683361:+	89	TAGGTCGCTGGTTCG	chr14:20683331:+	15	58	4.49827	4.4312	4.91151	0	3.30047	3.56762	-1.85675	0.383101
tRNA-Pro-AGG-2-1	chr1:167715488:167715559:-	72	TAGGGGTATGATTCTCGCTTGGGGTGC	chr1:167715521:-	27	12	0	0	0	0	0	0	0	1
tRNA-Glu-CTC-1-2	chr1:161447228:161447299:-	72	CCCTGTGGTCTAGTGGTTAGGATTCGGCGCTCTCACCGCCGCG	chr1:161447255:-	43	2	4.06258	4.23957	4.07645	3.95909	3.0147	2.34234	-0.936338	0.804349
tRNA-Glu-TTC-2-1	chr13:44917927:44917998:-	72	TCATCCAGGCGGCCCGGGTTCGACTCCCGGTGTGGGAAC	chr13:44917926:-	39	34	0	0	0	0	0	0	0	1
tRNA-Val-CAC-1-3	chr5:181102253:181102325:-	73	ACGCGAAAGGTCCCCGG	chr5:181102273:-	17	36	3.74809	4.48982	4.38117	2.72185	2.183	2.96077	-1.76556	0.592787
tRNA-Gly-GCC-2-6	chr17:8125746:8125816:+	71	ATTGTGGTTCAGTGGTAGAATTCTCGCCTGC	chr17:8125749:+	31	3	2.48075	3.84976	3.35866	2.72185	3.0147	1.89304	-0.793123	0.93667
tRNA-Lys-CTT-4-1	chr16:3191501:3191573:+	73	GCCCGGCTAGCTCAGTTGG	chr16:3191501:+	19	0	1.20734	0.921825	1.21571	1.08368	0	1.89304	-0.0331744	1
tRNA-Cys-GCA-17-1	chr7:149691181:149691252:-	72	AGCTCAGGGGTAGAGCA	chr7:149691228:-	17	8	2.30081	2.19473	0	2.12377	0.914747	2.34234	0.0648101	1
tRNA-Arg-TCT-5-1	chr6:27562184:27562270:+	87	GATAGCGCATTGGACTTCTAG	chr6:27562201:+	21	17	0	0	1.86596	0	1.87015	0	0.181414	1
tRNA-Val-CAC-1-2	chr5:181097070:181097142:+	73	GTTTCCGTAATGTAGT	chr5:181097070:+	16	0	2.48075	0.921825	1.21571	2.94797	1.47013	0	0.294695	1
tRNA-Tyr-GTA-2-1	chr2:27050782:27050870:+	89	TGGTAGAGCGGAGGACTGTAG	chr2:27050798:+	21	16	5.07586	5.62362	5.39229	7.06838	5.55558	6.43456	1.11738	0.412143
tRNA-iMet-CAT-1-4	chr6:26330301:26330372:-	72	ATAACCCAGAGGTCGATGGATCGAAACC	chr6:26330312:-	28	33	1.56738	2.19473	0	2.12377	0	1.89304	0.0100014	1
tRNA-Gln-CTG-1-1	chr6:18836171:18836242:+	72	ACTCTGGACTCTGAATCCAGC	chr6:18836194:+	21	23	4.69338	4.97331	4.91151	5.2025	5.15074	3.72397	-0.0156779	1
tRNA-Arg-TCG-3-1	chr17:75035113:75035185:+	73	GTGGTCGGAACGTTTT	chr17:75035179:+	16	66	1.56738	1.88109	0	2.12377	3.0147	3.39226	1.95065	0.387503
tRNA-Pro-CGG-2-1	chr6:27091742:27091813:+	72	TCTAGGGGTATGATT	chr6:27091752:+	15	10	3.34536	2.45221	0	1.08368	0	2.68444	-1.27315	0.82104
tRNA-Ile-TAT-2-1	chr2:42810536:42810628:+	93	AGTTCGAGCCTCACCTGGAGCACC	chr2:42810607:+	24	71	1.20734	0	0	0	1.47013	0	0.316941	1
tRNA-Cys-GCA-6-1	chr3:132229100:132229171:-	72	AAGAGGTCCCTGGTTCG	chr3:132229116:-	17	39	0	0	0	0	0	0	0	1
tRNA-Tyr-GTA-5-3	chr14:20653099:20653192:-	94	TTCGTTTCCGGCTCGA	chr14:20653103:-	16	74	0	0.921825	0	1.08368	2.84733	0	2.96267	1
tRNA-iMet-CAT-1-2	chr6:26286526:26286597:+	72	ATAACCCAGAGGTCGATGGATCGA	chr6:26286559:+	24	33	0	0.921825	3.15952	1.69549	0.914747	0	-1.43224	1
tRNA-Glu-CTC-1-4	chr1:161462019:161462090:-	72	GCTCTCACCGCCGCG	chr1:161462046:-	15	30	1.85528	3.02788	2.31257	1.69549	2.65797	2.34234	-0.219753	1
tRNA-Cys-GCA-4-1	chr17:38869292:38869363:-	72	TGGTAGAGCATTTGACTGCAGATCAAGAG	chr17:38869320:-	29	15	0	0	0	2.12377	2.183	0	3.8017	1
tRNA-Gly-GCC-1-3	chr1:161458108:161458178:+	71	ACATGGGTGGTTCAGTGGTAGAATTCT	chr1:161458108:+	27	0	2.91563	1.47976	1.86596	2.12377	1.87015	3.56762	0.537698	0.972157
tRNA-Arg-TCT-5-1	chr6:27562184:27562270:+	87	GGCTCTGTAGCGCAATG	chr6:27562184:+	17	0	1.20734	2.45221	0	0	1.87015	1.89304	-0.146081	1
tRNA-Leu-AAG-1-3	chr5:181174044:181174125:-	82	GGTAGCGTGGCCGAGCGGC	chr5:181174107:-	19	0	3.24933	2.19473	1.21571	3.1434	2.43994	3.72397	0.758475	0.916649
tRNA-Ala-CGC-1-1	chr6:26553503:26553574:+	72	GTGGATGTAGCTCAGTGGTAGAG	chr6:26553503:+	23	0	1.20734	0.921825	0	1.69549	0	0	-0.186528	1
tRNA-Lys-CTT-2-3	chr5:181221979:181222051:-	73	AGACTCTTAATCTCA	chr5:181222009:-	15	28	0	0	0	0	0	1.237	1.22724	1
tRNA-Phe-GAA-1-4	chr12:124927843:124927915:-	73	CCCGGGTTTCGGCACTTCCTCCTTT	chr12:124927832:-	25	59	1.56738	2.19473	0	1.08368	1.47013	0	-0.910459	0.952389
tRNA-Ala-AGC-3-1	chr6:28607156:28607227:+	72	TCTCGGGTTCGATCCCCGGCACCTCCACCA	chr6:28607201:+	30	45	0	0	0	0	0	0	0	1
tRNA-Ser-GCT-4-1	chr6:28597340:28597421:-	82	GACGAGGTGGTCGAGT	chr6:28597406:-	16	0	2.09517	2.45221	2.31257	1.08368	2.43994	2.34234	-0.271523	1
tRNA-iMet-CAT-1-1	chr1:153671250:153671321:+	72	ATCGAAACCATCCTCTGC	chr1:153671302:+	18	52	3.34536	3.17801	2.31257	0	1.87015	1.89304	-1.99148	1
tRNA-Ala-TGC-5-1	chr6:28817235:28817306:-	72	TGGGGTGTAGCTCAGTGGTAGAG	chr6:28817284:-	23	0	2.09517	1.47976	0	0	0.914747	0	-2.15232	1
tRNA-Gln-CTG-6-1	chr6:27791356:27791427:-	72	TGAATCCAGCGATCCGAGTTTC	chr6:27791372:-	22	34	0	0	0	2.45358	1.87015	0	3.82682	1
tRNA-Val-CAC-1-4	chr5:181173650:181173722:+	73	GACACGCGAAAGGTCCCCGGTTC	chr5:181173683:+	23	33	4.00493	3.43824	3.35866	3.31549	1.87015	1.89304	-1.262	0.831244
tRNA-Ser-TGA-3-1	chr6:26312596:26312677:-	82	GCAGTCGTGGCCGAGTGGTTAAG	chr6:26312655:-	23	0	2.78471	1.88109	1.21571	1.69549	1.87015	0	-1.00255	1
tRNA-Glu-CTC-1-4	chr1:161462019:161462090:-	72	AGTATTCGGCGCTCTCAC	chr1:161462053:-	18	20	0	0	0	1.08368	0	0	1.22724	1
tRNA-Val-CAC-1-4	chr5:181173650:181173722:+	73	GTTTCCGTAGTGTAGTGGTTGTCACGTTCGCCTC	chr5:181173650:+	34	0	3.81671	3.31399	3.35866	1.69549	0	0	-3.81696	1
tRNA-Thr-AGT-2-2	chr6:27684695:27684768:-	74	TGATTTCTGTACCTTAC	chr6:27684678:-	17	74	1.56738	1.88109	1.86596	1.08368	0.914747	2.96077	0.230869	1
tRNA-Lys-CTT-2-1	chr1:146039401:146039473:+	73	GCCCGGCTAGCTCAGTCGGTATAGCATGAGACT	chr1:146039401:+	33	0	2.30081	4.97331	3.15952	3.31549	1.87015	0	-1.8498	0.674543
tRNA-iMet-CAT-1-1	chr1:153671250:153671321:+	72	GGACGCGTGCTGGGCCC	chr1:153671266:+	17	16	0	0.921825	0	0	0	0	-0.697692	1
tRNA-Lys-TTT-3-3	chr6:28951029:28951101:+	73	CAGTCGGTAGAGCATCAGACTTTTAATCTGT	chr6:28951041:+	31	12	1.20734	2.45221	3.53362	0	1.87015	3.39226	-0.42595	1
tRNA-Gly-GCC-3-1	chr16:70778211:70778281:-	71	GCATTGGTGGTTCAGTGGTAGGATTCTCG	chr16:70778253:-	29	0	0	0	1.21571	0	1.87015	2.34234	2.75466	1
tRNA-Asp-GTC-2-3	chr1:161455624:161455695:-	72	ACGCGGGAGACCGGGGTTCGATTCCCCGACGGGGAGT	chr1:161455623:-	37	36	0	0	0	1.69549	0.914747	0	2.66203	1
tRNA-Ser-AGA-2-5	chr8:95269657:95269738:-	82	GTAGTCGTGGCCGAGCGG	chr8:95269721:-	18	0	2.30081	1.88109	2.65311	2.45358	4.22534	6.43456	3.18816	0.0283361
tRNA-Asp-GTC-2-4	chr1:161463034:161463105:-	72	GCGGGAGACCGGGGTTCGATTCCCCGACGG	chr1:161463038:-	30	38	2.64072	3.17801	4.63262	4.47698	3.74344	4.32187	0.548567	0.946372
tRNA-Glu-TTC-2-1	chr13:44917927:44917998:-	72	CACATGGTCTAGCGGTTAGGATTCCTGGTTTTC	chr13:44917963:-	33	3	2.48075	4.01852	4.38117	2.94797	4.29205	4.50546	0.262194	0.998366
tRNA-Gly-GCC-1-2	chr1:161450677:161450747:+	71	GCATGGGTGGTTCAGTGGTAGAATTAT	chr1:161450677:+	27	0	2.09517	2.45221	1.86596	1.69549	1.47013	2.96077	-0.0101145	1
tRNA-Glu-CTC-1-5	chr1:161469399:161469470:-	72	GGTCTAGTGGTTAGGAT	chr1:161469446:-	17	8	3.81671	1.88109	2.65311	1.69549	2.183	0	-1.82722	1
tRNA-Gly-GCC-2-5	chr16:70789507:70789577:+	71	GCATTGGTGGTTCAGTGGTAGT	chr16:70789507:+	22	0	2.30081	0	2.65311	1.69549	1.47013	1.237	-0.756318	1
tRNA-Ala-TGC-3-1	chr5:181206868:181206939:+	72	CGGGGATGTAGCTCAGTG	chr5:181206867:+	18	-1	3.03564	3.17801	3.83041	2.45358	3.16465	2.34234	-0.733521	0.909277
tRNA-Arg-TCT-4-1	chr1:159141611:159141684:-	74	CGAGGTTCCGGGTTC	chr1:159141628:-	15	42	0	0	0	0	0	0	0	1
tRNA-Arg-ACG-1-1	chr6:26328140:26328212:+	73	AGTGGCGCAATGGATAAC	chr6:26328145:+	18	5	0	0	0	1.08368	0	1.89304	2.83108	1
tRNA-Lys-TTT-3-3	chr6:28951029:28951101:+	73	GATAGCTCAGTCGGTAGAGCATCAGACTTTTA	chr6:28951034:+	32	5	1.20734	0.921825	1.21571	0	1.87015	2.34234	0.917494	1
tRNA-Gly-GCC-1-2	chr1:161450677:161450747:+	71	CGCGGGAGGCCCGGGTTCGTTTCCCGGCC	chr1:161450713:+	29	36	0	1.47976	0	0	0	0	-1.5865	1
tRNA-Ser-AGA-2-5	chr8:95269657:95269738:-	82	GTAGTCGTGGCCGAGTGGC	chr8:95269720:-	19	0	3.14644	2.19473	2.31257	3.85132	1.47013	2.34234	0.287619	0.995334
tRNA-Glu-CTC-1-6	chr6:28982199:28982270:+	72	GGTGGTCTAGTGGTTAGGATTCGGCGCTCTCACCGCCGC	chr6:28982204:+	39	5	2.48075	0	0	0	0.914747	1.89304	-0.475388	1
tRNA-Gly-GCC-1-2	chr1:161450677:161450747:+	71	GCATGGGTGGTTCAGTGATAGAATTCTC	chr1:161450677:+	28	0	1.20734	0.921825	2.65311	1.08368	1.47013	3.19259	0.591734	1
tRNA-Val-CAC-2-1	chr6:27280270:27280342:-	73	GTTATCACGTTCGCC	chr6:27280311:-	15	17	2.09517	2.67063	2.31257	2.12377	2.43994	1.237	-0.426081	1
tRNA-Pro-AGG-2-2	chr6:26555270:26555341:+	72	TTGGTCTAGGGGTATGATTCTCGC	chr6:26555276:+	24	6	1.56738	1.88109	0	2.12377	0.914747	0	-0.153201	1
tRNA-Gly-TCC-2-2	chr1:161447585:161447656:-	72	GCGTTGGTGGTATAGTGGTCAGCA	chr1:161447633:-	24	0	0	0	0	0	1.47013	1.237	2.64541	1
tRNA-Glu-CTC-1-1	chr1:146035692:146035763:+	72	TTGTGGTCTAGTGGTTAGGATTCGGCGCTC	chr1:146035696:+	30	4	0	1.47976	1.21571	0	1.47013	3.39226	1.87641	1
tRNA-Gln-CTG-3-2	chr1:148032790:148032861:+	72	CACTCTGGACTCTGAATCCAGC	chr1:148032812:+	22	22	1.56738	1.47976	0	0	0	0	-2.70204	1
tRNA-Val-CAC-3-1	chr19:4724635:4724707:-	73	GACGCGAAAGGCCCCCGGTTC	chr19:4724652:-	21	35	0	0	0	0	0	0	0	1
tRNA-Asp-GTC-2-1	chr1:161440825:161440896:-	72	TTGTCACGCGGGAGACCGGGG	chr1:161440845:-	21	31	0.726443	0.921825	2.65311	0	0	0	-3.45601	1
tRNA-Gly-GCC-2-2	chr2:156401147:156401217:-	71	GCATTGGTGGTCCAGTGGTAGAATTCTCGCCTGCC	chr2:156401183:-	35	0	2.64072	3.43824	3.15952	2.12377	1.87015	2.68444	-1.02607	1
tRNA-Gly-TCC-3-1	chr17:8221548:8221619:+	72	AGCATAGCTGCCTTCCAAGCAGTTGACCCGGGTTCGTTT	chr17:8221568:+	39	20	0	0	0	0	0	0	0	1
tRNA-Lys-TTT-4-1	chr6:27591814:27591886:-	73	AGACTTTTAATCTGAGGGTC	chr6:27591839:-	20	28	1.85528	2.67063	3.53362	2.72185	0	0	-1.70962	1
tRNA-Gly-GCC-1-3	chr1:161458108:161458178:+	71	TTCAGTGGTAGAATTCTC	chr1:161458118:+	18	10	4.86522	2.45221	2.31257	2.45358	4.35581	3.56762	-0.101019	1
tRNA-SeC-TCA-1-1	chr19:45478601:45478687:-	87	TGGTCTGGGGTGCAGG	chr19:45478655:-	16	17	1.56738	3.17801	4.46995	3.46923	3.0147	2.68444	-0.4072	0.981167
tRNA-Gln-TTG-3-2	chr6:26311747:26311818:-	72	GGATCCAGCGATCCGAGTT	chr6:26311765:-	19	35	1.20734	1.47976	1.21571	0	0	0	-2.86081	1
tRNA-iMet-CAT-1-5	chr6:27332985:27333056:-	72	AGCGGAATCGTGCTGGGCCC	chr6:27333024:-	20	13	0	0	0	1.69549	0	0	2.11651	0.781088
tRNA-Gly-GCC-1-4	chr1:161465468:161465538:+	71	GCATGGGTGGTTCAGTGGTAGAATTATCGC	chr1:161465468:+	30	0	1.56738	0.921825	0	1.69549	0.914747	0	0.068277	1
tRNA-Lys-CTT-4-1	chr16:3191501:3191573:+	73	TTAATCTCAGGGTCGTG	chr16:3191535:+	17	34	2.09517	3.17801	3.53362	2.12377	3.16465	2.34234	-0.463741	1
tRNA-Pro-AGG-2-7	chr16:3182635:3182706:-	72	GATTCTCGCTTAGGGTGCGAGAGGTCCCGGGTTC	chr16:3182652:-	34	21	0	0	0	2.12377	0.914747	0	3.08813	1
tRNA-Leu-CAA-4-1	chr1:248873855:248873960:+	106	GTCAGGATGGCCGAGTGGTCTT	chr1:248873855:+	22	0	3.43541	0	1.21571	2.45358	2.183	0	-0.485908	1
tRNA-Gly-TCC-1-1	chr19:4724070:4724141:+	72	GCGTTGGTGGTATAGAGGTTAGC	chr19:4724070:+	23	0	1.20734	0	0	0	1.47013	1.237	1.03762	1
tRNA-Ile-TAT-1-1	chr19:39412168:39412260:-	93	ATGCCGAGGTTGTGAGTT	chr19:39412186:-	18	57	1.85528	0	1.86596	3.1434	0.914747	2.96077	1.53787	0.746717
tRNA-Asn-GTT-4-1	chr1:16889677:16889750:+	74	GTCTCTGTTGCGCAATCGGT	chr1:16889677:+	20	0	3.67604	3.02788	4.07645	4.32412	4.00442	0	-0.00839684	1
tRNA-Cys-GCA-6-1	chr3:132229100:132229171:-	72	GGGGGTGTAGCTCAGCGG	chr3:132229154:-	18	0	3.14644	2.86028	2.31257	3.73485	2.65797	1.89304	0.138498	1
tRNA-Lys-CTT-1-2	chr15:78860562:78860634:+	73	TCGTGGGTTCGTGCCCCACGTTGGGCGGGTTTGTTTT	chr15:78860608:+	37	46	0	0	0	1.08368	0	0	1.22724	1
tRNA-Glu-CTC-1-3	chr1:161454608:161454679:-	72	CGCTCTCACCGCCGCGGCCCGGGTTCGTTTCCCGGTCAGGGAACCC	chr1:161454605:-	46	29	0	0	0	0	0	0	0	1
tRNA-Leu-AAG-2-3	chr14:20610132:20610213:+	82	GGTAGCGTGGCCTAGCGGTCTAAG	chr14:20610132:+	24	0	0	1.47976	1.86596	0	0	0	-2.75654	1
tRNA-Lys-TTT-3-3	chr6:28951029:28951101:+	73	AGTCGGTAGAGCATCAGACTTTTAA	chr6:28951042:+	25	13	0	0.921825	0	2.45358	0.914747	1.89304	3.02217	1
tRNA-Gly-GCC-2-1	chr1:161523847:161523917:-	71	ATTCTCGCCTGCCACGCG	chr1:161523878:-	18	22	1.85528	2.45221	2.31257	0	1.87015	1.89304	-1.01139	0.873041
tRNA-Gly-GCC-1-5	chr21:17454789:17454859:-	71	GCATGGGTGTTTCAGTGGTAGAATTC	chr21:17454834:-	26	0	0	1.47976	0	0	3.0147	1.237	2.26404	0.726866
tRNA-Asp-GTC-2-5	chr1:161470415:161470486:-	72	TCACGCGGGAGACCGGGGTTCGATTCCCCTACGGGGAGCCA	chr1:161470412:-	41	34	0.726443	0	0	1.08368	3.64479	0	3.72654	0.402491
tRNA-Glu-TTC-2-1	chr13:44917927:44917998:-	72	AGGCGGCCCGGGTTCGACTCCCGGTGTGG	chr13:44917930:-	29	40	0.726443	0	0	1.69549	1.47013	0	2.068	1
tRNA-Phe-GAA-1-3	chr11:59557497:59557569:-	73	TTCGATCCCGGGTTTCGGCAGACCTTT	chr11:59557490:-	27	53	0	0	0	0	0.914747	0	1.22724	1
tRNA-Val-CAC-1-7	chr1:149712552:149712624:-	73	GTTTCGGTAGTGTAG	chr1:149712610:-	15	0	0.726443	0.921825	0	0	0	1.237	-0.54332	0.993104
tRNA-Lys-TTT-5-1	chr11:59556429:59556501:+	73	GTCCGGATAGCTCAGTCGGTA	chr11:59556429:+	21	0	0	1.47976	0	0	1.47013	0	0.0373703	1
tRNA-Gly-TCC-2-2	chr1:161447585:161447656:-	72	GCGTTTGTGGTATAGTGGTGAGCATAGCTGCCTTCCAAGCAGTT	chr1:161447613:-	44	0	3.74809	4.09602	5.14513	5.01544	4.41687	2.34234	-0.15113	1
tRNA-Glu-TTC-4-2	chr1:161422093:161422164:-	72	TCCCTGGTGGTCTAGTGGCTAGGATTCGGCGTTTT	chr1:161422130:-	35	0	1.56738	0.921825	0	1.69549	0	0	-0.428634	1
tRNA-Leu-TAG-2-1	chr14:20625370:20625451:+	82	GGTAGTGTGGCCGAGCGGTCTAAGGCGCTGGATTT	chr14:20625370:+	35	0	4.76459	5.54288	3.83041	5.44422	3.83578	3.19259	-0.415594	0.969683
tRNA-Val-AAC-1-1	chr3:169772230:169772302:+	73	CGTTTCCGTAGTGTAGTGGTTATCACGTTCGCC	chr3:169772229:+	33	-1	1.85528	1.47976	2.65311	0	1.47013	0	-2.3351	1
tRNA-Gly-GCC-1-3	chr1:161458108:161458178:+	71	GCAGGGGTGGTTCAGTGGTAGAATTC	chr1:161458108:+	26	0	2.91563	2.19473	1.21571	2.12377	3.16465	3.72397	0.973905	0.909617
tRNA-Asp-GTC-2-11	chr17:8222238:8222309:-	72	GAGACCGGGGTTCGATTCCCCGACGG	chr17:8222242:-	26	42	0	0	2.92842	0	0	0	-3.37994	1
tRNA-Pro-AGG-2-2	chr6:26555270:26555341:+	72	TCGAGAGGTCCCGGGTTC	chr6:26555307:+	18	37	0.726443	0	1.86596	1.08368	0	0	-1.39496	1
tRNA-Leu-AAG-1-2	chr5:181101840:181101921:+	82	TTCGGAGGCGTGGGTTCGAATCCCACCGCTGCCACCA	chr5:181101888:+	37	48	0	1.88109	0	0	2.84733	1.237	1.50501	1
tRNA-Glu-TTC-2-2	chr15:26082234:26082305:-	72	TGGTCTAGCGGTTAGGATTCCTGGTTTTCACCCAGGCGGCCCGGGT	chr15:26082253:-	46	7	0	0.921825	0	2.12377	0.914747	2.96077	3.46902	1
tRNA-Leu-CAG-1-1	chr1:161441533:161441615:+	83	GTCAGGATGGCGGAGCG	chr1:161441533:+	17	0	0	0	0	0	0.914747	0	1.22724	1
tRNA-Gly-TCC-2-4	chr1:161462376:161462447:-	72	TGCCTTCCAAGCAGTTGACCCGGGT	chr1:161462395:-	25	28	1.56738	0	0	1.08368	0.914747	0	-0.0638166	1
tRNA-Glu-CTC-1-2	chr1:161447228:161447299:-	72	TCCCTGGTGGTCTAGTGGTTAGTAT	chr1:161447275:-	25	0	3.24933	1.47976	1.21571	1.08368	2.183	1.237	-0.96668	1
tRNA-Lys-CTT-2-4	chr6:26556546:26556618:+	73	GCCCGACTAGCTCAGTCGGTAGAGCATG	chr6:26556546:+	28	0	3.14644	0.921825	2.31257	3.1434	0.914747	2.34234	-0.0320689	1
tRNA-Lys-TTT-2-1	chr11:122559947:122560019:+	73	ACTTTTAATCTGAGGGTCCA	chr11:122559977:+	20	30	2.09517	1.47976	0	2.45358	2.43994	1.89304	1.13665	1
tRNA-Lys-TTT-3-5	chr17:8119155:8119227:+	73	GCCCGAATAGCTCAGTCGG	chr17:8119155:+	19	0	5.95125	6.05092	6.95417	6.42756	5.75794	4.58919	-0.614862	0.819474
tRNA-Ser-CGA-1-1	chr17:8138881:8138962:-	82	GCTGTGATGGCTGAGTGG	chr17:8138945:-	18	0	0	0	0	1.08368	0	0	1.22724	1
tRNA-Arg-CCT-3-1	chr16:3152900:3152972:+	73	CAGGGATTGTGGGTTCGGGTCCC	chr16:3152940:+	23	40	0.726443	0	0	2.45358	0	0	2.17827	1
tRNA-Gly-GCC-2-5	chr16:70789507:70789577:+	71	GCATTTGTGGTTCAGTGGTA	chr16:70789507:+	20	0	3.67604	3.17801	3.15952	2.94797	3.83578	3.56762	0.143199	1
tRNA-Gly-GCC-2-2	chr2:156401147:156401217:-	71	GCATTGGTGGTTCAGTGGTAGAATTCTCGCCTGCCACGCGGGGGGCCC	chr2:156401170:-	48	0	1.85528	0	0	2.72185	0.914747	2.34234	1.89735	1
tRNA-Gly-GCC-1-3	chr1:161458108:161458178:+	71	CACGCGGGAGGCCCGGGTTCGGTTCCCGGCC	chr1:161458142:+	31	34	1.20734	0	0	0	0.914747	0	-0.411338	1
tRNA-Cys-GCA-9-1	chr3:132231798:132231869:-	72	GGGTAGAGCATTTGA	chr3:132231840:-	15	15	1.20734	0.921825	1.21571	3.85132	3.74344	4.41658	3.70438	0.0177163
tRNA-Lys-TTT-3-5	chr17:8119155:8119227:+	73	GCCCGGACAGCTCAGTCGG	chr17:8119155:+	19	0	0.726443	2.19473	1.21571	1.69549	0.914747	1.89304	0.056972	1
tRNA-Cys-GCA-9-2	chr7:149331129:149331200:+	72	GAGCATTTGACTGCAGATCA	chr7:149331149:+	20	20	2.64072	0	1.86596	0	2.183	0	-1.07176	1
tRNA-iMet-CAT-1-7	chr6:27902493:27902564:-	72	GCGCAGCGGAAGCGTGCTGGGCCCATAACCCAGAGGTCGAT	chr6:27902515:-	41	9	0	0	1.21571	1.69549	0.914747	0	1.68231	1
tRNA-Gly-GCC-2-1	chr1:161523847:161523917:-	71	GCAGTGGTGGTTCAGTGGTAGAATTCTCGCCTGCCACGC	chr1:161523879:-	39	0	1.56738	2.67063	2.31257	4.24115	2.183	1.89304	1.1137	1
tRNA-Val-CAC-2-1	chr6:27280270:27280342:-	73	GGAAGGTCCCCGGTTC	chr6:27280287:-	16	40	0	0	0	0	0	0	0	1
tRNA-Asp-GTC-2-3	chr1:161455624:161455695:-	72	AGACCGGGGTTCGATTCCCCG	chr1:161455632:-	21	43	0	0	1.86596	0	0	1.237	-1.01686	1
tRNA-Asp-GTC-1-1	chr12:98503503:98503574:+	72	CACGCGGGAGACCGGGGTTCAA	chr12:98503538:+	22	35	1.56738	0	0	2.12377	0	0	0.647576	1
tRNA-Val-CAC-6-1	chr6:27206088:27206160:-	73	ATCACGTTCGCCTCA	chr6:27206126:-	15	20	2.30081	4.79884	2.31257	1.69549	2.43994	0	-2.27862	0.243382
tRNA-Asn-GTT-2-7	chr1:145287766:145287839:+	74	ACCTGTCTCTGTGGCGCAATCGGTTAGCGCGTTCG	chr1:145287762:+	35	-4	0.726443	2.67063	0	1.69549	1.47013	3.39226	1.09546	1
tRNA-Val-AAC-1-3	chr5:181169610:181169682:+	73	GCTTCCGTAGTGTAGTGGTTATCAC	chr5:181169610:+	25	0	3.43541	2.67063	1.21571	1.69549	1.47013	0	-2.02421	1
tRNA-Pro-CGG-2-1	chr6:27091742:27091813:+	72	GGCTCGTTGGTCTAGGGGTA	chr6:27091742:+	20	0	5.5081	5.20087	5.64197	3.31549	2.43994	2.68444	-2.78752	0.00194232
tRNA-Val-TAC-2-1	chr11:59550987:59551059:-	73	GAGCCCCAGTGGAACCACGGCGTGATTCATACCTTTT	chr11:59550967:-	37	56	2.09517	0	0	0	0.914747	0	-1.56389	1
tRNA-Asp-GTC-2-10	chr12:124939647:124939718:-	72	GACCGGGGTTCAATTCCCCGACGGGGAGCCC	chr12:124939644:-	31	44	0	1.47976	0	1.08368	0	0	-0.624987	1
tRNA-Lys-TTT-2-1	chr11:122559947:122560019:+	73	AGCATCAGACTTTTAATCTGAGGGTCCAGGGTTC	chr11:122559969:+	34	22	1.56738	1.47976	1.21571	1.69549	0.914747	1.237	-0.219368	1
tRNA-Ser-TGA-3-1	chr6:26312596:26312677:-	82	GTAGTCGTGGCTGAGTGGTTAAGG	chr6:26312654:-	24	0	3.14644	1.47976	2.31257	2.94797	2.65797	1.89304	0.0923794	1
tRNA-Ser-CGA-3-1	chr6:27672450:27672531:-	82	CTCACAGCGTCGCCATTT	chr6:27672441:-	18	73	0.726443	0	0	1.69549	2.65797	0	3.02095	0.47459
tRNA-Met-CAT-4-1	chr6:26735370:26735442:-	73	AATCTGAAGGTCCGGAGATC	chr6:26735387:-	20	36	0	0	1.21571	0	0.914747	0	0.264479	1
tRNA-Asp-GTC-2-10	chr12:124939647:124939718:-	72	TCCTCGTTAGTATAGTGGTGATTA	chr12:124939695:-	24	0	0	0	0	0	0	0	0	1
tRNA-Ser-GCT-4-3	chr17:8186866:8186947:+	82	GACGACGTGGCCGAG	chr17:8186866:+	15	0	2.09517	0	1.86596	0	0	0	-3.28526	1
tRNA-Gly-CCC-1-1	chr1:16545939:16546009:-	71	GCATTGATGGTTCAGTGGTAGAATTCTCG	chr1:16545981:-	29	0	0	0	1.21571	0	0	2.68444	2.39813	1
tRNA-Leu-AAG-1-1	chr5:181097474:181097555:-	82	CGTGGGTTCGTATCCC	chr5:181097484:-	16	56	0	0	0	1.08368	0	0	1.22724	1
tRNA-Asn-GTT-2-2	chr1:161428077:161428150:-	74	TTGGTGGTTCGTGCCCACCCAGGGACGGCTGAAATTTT	chr1:161428066:-	38	47	0	0	0	0	0	0	0	1
tRNA-Arg-TCT-4-1	chr1:159141611:159141684:-	74	GGTTCCGGGTTCGAG	chr1:159141625:-	15	45	3.24933	4.30631	3.68964	2.72185	3.0147	2.34234	-1.20753	0.754107
tRNA-Asp-GTC-2-7	chr6:27503744:27503815:+	72	ACGCGAGAGACCGGGGTTCGATTCCCCGACGGGGAGC	chr6:27503780:+	37	36	0	0	0	0	0.914747	0	1.22724	1
tRNA-Asp-GTC-2-4	chr1:161463034:161463105:-	72	AGTATCCCCGCCCGT	chr1:161463071:-	15	20	1.56738	0	0	0	0	1.89304	0.0991844	1
tRNA-Ser-GCT-2-1	chr6:27297996:27298077:+	82	GACGAGGTGGCCGAGTGGTTAAA	chr6:27297996:+	23	0	3.14644	1.47976	0	0	0.914747	1.89304	-1.472	1
tRNA-Lys-TTT-3-1	chr1:204506527:204506599:+	73	GGGAGCGCCCGGATAGCTCAGT	chr1:204506521:+	22	-6	0	2.19473	2.31257	0	0	0	-3.61861	1
tRNA-Lys-CTT-2-2	chr5:181207755:181207827:+	73	CGCCCGGCTAGCTCAGTCGGTAGAGCATGAGACTC	chr5:181207754:+	35	-1	5.1308	4.93163	4.38117	3.31549	3.30047	2.68444	-1.83955	0.442757
tRNA-Gly-GCC-1-5	chr21:17454789:17454859:-	71	AGTGGTAGAATTCTCGCCTGCCACGCGGGAGGCCCGGGTTCG	chr21:17454805:-	42	13	2.48075	0.921825	0	2.12377	0.914747	2.34234	0.407649	0.991807
tRNA-Asp-GTC-2-2	chr1:161448243:161448314:-	72	CGGGGTTCGATTCCCCGACGGGGAGACA	chr1:161448240:-	28	47	0	0.921825	0	0	1.47013	0	0.960011	1
tRNA-Glu-CTC-1-5	chr1:161469399:161469470:-	72	GCGCTCTCACCGCCGCGGC	chr1:161469424:-	19	28	0	0	0	0	0	1.237	1.22724	1
tRNA-Gly-TCC-4-1	chr1:161440171:161440242:-	72	GCGTTGGTGGTCTAGTGGT	chr1:161440224:-	19	0	1.20734	2.19473	0	0	0	0	-3.03547	1
tRNA-Val-CAC-6-1	chr6:27206088:27206160:-	73	ACGTTCGCCTCACACGCGAAAGGTCCCCGGT	chr6:27206107:-	31	23	2.64072	0.921825	0	0	0	0	-3.37079	1
tRNA-Pro-TGG-3-3	chr16:3158922:3158993:+	72	TTGGGTGCGAGAGGTC	chr16:3158953:+	16	31	1.85528	0	0	0	2.183	1.237	0.852584	1
tRNA-Lys-TTT-3-3	chr6:28951029:28951101:+	73	TCGGAGGGTCCAGGGTTC	chr6:28951067:+	18	38	0	0	0	0	0	0	0	1
tRNA-Val-CAC-3-1	chr19:4724635:4724707:-	73	GTTTCCGTAGTGTAGCGGTTATCACATTCGCCTTA	chr19:4724673:-	35	0	2.09517	2.86028	2.31257	0	0	0	-4.46983	1
tRNA-Asp-GTC-2-7	chr6:27503744:27503815:+	72	GCGTATCCCCGCCTGTC	chr6:27503763:+	17	19	0	0.921825	0	1.08368	0	0	0.263892	1
tRNA-Gln-CTG-3-2	chr1:148032790:148032861:+	72	GTTCCATGGTGTAATGGT	chr1:148032791:+	18	1	2.48075	2.19473	0	0	0	0	-3.75739	1
tRNA-iMet-CAT-1-1	chr1:153671250:153671321:+	72	AAGCGTACTGGGCCC	chr1:153671268:+	15	18	0	0	0	0	0	0	0	1
tRNA-Gly-TCC-2-4	chr1:161462376:161462447:-	72	GCGGACGGACCTTTT	chr1:161462361:-	15	72	0.726443	1.88109	0	1.69549	0	1.237	0.0314767	1
tRNA-Asp-GTC-2-8	chr12:96036021:96036092:+	72	GCGTATCCCCGCCTGTC	chr12:96036040:+	17	19	0	0.921825	0	1.08368	0	0	0.263892	1
tRNA-Ala-TGC-1-1	chr6:28789770:28789841:-	72	GGGGGTTTAGCTCAGTGG	chr6:28789824:-	18	0	1.20734	1.47976	3.15952	0	0	0	-4.0939	1
tRNA-Gln-CTG-1-2	chr6:27519529:27519600:+	72	CTGAATCCAGCGATCCGAGTTCA	chr6:27519562:+	23	33	2.48075	2.67063	3.15952	1.69549	1.47013	3.39226	-0.448876	0.968592
tRNA-Gly-CCC-2-2	chr16:636736:636806:-	71	GCGTCGCTGGTGTAGTGGTATC	chr16:636785:-	22	0	0	0	2.65311	0	0	0	-2.97939	1
tRNA-Glu-CTC-1-4	chr1:161462019:161462090:-	72	TCCCTGGTGGTATAGTGGTTAGGATTCGGCGCTCT	chr1:161462056:-	35	0	4.1714	4.16958	5.29844	3.95909	3.64479	4.32187	-0.675961	0.906006
tRNA-Tyr-GTA-5-5	chr14:20683273:20683361:+	89	CCTTCGATAGCTCAGCTGGTAGAG	chr14:20683273:+	24	0	4.86522	3.43824	2.65311	3.1434	3.92256	0	-0.96079	0.852254
tRNA-Gly-TCC-2-6	chr1:161531113:161531184:+	72	GTATAGTGGTGAGCATAGCTGC	chr1:161531122:+	22	9	3.24933	0	0	2.12377	2.43994	2.68444	0.531593	0.989946
tRNA-iMet-CAT-1-4	chr6:26330301:26330372:-	72	AGCGGAAGCGTGCTGGGCC	chr6:26330341:-	19	13	6.11007	6.66085	5.29844	6.81946	5.03864	6.16125	0.0450033	1
tRNA-Gly-GCC-2-3	chr6:27902908:27902978:-	71	GCATTGGTGGTTCAGTGGTAGAATTCTCGCTTGCCACGCGGGAG	chr6:27902935:-	44	0	0	0.921825	0	1.08368	0	0	0.263927	1
tRNA-Glu-CTC-1-1	chr1:146035692:146035763:+	72	TGGTCTAGTGGTTAGGATTCGGCGCTCTCACC	chr1:146035699:+	32	7	3.81671	0.921825	3.83041	2.94797	1.87015	0	-1.5162	0.841743
tRNA-Ala-TGC-2-1	chr6:28643445:28643516:+	72	GATCCCCGGCATCTCCA	chr6:28643500:+	17	55	0.726443	0	0	0	0	0	-0.695339	1
tRNA-Glu-CTC-1-5	chr1:161469399:161469470:-	72	TCACCGCCGCGGCCCGGGTTCGATTCTCGGTCAGGGAACC	chr1:161469397:-	40	34	0	0	0	0	0	0	0	1
tRNA-Leu-CAG-1-4	chr1:161463742:161463824:+	83	CCATGGAGGCGTGGGTTC	chr1:161463790:+	18	48	1.56738	0	0	0	0	1.237	-0.922718	1
tRNA-Pro-CGG-2-1	chr6:27091742:27091813:+	72	GTGGCTCGTTGGTCTAGGGGTATGATTCTCGCTT	chr6:27091740:+	34	-2	1.20734	2.67063	0	3.1434	0	3.86501	1.64185	1
tRNA-Ala-CGC-4-1	chr6:28729315:28729386:+	72	GGGGGTGTAGCCCAGTGG	chr6:28729315:+	18	0	3.74809	3.84976	4.07645	3.73485	4.29205	3.72397	0.0686154	1
tRNA-Asp-GTC-2-1	chr1:161440825:161440896:-	72	GGGTTCGATTCCCCGACGGTGAGCCA	chr1:161440822:-	26	49	0	0	0	0	0	0	0	1
tRNA-Gly-GCC-2-2	chr2:156401147:156401217:-	71	GGTGGTTCAGTGGTAGAATTCTC	chr2:156401190:-	23	5	1.85528	1.47976	0	0	0	2.96077	0.401501	0.995365
tRNA-Lys-CTT-11-1	chr19:51922140:51922213:-	74	AGTCGGTAGAGCATGAGACTCTTAATCTCAG	chr19:51922172:-	31	11	2.64072	1.88109	3.83041	3.46923	2.84733	1.237	-0.207558	1
tRNA-Leu-AAG-4-1	chr6:28478623:28478704:-	82	GGTAGCGTGACCGAGTGGT	chr6:28478686:-	19	0	3.14644	1.88109	2.31257	3.31549	2.65797	0	-0.0223709	1
tRNA-Gly-GCC-2-1	chr1:161523847:161523917:-	71	TGGTTCAGTGGTAGAATTCTCGCCTGCCACGCGGGAGGCCCGGGTTC	chr1:161523864:-	47	7	2.09517	0.921825	2.65311	1.08368	2.43994	1.237	-0.373123	1
tRNA-Glu-TTC-3-1	chr1:16872583:16872654:+	72	TCACTGCCGCGGCCCGGG	chr1:16872617:+	18	34	0	0.921825	1.21571	1.08368	0.914747	1.237	0.740095	1
tRNA-Asp-GTC-2-4	chr1:161463034:161463105:-	72	CCCGGGAGACCGGGGTTCGATTCCCCGACGGGGAGCCA	chr1:161463031:-	38	37	0.726443	2.45221	4.55357	3.95909	1.47013	0	-0.700359	0.952536
tRNA-Asp-GTC-2-4	chr1:161463034:161463105:-	72	ATGCGGGAGACCGGGGTTC	chr1:161463051:-	19	36	0	0	0	0	0	0	0	1
tRNA-Glu-CTC-1-5	chr1:161469399:161469470:-	72	CCCCTGTGGTCTAGTGGTTAGGATTCGGCGCTCTC	chr1:161469435:-	35	1	9.10888	9.91881	10.0102	9.74	7.9897	11.4003	0.579739	0.929926
tRNA-Glu-CTC-1-5	chr1:161469399:161469470:-	72	TTCGGCGCTCTCACCGCCGCGGCCCGGGTT	chr1:161469417:-	30	24	0	1.88109	1.86596	3.1434	0.914747	0	0.813514	1
tRNA-Arg-CCG-1-2	chr6:28881388:28881460:+	73	AGAATATTGAGGGTTC	chr6:28881428:+	16	40	0	0	0	0	0	0	0	1
tRNA-Val-CAC-1-3	chr5:181102253:181102325:-	73	TGTAGTGGTTATCACGTTCGCCTCACA	chr5:181102289:-	27	10	3.24933	0	0	0	0	0	-3.81659	1
tRNA-Lys-TTT-3-1	chr1:204506527:204506599:+	73	TTAATCTGAGGGTCCAGGGTTCAAGTCCCTG	chr1:204506561:+	31	34	0	0	2.31257	0	0.914747	0	-1.67677	1
tRNA-Leu-CAG-1-5	chr1:161471123:161471205:+	83	GACAGGATGGCCGAGCG	chr1:161471123:+	17	0	0	1.47976	1.86596	0	0.914747	1.237	-0.937054	1
tRNA-Ala-CGC-1-1	chr6:26553503:26553574:+	72	AGTGGTAGAGCGCATGCT	chr6:26553516:+	18	13	0	2.19473	0	1.69549	1.47013	1.89304	0.880687	1
tRNA-Lys-CTT-1-1	chr14:58239895:58239967:-	73	GCTCAGTCGGTAGAGCATGGGACTCTT	chr14:58239932:-	27	9	1.20734	3.02788	0	0	1.47013	0	-2.16557	1
tRNA-Ile-AAT-7-2	chr6:26780622:26780695:+	74	GCCAAGGTCGCGGGTTC	chr6:26780662:+	17	40	4.45587	5.12893	4.84668	3.73485	4.53175	2.68444	-1.03419	0.82104
tRNA-Asp-GTC-2-7	chr6:27503744:27503815:+	72	GTATCCCCGCCTGTCACGCGGGAGACCGGGG	chr6:27503765:+	31	21	1.20734	0.921825	0	1.69549	1.47013	0	0.788786	1
tRNA-Cys-GCA-6-1	chr3:132229100:132229171:-	72	TGACTGCAGATCAAGAG	chr3:132229128:-	17	27	0.726443	0.921825	1.86596	1.08368	2.84733	0	1.06826	0.911653
tRNA-Gly-TCC-2-2	chr1:161447585:161447656:-	72	GCGTTGGTGGTATAGTGGTGGGC	chr1:161447634:-	23	0	4.83245	5.12893	5.29844	4.96462	1.87015	5.12627	-0.589362	0.951134
tRNA-Leu-CAA-6-1	chr1:161611946:161612029:-	84	TAAGGCACTGCGTTC	chr1:161611994:-	15	21	0	0	0	0	0	0	0	1
tRNA-Gly-GCC-2-5	chr16:70789507:70789577:+	71	GCATTGGTGGTTCAGTGGTAGAACTCTCGCC	chr16:70789507:+	31	0	1.56738	0.921825	1.86596	0	2.183	1.89304	0.22461	1
tRNA-Glu-TTC-14-1	chr1_KI270713v1_random:31635:31706:-	72	CGGCCCGGGTTCGATTCCCGGTCAGGGAACCA	chr1_KI270713v1_random:31632:-	32	43	8.37593	10.4006	11.1122	10.0859	10.5177	8.16664	-0.456044	0.951134
tRNA-Gly-GCC-2-2	chr2:156401147:156401217:-	71	GAATTCTCGCCTGCCACGCGGGAGGCCC	chr2:156401170:-	28	20	0	0	0	2.45358	1.47013	1.237	3.91065	1
tRNA-Gln-CTG-6-1	chr6:27791356:27791427:-	72	AGCACTCTGGACTCTGAATCCA	chr6:27791386:-	22	20	1.85528	0	2.31257	1.08368	1.47013	3.39226	0.897041	0.911653
tRNA-Cys-GCA-8-1	chr14:72962971:72963042:+	72	GGGGGTATAGCTCAGGGGTA	chr14:72962971:+	20	0	5.33175	5.5972	5.82139	6.9028	6.85899	7.96983	1.76866	0.00507323
tRNA-Gly-TCC-2-3	chr1:161454966:161455037:-	72	GTTCGTTTCCCGGCCAACGCACC	chr1:161454964:-	23	51	1.56738	0	0	0	0	0	-1.89771	1
tRNA-Phe-GAA-1-6	chr19:1383362:1383434:-	73	TCCCTGGTTCGATCCCGGGTTTCGGCAGAAGTTTT	chr19:1383354:-	35	46	0	0	0	0	0	0	0	1
tRNA-Glu-CTC-1-5	chr1:161469399:161469470:-	72	CCCCTGTGGTCTAGTGGTTAGGATTCGGCGCTCTCACCGCCGCGGCCCG	chr1:161469421:-	49	1	2.78471	1.47976	1.21571	2.72185	2.84733	2.34234	0.770719	1
tRNA-Gly-GCC-1-2	chr1:161450677:161450747:+	71	GCATGGGTGGTTCAGTGGTAGAATTCTCGCCCGCC	chr1:161450677:+	35	0	1.56738	2.19473	1.86596	1.69549	0.914747	2.96077	0.23757	1
tRNA-Asn-GTT-4-1	chr1:16889677:16889750:+	74	AATCGGTTAGCGCGTTCGGCTGTT	chr1:16889690:+	24	13	1.20734	0.921825	0	0	0	0	-2.03056	0.809467
tRNA-Gly-GCC-2-6	chr17:8125746:8125816:+	71	ACGCGGGAGGCCCGGGTTCGATTCCCGGCC	chr17:8125781:+	30	35	3.24933	3.75736	2.31257	3.60814	2.183	3.56762	-0.0167831	1
tRNA-Ser-GCT-6-1	chr6:26305490:26305573:-	84	CGAGTGGTTAAGGCGATGGACTGCTAAT	chr6:26305533:-	28	13	2.78471	0	0	0	0	0	-3.29126	1
tRNA-Asp-GTC-2-5	chr1:161470415:161470486:-	72	ATCCCCGCCTGTCACGCGGGAGACCGGGGTTCGATTCCCCGACGGGGAGC	chr1:161470414:-	50	23	1.56738	1.47976	1.21571	1.69549	0.914747	0	-0.684945	1
tRNA-Thr-AGT-1-3	chr19:33177057:33177130:+	74	TGGGTTCGAATCCCAGCGGGGCCTCCA	chr19:33177107:+	27	50	5.07586	7.39466	6.68421	5.96738	7.7378	3.99348	-0.0552008	1
tRNA-Ile-GAT-1-1	chrX:3838377:3838450:-	74	GGCCGGATAGCTCAG	chrX:3838436:-	15	0	3.6002	3.43824	4.84668	3.95909	4.00442	3.72397	-0.176075	0.995365
tRNA-His-GTG-1-5	chr6:27158127:27158198:+	72	GTACTCTGCGTTGTGGCCG	chr6:27158148:+	19	21	1.56738	0	3.53362	1.08368	3.53889	0	0.0397273	1
tRNA-Val-CAC-1-4	chr5:181173650:181173722:+	73	GTTATCACGTTCGCCTGACACG	chr5:181173667:+	22	17	0.726443	1.47976	0	0	0.914747	0	-1.07283	1
tRNA-Leu-AAG-2-2	chr6:28943622:28943703:-	82	GGTAGCGTGGCTGAGCGGCCT	chr6:28943683:-	21	0	0.726443	0	0	0	0	1.89304	1.26267	1
tRNA-Ala-TGC-3-2	chr12:124921755:124921826:-	72	GGGGATGTAGCTCGGTGGTAGA	chr12:124921805:-	22	0	2.09517	0	0	0	0	0	-2.53321	1
tRNA-Asp-GTC-3-1	chr6:27583457:27583528:-	72	CGCGGGAGACCGGGGTTCGATTCCCCGACGGAGA	chr6:27583458:-	34	37	0.726443	1.88109	0	1.69549	0.914747	0	-0.105045	1
tRNA-Ala-AGC-3-1	chr6:28607156:28607227:+	72	GGGGGTGTAGCCCAGTGGTA	chr6:28607156:+	20	0	2.09517	1.47976	0	2.94797	1.87015	1.237	1.00119	1
tRNA-Glu-CTC-2-1	chr1:248874248:248874319:+	72	GGTGGTCTAGTGGTTAGGA	chr1:248874253:+	19	5	0	0.921825	2.65311	2.94797	1.47013	0	0.561291	1
tRNA-Asp-GTC-2-4	chr1:161463034:161463105:-	72	ACGCGGGAGACCGGGGTTCGATCCCCCGAC	chr1:161463040:-	30	36	0	0	0	0	0	0	0	1
tRNA-Lys-CTT-1-1	chr14:58239895:58239967:-	73	TCCCAGGGTCGTGGGTTCGAGCCCCACGTTGGGCGCGGGTTGTAACTTT	chr14:58239881:-	49	38	0	0	0	1.69549	0	1.89304	3.26611	1
tRNA-Pro-AGG-2-8	chr16:3189634:3189705:+	72	GTGGCTCGTTGGCCTAGGGGTATGATTCTCGCTT	chr16:3189632:+	34	-2	1.20734	3.02788	0	3.31549	0.914747	3.56762	1.22982	1
tRNA-Glu-TTC-2-2	chr15:26082234:26082305:-	72	TCCCGCATGGTCTAGCGGTTAGGAT	chr15:26082281:-	25	0	1.85528	0	0	1.69549	0	1.237	0.33191	1
tRNA-Ala-TGC-5-1	chr6:28817235:28817306:-	72	GCGGGCGTAGCTCAGTGGTAGAGC	chr6:28817283:-	24	0	0	0	1.21571	0	0	0	-0.697226	1
tRNA-Gly-GCC-2-3	chr6:27902908:27902978:-	71	GCATTCGTGGTTCAGTGGTAGAATTCTCGCC	chr6:27902948:-	31	0	1.85528	1.88109	0	1.69549	0	0	-1.31446	1
tRNA-Asp-GTC-2-2	chr1:161448243:161448314:-	72	GTGTCACGCGGGAGACCGGGGTTCGATTCCCCGACGGGGAGCCA	chr1:161448240:-	44	31	1.20734	3.02788	2.65311	1.69549	4.15539	1.237	0.652877	0.951159
tRNA-Lys-CTT-3-1	chr16:3157405:3157477:-	73	GCCCGGCTAGCTCAGTCTGTAGAG	chr16:3157454:-	24	0	1.56738	0	3.15952	0	0	0	-3.98616	1
tRNA-Glu-TTC-2-2	chr15:26082234:26082305:-	72	TCCCACATGGTCTAGCGGTTAGTATTCCTGGTTTT	chr15:26082271:-	35	0	2.91563	4.30631	5.64197	4.24115	3.16465	3.56762	-0.997638	0.82104
tRNA-Thr-AGT-2-2	chr6:27684695:27684768:-	74	AACAGGAGATCCTGGGTTCGTATCCCAGCGG	chr6:27684700:-	31	38	0	0	0	0	0	0	0	1
tRNA-Leu-AAG-1-3	chr5:181174044:181174125:-	82	GGTAGCCTGGCCGAGCG	chr5:181174109:-	17	0	1.56738	0	0	0	0	1.237	-0.934357	1
tRNA-Glu-CTC-1-2	chr1:161447228:161447299:-	72	GTCCCTGGTGGTCTAGTGGTTAGGATTCG	chr1:161447272:-	29	-1	3.34536	1.47976	0	1.69549	1.87015	0	-1.17396	1
tRNA-Gly-GCC-2-2	chr2:156401147:156401217:-	71	GCATTGGTGGTTCAGTGGTAAAATTCTCGCCTGC	chr2:156401184:-	34	0	5.54902	5.64956	5.98094	6.40867	4.99925	6.07675	0.20672	0.991242
tRNA-Pro-AGG-2-6	chr14:20613401:20613472:-	72	GAGAGGTCCCGAGTTC	chr14:20613418:-	16	39	1.20734	0	0	1.08368	0	0	-0.424984	1
tRNA-iMet-CAT-1-1	chr1:153671250:153671321:+	72	TCGATGGATCGAAACCATCCTCTGCTATCGGAGTTTTT	chr1:153671295:+	38	45	0	0	0	0	0	0	0	1
tRNA-Glu-CTC-1-2	chr1:161447228:161447299:-	72	TGGTTAGGATTCGGCGCTCTCG	chr1:161447263:-	22	15	0	0	0	0	2.65797	0	3.41216	1
tRNA-iMet-CAT-1-6	chr6:27592821:27592892:-	72	TCGATGGATCGAAACC	chr6:27592832:-	16	45	0	1.47976	1.21571	0	0	0	-2.17823	0.708778
tRNA-Gly-GCC-1-1	chr1:161443304:161443374:+	71	GCATGGGTGGTTCAGTGGTAGAATTCTCGCTTGCCACGCGGG	chr1:161443304:+	42	0	0	0	0	0	0	1.89304	2.27082	1
tRNA-Gly-TCC-2-4	chr1:161462376:161462447:-	72	GGCGTTGGTGGTATAGTGGT	chr1:161462429:-	20	-1	3.43541	2.19473	2.65311	4.05937	0	2.34234	0.0634415	1
tRNA-Asp-GTC-2-5	chr1:161470415:161470486:-	72	ACGCGGGAGACCGGGGGTCGATTCCCCGACGGGGAGC	chr1:161470414:-	37	36	0	1.47976	1.86596	0	0	0	-2.77357	1
tRNA-Gly-GCC-5-1	chr16:70788694:70788764:+	71	GCATTGGTGGTTCAGTGGTAGAATTCTCGCTTGCC	chr16:70788694:+	35	0	1.56738	1.47976	1.21571	1.69549	0	1.89304	-0.165269	1
tRNA-Glu-CTC-1-6	chr6:28982199:28982270:+	72	CCCCTGTGGTCTAGTGGTTAGGATTCGGCGCTCTCACCGCC	chr6:28982200:+	41	1	4.06258	4.01852	4.38117	2.94797	3.4246	4.22049	-0.581381	0.951134
tRNA-Gly-GCC-1-3	chr1:161458108:161458178:+	71	CACGCGGGAGGCCCGGGTTCGTTTCCCG	chr1:161458142:+	28	34	0	0	0	0	1.47013	0	1.94326	1
tRNA-Asn-GTT-2-8	chr1:144567515:144567588:-	74	GCTTTCGGCTGTTAAC	chr1:144567549:-	16	24	2.30081	1.47976	0	2.72185	0	0	-0.16613	1
tRNA-Lys-CTT-1-1	chr14:58239895:58239967:-	73	GCCCGACTAGCTCAGTCGGTAGAGC	chr14:58239943:-	25	0	0.726443	0	3.15952	0	0	0	-3.69677	1
tRNA-Gly-GCC-3-1	chr16:70778211:70778281:-	71	GCGTTGGTGGTTCAG	chr16:70778267:-	15	0	1.56738	1.88109	0	0	1.47013	1.237	-0.618208	1
tRNA-Lys-CTT-2-4	chr6:26556546:26556618:+	73	GCCCGGCTAGCTCAGTCGGCAGAGC	chr6:26556546:+	25	0	0	0	0	0	0	0	0	1
tRNA-Val-AAC-3-1	chr6:27650928:27651000:-	73	GTTTCCGTAGTGTAGTGGA	chr6:27650982:-	19	0	4.11802	3.84976	5.34613	3.31549	1.87015	2.34234	-2.14177	0.283688
tRNA-Asp-GTC-2-10	chr12:124939647:124939718:-	72	GCCGGGTACTTTCGTATTTT	chr12:124939627:-	20	72	7.55112	7.59484	8.36192	7.91695	7.0733	6.73947	-0.554961	0.85027
tRNA-Thr-AGT-2-1	chr6:26532917:26532990:-	74	CAGCGGGGCCTGTTGTAGTTTT	chr6:26532906:-	22	63	0.726443	0	0	1.08368	0.914747	0	1.08953	1
tRNA-Tyr-GTA-5-4	chr14:20663192:20663285:-	94	TGGTTCGTTTCCGGCTCGA	chr14:20663196:-	19	71	2.09517	0.921825	0	0	0	0	-2.8546	1
tRNA-Asp-GTC-2-11	chr17:8222238:8222309:-	72	TCCTCGTTAGTATAGTGGTGAGTATCCCCGCCTGTCACGCGGGAGACC	chr17:8222262:-	48	0	1.85528	2.86028	0	2.45358	3.16465	0	0.483325	1
tRNA-Pro-AGG-2-2	chr6:26555270:26555341:+	72	TAGAGGTCCCGGGTTC	chr6:26555309:+	16	39	0	0	0	1.08368	0	0	1.22724	0.951134
tRNA-Tyr-GTA-3-1	chr6:26577104:26577192:+	89	TCCTTAGGTCGCTGG	chr6:26577158:+	15	54	0	1.47976	1.21571	1.08368	0.914747	2.68444	1.2897	1
tRNA-Lys-TTT-6-1	chr6:27334990:27335062:-	73	GTCGGTAGAGCATCAGACTTTTAATC	chr6:27335023:-	26	14	2.48075	1.47976	0	1.69549	2.43994	2.34234	0.675506	1
tRNA-Lys-TTT-4-1	chr6:27591814:27591886:-	73	TGAGGGTCCAGGGTTC	chr6:27591831:-	16	40	4.49827	5.72469	6.15169	5.68299	4.58594	6.70235	0.299154	0.992564
tRNA-Val-CAC-1-3	chr5:181102253:181102325:-	73	GTTTCCGCAGTGTAGTGGTTATCACGTTCGCCT	chr5:181102293:-	33	0	2.91563	3.55264	2.31257	1.08368	0.914747	0	-3.35243	1
tRNA-Gly-GCC-2-4	chr16:70779039:70779109:-	71	GCATTGGTGGTTCAGTGGTAGAATTCTCGCATGC	chr16:70779076:-	34	0	4.65641	5.3348	5.24913	5.01544	4.63816	5.5589	0.00879005	1
tRNA-Glu-CTC-1-4	chr1:161462019:161462090:-	72	TTAGGATTCGGCGCTCTCACCG	chr1:161462051:-	22	18	2.30081	1.47976	1.86596	3.1434	0.914747	2.34234	0.587516	1
tRNA-Gly-TCC-2-3	chr1:161454966:161455037:-	72	CGTTGGTGGTATAGTGGTGAGCATAGCTGCCTTCC	chr1:161455002:-	35	1	2.64072	2.86028	2.31257	2.12377	2.84733	0	-0.660474	0.981167
tRNA-Gln-CTG-1-1	chr6:18836171:18836242:+	72	GTTAGCACTCTGGACTC	chr6:18836188:+	17	17	1.85528	1.47976	1.21571	2.72185	2.84733	0	1.03927	1
tRNA-Val-TAC-2-1	chr11:59550987:59551059:-	73	GGTTCCATAGTGTAGCGGTTATCACGTCTGCTTTACAC	chr11:59551022:-	38	0	3.67604	3.02788	3.83041	1.69549	3.83578	0	-0.998857	0.9238
tRNA-Gly-GCC-1-2	chr1:161450677:161450747:+	71	CGATTCCCGTCCCATGCACCA	chr1:161450730:+	21	53	0	0	0	0	0.914747	0	1.22724	1
tRNA-Trp-CCA-2-1	chr17:19508181:19508252:+	72	AGTCACGTCGGGGTC	chr17:19508237:+	15	56	1.20734	0	0	0	0.914747	0	-0.414661	1
tRNA-Glu-CTC-2-1	chr1:248874248:248874319:+	72	CCCCTGTGGTCTAGTGGTTAGGATTCGGC	chr1:248874249:+	29	1	6.32555	4.48982	5.75227	5.48085	5.35176	6.3167	0.0668161	1
tRNA-Gly-GCC-2-3	chr6:27902908:27902978:-	71	CATTGGTGGTTCAGTGGTAGAATTCTCGCCTGCCAC	chr6:27902942:-	36	1	6.12367	5.48642	5.98094	5.99296	5.15074	5.5589	-0.289777	0.958217
tRNA-Gln-CTG-3-1	chr1:145459658:145459729:+	72	TGAATCCAGCGATCCGAGTTTC	chr1:145459692:+	22	34	0	0	0	2.45358	1.87015	0	3.82682	1
tRNA-Gly-CCC-1-1	chr1:16545939:16546009:-	71	GCATTGGTGGTTCAGTGGTAGAATTCTCGCCTCCCACGCGGGAG	chr1:16545966:-	44	0	1.56738	1.88109	2.92842	3.1434	2.43994	4.11145	1.39441	0.690594
tRNA-Val-CAC-1-4	chr5:181173650:181173722:+	73	GCGAAAGGTCCCCGGTTCGAAACCGGGCGGAA	chr5:181173688:+	32	38	2.09517	0.921825	2.31257	0	1.47013	0	-2.09326	1
tRNA-iMet-CAT-1-1	chr1:153671250:153671321:+	72	AGCAGAGTCGCGCAGCGGAAGCGTGCTGGGCCCATAACCCAGAGGTCGAT	chr1:153671250:+	50	0	2.09517	0.921825	1.21571	2.12377	0	0	-0.73467	1
tRNA-Leu-CAG-1-1	chr1:161441533:161441615:+	83	GTCGGGATGGCCGAGCGGTCTAAGG	chr1:161441533:+	25	0	1.56738	2.45221	3.35866	2.45358	0.914747	1.237	-1.19581	1
tRNA-Gly-TCC-2-5	chr1:161469757:161469828:-	72	AGTGGTGAGCATAGC	chr1:161469801:-	15	13	2.48075	1.47976	0	1.08368	1.47013	1.237	-0.717208	0.960799
tRNA-Val-CAC-1-1	chr1:161399700:161399772:-	73	CGTAGTGTAGTGGTTA	chr1:161399752:-	16	5	3.94488	3.93661	3.35866	1.69549	0	1.89304	-3.01805	0.347479
tRNA-Cys-GCA-10-1	chr7:149377510:149377581:-	72	TAGAGCATTTGACTGCAGATC	chr7:149377543:-	21	18	0	0	1.21571	2.72185	0	0	2.50024	1
tRNA-Val-CAC-1-4	chr5:181173650:181173722:+	73	GTTTCCGTAGTATAGTG	chr5:181173650:+	17	0	1.20734	2.45221	0	0	1.47013	1.237	-0.895186	1
tRNA-iMet-CAT-1-2	chr6:26286526:26286597:+	72	TCGATGGATCGAAACC	chr6:26286571:+	16	45	0	1.47976	1.21571	0	0	0	-2.17823	0.708778
tRNA-Glu-CTC-1-6	chr6:28982199:28982270:+	72	ACCGCCGCGGCCCGGGTTCGATCCCCGGTC	chr6:28982235:+	30	36	0	0	0	0	0.914747	0	1.22724	1
tRNA-Glu-CTC-1-2	chr1:161447228:161447299:-	72	TCTCACCGCCGCGGCCCGGGTTCGATTCCCGGTC	chr1:161447234:-	34	32	1.56738	3.84976	1.21571	3.1434	2.183	3.86501	0.531321	0.960799
tRNA-iMet-CAT-1-1	chr1:153671250:153671321:+	72	AGCGGAAGGGTGCTGGGCCC	chr1:153671263:+	20	13	0	0	0	0	0	0	0	1
tRNA-Gly-GCC-1-5	chr21:17454789:17454859:-	71	GCATGGGTGGTTCAGTGGTAGAATTCTCGCCTGCCA	chr21:17454824:-	36	0	9.67806	9.72505	9.52682	9.45024	9.91442	10.9579	0.604299	0.721922
tRNA-Glu-CTC-1-2	chr1:161447228:161447299:-	72	TGGTTAAGATTCGGCGC	chr1:161447268:-	17	15	0	2.45221	1.86596	2.12377	1.47013	2.34234	0.380495	1
tRNA-Gly-GCC-1-3	chr1:161458108:161458178:+	71	TGCATGGGTGGTTCAGTGGTAG	chr1:161458107:+	22	-1	2.64072	1.47976	3.35866	1.69549	0	4.41658	0.457912	0.990275
tRNA-Lys-TTT-3-1	chr1:204506527:204506599:+	73	CGCCCGGATAGCTCAGTCGGT	chr1:204506526:+	21	-1	3.03564	3.02788	2.92842	3.31549	2.183	1.89304	-0.462427	1
tRNA-Thr-AGT-4-1	chr6:27726694:27726767:+	74	CCAGCGAGGCCTCTTTATT	chr6:27726756:+	19	62	0	1.47976	0	0	1.47013	0	0.146451	1
tRNA-Gly-GCC-2-4	chr16:70779039:70779109:-	71	CAGTGGTAGAATTCTCGCCTGCCACGCGGGAGGCCCGGGT	chr16:70779058:-	40	12	2.09517	0.921825	0	1.08368	2.183	2.34234	0.993355	1
tRNA-Glu-CTC-1-4	chr1:161462019:161462090:-	72	TCCCTGGTGGTCTAGTGGTTAAGATTCGGCGCTC	chr1:161462057:-	34	0	3.74809	5.16535	3.53362	4.96462	3.0147	5.12627	0.28426	0.991242
tRNA-Thr-TGT-4-1	chr14:20631160:20631232:-	73	AACCAGGGGTCGCGAGTTC	chr14:20631177:-	19	37	3.52016	4.65259	4.07645	3.95909	3.0147	5.67841	0.49582	0.96224
tRNA-Asp-GTC-2-4	chr1:161463034:161463105:-	72	CGGGAGACCGGGGTTCGATTCCCCGATGGGGA	chr1:161463035:-	32	39	0	0	0	0	0	0	0	1
tRNA-SeC-TCA-1-1	chr19:45478601:45478687:-	87	AACCTGTAGCTGTCTA	chr19:45478634:-	16	38	1.56738	0	1.21571	0	0	1.237	-1.50362	1
tRNA-Ile-AAT-7-2	chr6:26780622:26780695:+	74	AAGGTCGCGGGTTCG	chr6:26780665:+	15	43	3.34536	2.86028	1.21571	2.72185	2.84733	4.81463	1.13662	0.790787
tRNA-Val-CAC-1-3	chr5:181102253:181102325:-	73	TCACGTTCGCCTGACACGC	chr5:181102286:-	19	21	3.34536	1.88109	1.21571	0	0	0	-4.51531	0.0785808
tRNA-Gly-TCC-2-6	chr1:161531113:161531184:+	72	CGTTGGTGGTATAGTGGTGAGCATAGCTGCCTTCCAAGCAGTTGAC	chr1:161531114:+	46	1	4.57951	4.16958	2.92842	4.54774	2.183	3.19259	-0.480878	0.962209
tRNA-Tyr-GTA-5-1	chr8:66113367:66113459:+	93	ACGTCCCTTCGATAGCTCAGCTGGTAGAGCGGAGGACTGTAGCTACTTCCTCAGCAGGA	chr8:66113362:+	59	-5	0	0	0	1.69549	0	3.39226	4.51875	1
tRNA-Gly-TCC-3-1	chr17:8221548:8221619:+	72	AGTTGACCCGGGTTCGATTCC	chr17:8221588:+	21	40	1.56738	0.921825	1.21571	0	0	0	-2.81657	0.556367
tRNA-Ser-AGA-2-1	chr6:26327589:26327670:+	82	GTAGTCGTGGCCAAGTGGTT	chr6:26327589:+	20	0	2.30081	2.67063	2.31257	3.1434	1.87015	0	-0.326179	1
tRNA-Asp-GTC-1-1	chr12:98503503:98503574:+	72	TCCTCGCTAGTATAGT	chr12:98503503:+	16	0	1.85528	0	0	1.08368	2.43994	1.237	1.30915	1
tRNA-Gly-CCC-1-2	chr1:16861921:16861991:+	71	GCATTGGTGGTTCAGTGGTAGAATTCTCGCCC	chr1:16861921:+	32	0	6.24068	6.45561	6.39782	6.40867	5.84938	7.10921	0.176601	0.990275
tRNA-Ser-AGA-2-4	chr6:27503039:27503120:+	82	GTAGTCGTGGCCGAGTGTT	chr6:27503039:+	19	0	1.20734	3.31399	2.31257	2.94797	0.914747	1.89304	-0.467141	1
tRNA-Ala-AGC-8-2	chr8:66114189:66114261:+	73	GGGGGATTAGCTCAAAC	chr8:66114189:+	17	0	2.91563	0	1.21571	1.69549	2.65797	2.34234	0.450434	0.981167
tRNA-His-GTG-1-5	chr6:27158127:27158198:+	72	TCGTATAGTGGTTAGTACTCTG	chr6:27158134:+	22	7	2.09517	0	2.31257	1.69549	3.4246	2.96077	1.40708	1
tRNA-Gly-GCC-2-6	chr17:8125746:8125816:+	71	GCATTGGTGGGTCAGTGGTAGAATTCTCGCC	chr17:8125746:+	31	0	1.20734	0	1.21571	1.69549	0.914747	2.34234	1.4391	1
tRNA-Val-CAC-4-1	chr1:143803994:143804066:-	73	GGCGGAAACAGAGGTTT	chr1:143803987:-	17	63	0	0	0	1.08368	0	0	1.22724	1
tRNA-Gln-CTG-1-1	chr6:18836171:18836242:+	72	GCACTCTGGACTCTGAATC	chr6:18836192:+	19	21	1.56738	0	1.21571	1.69549	1.87015	2.34234	1.35623	0.781254
tRNA-Val-CAC-1-3	chr5:181102253:181102325:-	73	GTTTCCGTAGTGTAGTGGTTATCACTTTC	chr5:181102297:-	29	0	3.67604	1.47976	3.35866	1.08368	2.43994	0	-1.97426	1
tRNA-Asp-GTC-2-8	chr12:96036021:96036092:+	72	ACCGGGGTTCGGTTCCCCGACGGGGAGCCA	chr12:96036066:+	30	45	0	1.47976	1.86596	1.69549	0	0	-0.872077	0.968592
tRNA-Asn-GTT-2-7	chr1:145287766:145287839:+	74	GTCTCTGTGGCGCAATCGGTTAGCGCGT	chr1:145287766:+	28	0	0	0	0	2.72185	1.87015	0	4.03856	1
tRNA-Leu-CAG-1-2	chr1:161448951:161449033:+	83	GTTAGGATGGCCGAGC	chr1:161448951:+	16	0	3.03564	4.16958	4.18533	2.94797	2.84733	1.237	-1.45669	0.400554
tRNA-Asp-GTC-2-1	chr1:161440825:161440896:-	72	TCCTCGTTAGTATAGTGGTGAGTATCCCCG	chr1:161440867:-	30	0	7.8624	7.10706	7.6298	8.33717	8.24675	7.6764	0.551555	0.668939
tRNA-iMet-CAT-1-8	chr17:82494721:82494792:-	72	GAAGCGTGCTGGGCC	chr17:82494761:-	15	17	2.09517	3.84976	2.31257	2.45358	4.00442	3.72397	0.624029	0.9238
tRNA-Gly-GCC-2-6	chr17:8125746:8125816:+	71	CTGCCACGCGGGAGGCCC	chr17:8125776:+	18	30	2.09517	2.86028	0	0	1.87015	0	-1.73523	1
tRNA-Lys-CTT-3-1	chr16:3157405:3157477:-	73	GCCCGGCTAGCTCAG	chr16:3157463:-	15	0	18.6119	19.3314	19.9581	19.3664	19.0533	19.7337	0.00893065	1
tRNA-Glu-CTC-1-5	chr1:161469399:161469470:-	72	TCCCGGTGGTCTAGTGGTTAGGATTCG	chr1:161469443:-	27	1	1.20734	1.88109	1.86596	1.08368	1.47013	0	-1.10482	1
tRNA-Glu-CTC-1-1	chr1:146035692:146035763:+	72	CGCTCTCACCGCCGCGGCCCGGGTTCGA	chr1:146035721:+	28	29	1.85528	0	1.86596	2.12377	0	0	-0.645276	1
tRNA-Pro-TGG-3-2	chr14:20684016:20684087:+	72	GCGGGAGGTCCCGGGTTC	chr14:20684053:+	18	37	2.09517	1.88109	0	0	0.914747	0	-2.37151	1
tRNA-Val-CAC-1-6	chr6:26538054:26538126:+	73	TGTAGTGGTTATCACGTTCGCCTCACA	chr6:26538064:+	27	10	3.24933	0	0	0	0	0	-3.81659	1
tRNA-His-GTG-1-5	chr6:27158127:27158198:+	72	TACTCTGCGTTGTGTCCGC	chr6:27158149:+	19	22	0	0	0	0	0	0	0	1
tRNA-Val-CAC-5-1	chr1:121020729:121020801:-	73	GTTTCCATAGTGTAGTGGTTATCACGTTCGCCTCA	chr1:121020767:-	35	0	2.91563	2.67063	2.65311	1.08368	2.43994	0	-1.58196	1
tRNA-Gly-CCC-1-1	chr1:16545939:16546009:-	71	GCATTGGTAGTTCAGTGGTAGAATTCTCG	chr1:16545981:-	29	0	0.726443	1.47976	2.92842	1.08368	0.914747	3.19259	0.198069	1
tRNA-Val-CAC-4-1	chr1:143803994:143804066:-	73	GTTTCCGTAGTGTAGTGGTTATCACGTCCGCCT	chr1:143804034:-	33	0	3.14644	3.43824	3.15952	1.08368	0.914747	0	-3.60268	1
tRNA-Gly-GCC-3-1	chr16:70778211:70778281:-	71	GCCTTGGTGGTTCAGTGGTAGA	chr16:70778260:-	22	0	1.20734	0	0	0	0.914747	1.237	0.481866	1
tRNA-Leu-AAG-1-1	chr5:181097474:181097555:-	82	GGTAGCGTTGCCGAGCGGTC	chr5:181097536:-	20	0	0.726443	2.67063	2.92842	1.69549	2.183	0	-1.03603	1
tRNA-iMet-CAT-1-7	chr6:27902493:27902564:-	72	GTGCTGGGCCCATAACCCAGAGGTCGATGGAT	chr6:27902511:-	32	22	1.20734	0.921825	2.92842	0	0.914747	0	-2.84766	1
tRNA-Gly-GCC-1-5	chr21:17454789:17454859:-	71	GCATGGGTGGTTCAGTGGTAGAATTCTCGCATGC	chr21:17454826:-	34	0	2.91563	3.17801	1.21571	3.31549	2.65797	3.99348	0.811337	0.917756
tRNA-Pro-AGG-2-6	chr14:20613401:20613472:-	72	CAAATCCCGGACGAGCCCTC	chr14:20613399:-	20	54	3.34536	2.19473	2.92842	1.08368	1.87015	2.34234	-1.32414	1
tRNA-Glu-TTC-2-1	chr13:44917927:44917998:-	72	CCCCACATGGTCTAGCGGTTAGGATTCCTGGTT	chr13:44917966:-	33	0	2.78471	3.17801	3.68964	3.46923	3.53889	2.68444	0.0435674	1
tRNA-Pro-AGG-2-4	chr11:76235513:76235584:+	72	TCTAGGGGTATGATTC	chr11:76235523:+	16	10	1.85528	1.47976	1.21571	1.08368	0	1.237	-1.44523	0.82104
tRNA-Glu-CTC-1-4	chr1:161462019:161462090:-	72	TCCCGGGTGGTCTAGTGGTTAGGATTCGGCGCTC	chr1:161462057:-	34	0	4.11802	4.09602	4.18533	5.32842	3.4246	5.0691	0.708331	0.916649
tRNA-Lys-TTT-3-1	chr1:204506527:204506599:+	73	TTAATCTGAGGGTCCAGGGTTCATGTCCCTGTTCG	chr1:204506561:+	35	34	1.20734	0	0	1.08368	1.47013	0	0.923767	0.968592
tRNA-Gly-CCC-2-1	chr2:70248991:70249061:-	71	GTATCATGCAAGATTCCCA	chr2:70249026:-	19	17	0.726443	0	1.21571	0	3.0147	0	2.01201	1
tRNA-Ala-TGC-3-2	chr12:124921755:124921826:-	72	TGTATGAGGCCCCGGGT	chr12:124921774:-	17	36	4.06258	3.65863	3.83041	2.45358	3.30047	3.72397	-0.68365	0.897142
tRNA-Cys-GCA-17-1	chr7:149691181:149691252:-	72	TATAGCTCAGGGGTAGAGCATTTGACT	chr7:149691221:-	27	5	2.48075	1.88109	0	5.55142	4.15539	4.74333	3.4649	0.0103506
tRNA-His-GTG-1-2	chr1:147073225:147073296:+	72	TATAGTGGTTAGTACTCTGCGTTG	chr1:147073235:+	24	10	3.03564	3.02788	3.83041	2.94797	4.15539	3.39226	0.295453	0.991242
tRNA-Gly-TCC-2-1	chr1:146037061:146037132:+	72	ATCAGATGCGTTGGTGGTATAGTGGTGAGCATAGCTGCCT	chr1:146037054:+	40	-7	0	0.921825	0	2.45358	2.183	1.89304	3.44236	1
tRNA-Gly-GCC-2-4	chr16:70779039:70779109:-	71	GTAGAATTCTCGCCTGCCACGCGGGAGGCCCG	chr16:70779061:-	32	17	0	0	0	2.45358	2.183	0	3.99913	1
tRNA-Gly-GCC-2-4	chr16:70779039:70779109:-	71	GCATTGGTGGTTCAGTGGTGG	chr16:70779089:-	21	0	1.85528	1.47976	3.35866	1.69549	1.47013	2.68444	-0.513732	1
tRNA-Val-AAC-5-1	chr6:27235509:27235581:+	73	TGTAGTGGTTATCACGTT	chr6:27235519:+	18	10	3.03564	0	0	0	0	0	-3.57773	1
tRNA-Ser-AGA-2-1	chr6:26327589:26327670:+	82	TAGTCGTGGCCGAGC	chr6:26327590:+	15	1	0	0	0	0	0.914747	1.237	2.12736	1
tRNA-Asp-GTC-2-2	chr1:161448243:161448314:-	72	CACGCGGGAGACCGGGGTTCGACTCCCCGACGGGGAGCC	chr1:161448241:-	39	35	0	0	0	0	0	0	0	1
tRNA-Ser-AGA-4-1	chr6:27553413:27553494:-	82	GTAGCCGTGGCCGAGTGG	chr6:27553477:-	18	0	3.14644	2.86028	2.92842	2.12377	2.43994	2.34234	-0.808567	0.911338
tRNA-Gly-GCC-2-6	chr17:8125746:8125816:+	71	GCATTGGTGGTCCAGTGGTAGAA	chr17:8125746:+	23	0	3.03564	2.19473	1.21571	2.12377	3.0147	0	-0.208435	1
tRNA-Lys-TTT-3-4	chr11:59560335:59560407:-	73	GCCCAGATAGCTCAGTC	chr11:59560391:-	17	0	4.57951	6.01146	4.46995	5.83218	3.4246	5.12627	-0.119454	1
tRNA-Lys-TTT-3-4	chr11:59560335:59560407:-	73	GGTAGAGCATCAGACTTTTAATCT	chr11:59560367:-	24	17	0.726443	0	3.53362	1.69549	2.183	0	-0.802633	1
tRNA-Leu-CAG-1-2	chr1:161448951:161449033:+	83	TGTAGGCGTGGGTTC	chr1:161449002:+	15	51	0	0	0	0	0	0	0	1
tRNA-Lys-TTT-4-1	chr6:27591814:27591886:-	73	GCCTGGATAGCTCAGTCGGT	chr6:27591867:-	20	0	6.68805	6.87389	6.79145	7.73182	7.44714	7.30762	0.725993	0.659451
tRNA-Gly-GCC-2-6	chr17:8125746:8125816:+	71	GCATTGGTGGTTCAGTGGTAGAATTCTCGCCTGCCACGCC	chr17:8125746:+	40	0	1.56738	2.45221	4.07645	1.69549	2.183	2.34234	-1.13559	1
tRNA-Lys-TTT-3-4	chr11:59560335:59560407:-	73	CTTTTAATCTGAGGGTCCAG	chr11:59560357:-	20	31	3.34536	3.02788	4.28657	3.46923	3.92256	2.68444	-0.19724	1
tRNA-Glu-CTC-1-4	chr1:161462019:161462090:-	72	CTCCCTGGTGGTCTAGTGGTTAGGATTCGGC	chr1:161462061:-	31	-1	2.30081	1.88109	1.21571	1.69549	2.183	0	-0.434609	1
tRNA-Lys-TTT-3-5	chr17:8119155:8119227:+	73	TGCCCGGATAGCTCAGTCGGTAGAGCATCAGACTTTT	chr17:8119154:+	37	-1	4.11802	3.65863	5.24913	4.54774	3.83578	3.39226	-0.503352	0.951134
tRNA-Glu-CTC-1-4	chr1:161462019:161462090:-	72	CCCTGGTGGTCTAGTGGTTAGGATTCGGCGCTC	chr1:161462057:-	33	1	7.71289	7.9742	8.23468	8.76971	7.56648	8.61412	0.418389	0.885989
tRNA-Cys-GCA-11-1	chr7:149415138:149415209:-	72	CTGCAGATCAAGAGG	chr7:149415165:-	15	30	0	0	0	1.08368	0	0	1.22724	1
tRNA-Pro-AGG-2-4	chr11:76235513:76235584:+	72	GCTTGGGGTGCGAGAG	chr11:76235541:+	16	28	0.726443	0	0	0	0	0	-0.6954	1
tRNA-Asp-GTC-3-1	chr6:27583457:27583528:-	72	TCGATTCCCCGACGGGGAGCC	chr6:27583455:-	21	53	0.726443	0.921825	2.92842	0	0	1.237	-2.67808	1
tRNA-Gln-CTG-3-2	chr1:148032790:148032861:+	72	ATCCAGCGATCCGAG	chr1:148032827:+	15	37	4.00493	4.79884	3.68964	4.05937	4.22534	3.99348	-0.161324	0.993104
tRNA-Ala-CGC-3-1	chr2:156400769:156400840:+	72	TCCCCGGCATCTCCAAATCAGCCAACGTTTGCTTT	chr2:156400826:+	35	57	0.726443	1.88109	1.21571	0	3.16465	0	0.860294	1
tRNA-Gly-GCC-3-1	chr16:70778211:70778281:-	71	GCATTGGTGGTTCAGTGGTAGACTTCTCGCC	chr16:70778251:-	31	0	0.726443	1.47976	2.65311	2.12377	0.914747	1.237	-0.405219	1
tRNA-Pro-AGG-2-4	chr11:76235513:76235584:+	72	GCTTGGGGTGCGAGAGGTCCC	chr11:76235541:+	21	28	0	0	0	0	0	0	0	1
tRNA-Asn-GTT-9-2	chr1:148048516:148048589:-	74	GTGGCGCAATCGGTTAGCGCGTTCGGCTGTT	chr1:148048553:-	31	6	2.64072	2.86028	0	0	0	0	-4.25635	1
tRNA-Val-CAC-1-3	chr5:181102253:181102325:-	73	GTTTCCGTAGTGTAGTGGGTA	chr5:181102305:-	21	0	0	1.47976	0	1.08368	0.914747	0	0.162552	1
tRNA-Lys-TTT-3-4	chr11:59560335:59560407:-	73	CGGTAGAGCATCAGACTTT	chr11:59560373:-	19	16	5.18372	5.30246	5.43702	5.32842	4.22534	4.50546	-0.562738	0.787027
tRNA-Gly-GCC-2-5	chr16:70789507:70789577:+	71	TGCCACGCGGGAGGCCCGGGTTCGTTTC	chr16:70789538:+	28	31	0	0	0	0	0	0	0	1
tRNA-Asp-GTC-2-8	chr12:96036021:96036092:+	72	GGAGACCGGGGTTCGACTCCCCGACGGGGAGCCA	chr12:96036062:+	34	41	0	0.921825	1.86596	0	2.183	0	0.279676	1
tRNA-Glu-TTC-1-1	chr2:130337128:130337199:-	72	GGGTTCGACTCCCGGTATGGGAACCA	chr2:130337125:-	26	49	2.48075	4.37011	4.38117	3.85132	4.73725	2.34234	0.0184713	1
tRNA-Gly-GCC-2-2	chr2:156401147:156401217:-	71	GCAGTGGTGGTTCAGTGGTAGAATTCTCGCCTGCCACGCGGGAG	chr2:156401174:-	44	0	1.20734	0.921825	0	2.12377	1.47013	0	1.16696	1
tRNA-Asp-GTC-1-1	chr12:98503503:98503574:+	72	GTTAGTATCCCCGCC	chr12:98503520:+	15	17	0	1.47976	3.15952	0	3.92256	1.237	0.766685	1
tRNA-Val-CAC-1-6	chr6:26538054:26538126:+	73	CACACGCGAAAGGCCCCCGGTT	chr6:26538087:+	22	33	0	0	0	0	0	0	0	1
tRNA-Asp-GTC-2-9	chr12:124927345:124927416:-	72	TGAGTATCCCCGCCTGTCACGCGGGAGACCGGGGT	chr12:124927364:-	35	18	1.85528	2.45221	2.65311	3.1434	2.84733	0	0.236775	1
tRNA-Leu-AAG-3-1	chr6:28989002:28989083:+	82	CGAGCGGCCTAAGGC	chr6:28989013:+	15	11	0	0	0	0	0	0	0	1
tRNA-Glu-CTC-1-3	chr1:161454608:161454679:-	72	TAGTGGTTAGGATTCGGCGCTCTCACCGCCGCGGCCCGGGTTCGATTC	chr1:161454620:-	48	12	1.20734	2.19473	0	1.69549	1.47013	1.237	0.105454	1
tRNA-Lys-TTT-3-5	chr17:8119155:8119227:+	73	GCCCGGATAGCTCAGTCGGTAG	chr17:8119155:+	22	0	10.4764	9.44672	9.78434	9.82792	10.0543	9.20451	-0.229938	0.97545
tRNA-Lys-CTT-2-3	chr5:181221979:181222051:-	73	TCGTGGGTTCGTGCC	chr5:181221991:-	15	46	0	0	0	0	0	0	0	1
tRNA-Gly-GCC-1-2	chr1:161450677:161450747:+	71	GAATGGGTGGTTCAGTGGT	chr1:161450677:+	19	0	1.56738	0.921825	0	0	0.914747	2.96077	1.35473	1
tRNA-Tyr-GTA-2-1	chr2:27050782:27050870:+	89	TCGTTTCCGGCTCGAAGGAC	chr2:27050852:+	20	70	1.85528	1.47976	0	0	1.47013	1.237	-0.576418	1
tRNA-Gly-TCC-2-1	chr1:146037061:146037132:+	72	GCGTTGATGGTATAGTGGTGAGCAT	chr1:146037061:+	25	0	2.48075	2.45221	1.86596	2.72185	0.914747	1.89304	-0.382535	1
tRNA-Glu-CTC-1-7	chr6:125780247:125780318:-	72	TGGTCTAGTGGTTAGGATTCGGCGCTCTCACCG	chr6:125780279:-	33	7	0	2.86028	1.86596	0	1.47013	1.89304	-0.992094	1
tRNA-Gly-GCC-2-6	chr17:8125746:8125816:+	71	CACGCGGGAGGCCCGGGTTCGTTTCCCGGCCAAT	chr17:8125780:+	34	34	2.30081	2.45221	1.21571	2.72185	0	0	-0.865912	0.932505
tRNA-Lys-TTT-3-3	chr6:28951029:28951101:+	73	TCGGTAGAGCATCAGAC	chr6:28951044:+	17	15	8.99134	9.87551	9.74041	9.84031	10.9599	9.88705	0.744643	0.652243
tRNA-Glu-TTC-2-1	chr13:44917927:44917998:-	72	TCCCGCATGGTCTAGCGGTTAGGATT	chr13:44917973:-	26	0	2.30081	1.88109	1.86596	0	0	1.89304	-1.89945	1
tRNA-Ala-AGC-3-1	chr6:28607156:28607227:+	72	AGGCCCCGGGTTCAATCCCCGGCATCTCCACCA	chr6:28607198:+	33	42	1.20734	2.19473	2.92842	0	2.84733	0	-0.76539	1
tRNA-Glu-CTC-1-3	chr1:161454608:161454679:-	72	TCCCTGGTGGTCTAGTGGTTACGATTCGGCGCTCTC	chr1:161454644:-	36	0	1.85528	0.921825	0	2.12377	1.47013	3.19259	1.7966	1
tRNA-Val-AAC-1-4	chr5:181218270:181218342:-	73	GTTTCCGTAGGGTAG	chr5:181218328:-	15	0	0.726443	0.921825	0	1.08368	0.914747	0	0.296001	1
tRNA-Glu-CTC-1-2	chr1:161447228:161447299:-	72	AGGATTCGGCGCTCTCACCGCCGCGGCCC	chr1:161447251:-	29	20	1.56738	2.67063	1.86596	2.45358	2.183	3.39226	0.789793	0.933214
tRNA-Gly-GCC-1-3	chr1:161458108:161458178:+	71	GCATAGGTGGTTCAGTGGTAGAATTCTCGCCTGC	chr1:161458108:+	34	0	5.78994	7.38697	6.06884	7.59651	4.78436	7.00636	0.270336	0.98759
tRNA-His-GTG-1-6	chr9:14433940:14434011:-	72	TGCCGTGATCGTATAGTGGTTAGTACTCTGTGTTGT	chr9:14433977:-	36	-1	0	0	0	1.69549	1.87015	2.34234	4.13894	1
tRNA-His-GTG-1-2	chr1:147073225:147073296:+	72	GTGGTTAGTACTCTGCGTTGTGGCCGCAGCAA	chr1:147073239:+	32	14	1.56738	2.19473	0	1.69549	2.183	0	0.0594664	1
tRNA-Arg-TCT-3-2	chr11:59551294:59551379:+	86	GGCTCTGTGGCGCAATGGATAGCGCAT	chr11:59551294:+	27	0	3.81671	4.16958	3.35866	1.08368	2.43994	2.96077	-1.71116	0.370929
tRNA-SeC-TCA-1-1	chr19:45478601:45478687:-	87	GTGGTCTGGGGTGCAGG	chr19:45478655:-	17	16	0	2.45221	0	0	0.914747	0	-1.92211	1
tRNA-Gly-TCC-2-5	chr1:161469757:161469828:-	72	GCGTTGGTGGTATGGTGGTGAGCATAGCTGCC	chr1:161469797:-	32	0	1.85528	2.86028	1.21571	1.69549	1.47013	1.89304	-0.633567	1
tRNA-Tyr-GTA-4-1	chr14:20657464:20657557:-	94	ATCCTTAGGTCGCTGGA	chr14:20657483:-	17	58	2.09517	2.67063	1.21571	3.31549	3.30047	1.237	0.934674	1
tRNA-His-GTG-1-6	chr9:14433940:14434011:-	72	CGCAGCAACCTCGGTTCGAATCCGAGTCACGGCAC	chr9:14433939:-	35	38	0	0	0	0	2.183	0	2.86534	1
tRNA-Tyr-GTA-1-1	chr6:26568858:26568948:+	91	TAGGTCGCTGGTTCG	chr6:26568918:+	15	60	4.49827	4.4312	4.91151	0	3.30047	3.56762	-1.85675	0.383101
tRNA-Glu-CTC-1-6	chr6:28982199:28982270:+	72	TCTCTGGTGGTCTAGTGGTTAGGATTCG	chr6:28982199:+	28	0	0.726443	0.921825	1.86596	1.08368	2.183	0	0.371349	1
tRNA-Gly-CCC-1-1	chr1:16545939:16546009:-	71	TGGTGGTTCAGTGGTAGAATTCTCGCCTCA	chr1:16545976:-	30	4	2.78471	1.47976	0	0	0	1.237	-2.71234	1
tRNA-Asp-GTC-2-5	chr1:161470415:161470486:-	72	TCCTCGTTAGTATAGTGGTGAGTATCCC	chr1:161470459:-	28	0	5.33175	5.5972	4.84668	5.51657	5.89302	4.22049	0.0854592	1
tRNA-Lys-TTT-5-1	chr11:59556429:59556501:+	73	GCTCAGTCGGTAGAGCATCAGACTTT	chr11:59556438:+	26	9	2.78471	4.4312	1.21571	2.12377	3.53889	4.22049	0.156399	1
tRNA-Ile-AAT-5-1	chr6:26554122:26554195:+	74	GGCCGGTCAGCTCAGTTGG	chr6:26554122:+	19	0	0.726443	1.88109	2.31257	1.69549	1.87015	1.237	-0.162538	1
tRNA-Gly-TCC-2-4	chr1:161462376:161462447:-	72	GCGTTTGTGGTATAGTGGTGAGC	chr1:161462425:-	23	0	9.22862	9.78917	10.1528	10.1654	8.3245	9.40553	-0.289086	0.982239
tRNA-His-GTG-1-1	chr1:146038044:146038115:+	72	CCGTGATCGTATAGTGGTTAGTACTCTGCGTTG	chr1:146038045:+	33	1	1.56738	0	1.21571	1.69549	3.16465	3.39226	2.5522	1
tRNA-Glu-CTC-1-5	chr1:161469399:161469470:-	72	CTCACCGCCGCGGCCCGGGTTCGATTTCCGGTCAGGGAACC	chr1:161469397:-	41	33	0	0	0	0	0	0	0	1
tRNA-Ile-AAT-5-3	chr6:27237571:27237644:-	74	GGTTAGCTCAGTTGG	chr6:27237626:-	15	4	4.53946	4.30631	3.68964	1.69549	4.99925	3.56762	-0.256638	0.995528
tRNA-Ser-AGA-2-6	chr17:8226610:8226691:-	82	GTAGTCGTGGCCGAGTGGTTAAGC	chr17:8226668:-	24	0	3.03564	1.47976	0	1.69549	1.47013	1.89304	-0.470868	1
tRNA-Tyr-GTA-2-1	chr2:27050782:27050870:+	89	TTGGTAGAGCGGAGGACTGT	chr2:27050797:+	20	15	2.48075	0	0	0	0	2.34234	-0.251388	1
tRNA-Ser-CGA-1-1	chr17:8138881:8138962:-	82	CTGTGATGGCCGAGT	chr17:8138947:-	15	1	1.20734	2.19473	2.31257	1.08368	4.15539	1.237	1.18771	1
tRNA-Gly-GCC-2-2	chr2:156401147:156401217:-	71	GCATTGGTGGTTCAGTGATAGAATTCTCGCCTGC	chr2:156401184:-	34	0	5.4872	6.18112	5.91922	6.51845	5.66031	6.34106	0.332419	0.951134
tRNA-Met-CAT-4-2	chr6:26743263:26743335:+	73	CATAATCTGAAGGTCCTGAG	chr6:26743296:+	20	33	1.85528	2.19473	0	0	2.43994	0	-0.447085	1
tRNA-Asp-GTC-2-5	chr1:161470415:161470486:-	72	ACGCGGGAGACCGGGGTTCGATTCCCCGACGTGGAGCCA	chr1:161470412:-	39	36	3.34536	5.5703	4.84668	5.28765	5.35176	3.86501	0.151249	1
tRNA-Gln-CTG-1-1	chr6:18836171:18836242:+	72	AGCACTCTGGACTCTGAATCCAGCG	chr6:18836191:+	25	20	2.09517	0	1.86596	1.08368	1.47013	0	-0.926641	0.943402
tRNA-Lys-CTT-7-1	chr1:54957869:54957941:-	73	AGAGCATGAGACTCTTAATC	chr1:54957902:-	20	20	2.09517	0	2.31257	0	0	0	-3.5472	1
tRNA-Gly-GCC-1-2	chr1:161450677:161450747:+	71	GCATGGGTGGTTCAGTGGTAGAATTCTCGCCTGCCACGCGGGAGGCCC	chr1:161450677:+	48	0	8.22315	7.82852	8.0598	8.4569	8.32051	10.0839	1.14849	0.283688
tRNA-Asp-GTC-2-5	chr1:161470415:161470486:-	72	ATAGTGGTGAGTATCCCCGCCTGTCAC	chr1:161470449:-	27	11	1.56738	0.921825	0	0	1.87015	0	-0.0989766	1
tRNA-Tyr-GTA-5-3	chr14:20653099:20653192:-	94	CCCTTCGATAGCTCA	chr14:20653179:-	15	-1	2.48075	1.47976	1.21571	0	0	0	-3.70619	1
tRNA-Lys-CTT-2-2	chr5:181207755:181207827:+	73	GCCCGGCTAGCTNAG	chr5:181207755:+	15	0	0.726443	0.921825	1.21571	1.08368	0	2.68444	1.18272	1
tRNA-Leu-TAG-2-1	chr14:20625370:20625451:+	82	TCTCTTCGGGGGCGTGGGTTCGAA	chr14:20625414:+	24	44	1.85528	0	0	3.85132	2.183	1.237	2.63317	1
tRNA-Val-AAC-4-1	chr6:27681106:27681178:-	73	TGTTTCCGTAGTGTAGTGGTTATCACGTTCGCCTCAC	chr6:27681143:-	37	-1	3.24933	2.67063	1.86596	1.08368	0	0	-3.80966	1
tRNA-Gln-CTG-1-2	chr6:27519529:27519600:+	72	TTAGCACTCTGGACTCTGAATCCAGCGATCCGAGTTC	chr6:27519547:+	37	18	0.726443	0.921825	0	0	1.47013	0	0.202679	1
tRNA-Gly-GCC-2-6	chr17:8125746:8125816:+	71	GCATTGGTGGTTCAGTGT	chr17:8125746:+	18	0	1.56738	2.67063	1.21571	0	0	0	-3.83822	1
tRNA-Asp-GTC-3-1	chr6:27583457:27583528:-	72	CACGCGAGAGACCGGGGTTCGATTCCCCGACGGGGAGCC	chr6:27583455:-	39	35	0	0	0	0	0	0	0	1
tRNA-Lys-TTT-3-1	chr1:204506527:204506599:+	73	GGTCCAGGGTTCAAG	chr1:204506571:+	15	44	2.64072	3.17801	1.86596	2.12377	4.08188	0	0.289005	1
tRNA-Lys-CTT-2-2	chr5:181207755:181207827:+	73	ATGAGACTCTTAATTTC	chr5:181207780:+	17	25	0	0	0	0	0	0	0	1
tRNA-Asn-GTT-2-8	chr1:144567515:144567588:-	74	GTCTCTGTGTCGCAA	chr1:144567574:-	15	0	1.56738	1.88109	4.28657	1.08368	0	0	-4.2307	0.173921
tRNA-Val-CAC-14-1	chr1:145157157:145157229:+	73	GTTTCCGTAGTGTAGTGGTTATCC	chr1:145157157:+	24	0	4.69338	3.55264	4.84668	2.12377	3.30047	1.89304	-2.04853	0.404346
tRNA-Gly-GCC-5-1	chr16:70788694:70788764:+	71	GCATTGGTGGTTCAGTGGTAGAGTTCTCGCC	chr16:70788694:+	31	0	3.14644	1.88109	2.31257	2.72185	2.43994	3.19259	0.281262	1
tRNA-Gln-CTG-1-4	chr15:65869062:65869133:-	72	ATGGTTAGCACTCTGGACTCTGAAT	chr15:65869095:-	25	14	1.20734	2.45221	0	2.12377	2.183	1.237	0.498393	1
tRNA-Leu-CAG-1-7	chr6:26521208:26521290:+	83	GTCAGGATGGCCGAGCGTTCTA	chr6:26521208:+	22	0	0.726443	0	0	0	0.914747	0	0.266778	1
tRNA-Asp-GTC-2-6	chr6:27479674:27479745:+	72	AGTATAGTGGTGAGTATCCCCG	chr6:27479682:+	22	8	0	0.921825	1.21571	0	2.84733	2.96077	2.62434	1
tRNA-Glu-CTC-1-1	chr1:146035692:146035763:+	72	TCCCTGGTGGTCTAGTGGTTAGGATTCGTCG	chr1:146035692:+	31	0	0.726443	0	1.21571	0	1.47013	1.89304	1.27903	1
tRNA-Asp-GTC-2-2	chr1:161448243:161448314:-	72	CACGCGGGAGACCGGGGTTCGATTCCCCGACGGGTAGCCA	chr1:161448240:-	40	35	3.67604	4.23957	4.18533	3.73485	4.99925	0	-0.0735397	1
tRNA-Ala-TGC-3-1	chr5:181206868:181206939:+	72	GGGATGTAGCTCAGCGG	chr5:181206869:+	17	1	0.726443	0	0	0	0	0	-0.695182	1
tRNA-Cys-GCA-2-4	chr17:39154491:39154562:-	72	AGTGGTAGAGCATTTGACTGCAGATC	chr17:39154524:-	26	13	3.67604	2.19473	2.92842	4.67963	2.43994	2.96077	0.676171	0.925367
tRNA-Gly-GCC-2-6	chr17:8125746:8125816:+	71	GGCAGAATTCTCGCCTGCC	chr17:8125762:+	19	16	0	0	0	0	0	0	0	1
tRNA-Cys-GCA-9-4	chr7:149707669:149707740:+	72	GGGGGTATAGCTCAGGGGTA	chr7:149707669:+	20	0	5.33175	5.5972	5.82139	6.9028	6.85899	7.96983	1.76866	0.00507323
tRNA-Gly-GCC-2-5	chr16:70789507:70789577:+	71	GCATTGGTGGTTCAGTGGTAGAATACTCGCCTGCCACGC	chr16:70789507:+	39	0	1.56738	1.47976	1.21571	1.08368	1.47013	1.89304	0.111904	1
tRNA-Glu-TTC-4-1	chr1:16535279:16535350:-	72	TCACCGCCGCGGCCCGGGTTCGATTCCCGGTCAGG	chr1:16535282:-	35	34	0.726443	1.47976	1.21571	2.12377	0.914747	2.34234	1.14233	1
tRNA-Met-CAT-4-1	chr6:26735370:26735442:-	73	AGTCTCATAATCTGAAGGTCCTGA	chr6:26735391:-	24	28	0	0	1.86596	0	0	0	-1.95227	1
tRNA-Phe-GAA-1-4	chr12:124927843:124927915:-	73	GATCCCGGGTTTCGGC	chr12:124927844:-	16	56	0	0	0	0	0	1.89304	2.19895	0.783261
tRNA-Leu-CAG-1-1	chr1:161441533:161441615:+	83	GTCCGGATGGCCGAGCGGTCTAA	chr1:161441533:+	23	0	1.20734	0	1.21571	0	0	1.237	-1.13848	1
tRNA-Gly-GCC-5-1	chr16:70788694:70788764:+	71	GCATTGGTGGTTCTGTGGTAGA	chr16:70788694:+	22	0	0	0	0	0	0.914747	0	1.22724	1
tRNA-Gln-TTG-3-3	chr6:27795861:27795932:-	72	ACTCTAGACTTTGAATCC	chr6:27795892:-	18	23	0	0	0	0	0	0	0	1
tRNA-Ile-AAT-5-2	chr6:27177215:27177288:-	74	AAGGTCGCGGGTTCG	chr6:27177231:-	15	43	3.34536	2.86028	1.21571	2.72185	2.84733	4.81463	1.13662	0.790787
tRNA-Glu-TTC-2-2	chr15:26082234:26082305:-	72	TCCCACACGGTCTAGCGGTTAGGATT	chr15:26082280:-	26	0	0	0.921825	0	0	0.914747	2.96077	2.92045	1
tRNA-Glu-TTC-2-2	chr15:26082234:26082305:-	72	TAGCGGTTAGGATTCCTG	chr15:26082276:-	18	12	2.64072	2.86028	2.31257	2.94797	2.84733	4.81463	1.34124	0.733265
tRNA-Glu-CTC-1-2	chr1:161447228:161447299:-	72	TCCCGGGTGGTCTAGTGGTTAGGATTCGG	chr1:161447271:-	29	0	1.56738	0.921825	1.21571	2.12377	0	0	-0.336002	1
tRNA-Glu-TTC-2-2	chr15:26082234:26082305:-	72	TTCCACATGGTCTAGC	chr15:26082290:-	16	0	1.20734	2.67063	1.21571	2.45358	0	1.237	-0.515795	0.977799
tRNA-Lys-CTT-2-2	chr5:181207755:181207827:+	73	GCCCGGCTAGCTCAGTCGGTAGAGCATGAGACTCTTT	chr5:181207755:+	37	0	1.56738	0.921825	0	2.45358	0.914747	0	0.840609	1
tRNA-Asp-GTC-2-5	chr1:161470415:161470486:-	72	AGTGGTGAGTATCCCCGCCTGTC	chr1:161470451:-	23	13	4.61847	4.48982	4.55357	5.06452	0.914747	3.99348	-0.495521	1
tRNA-Lys-TTT-3-4	chr11:59560335:59560407:-	73	GCCCGGATCGCTCAGTC	chr11:59560391:-	17	0	2.09517	2.45221	1.86596	1.69549	0	2.68444	-0.505416	1
tRNA-Asp-GTC-1-1	chr12:98503503:98503574:+	72	ATCCCCGCCTGTCACGCGGGAGACCGGGGTTC	chr12:98503526:+	32	23	0.726443	0.921825	0	0	0	0	-1.5115	0.916588
tRNA-Asp-GTC-2-10	chr12:124939647:124939718:-	72	GTCACGCGGGAGACCGGG	chr12:124939668:-	18	33	0	0.921825	0	2.12377	2.183	0	2.82996	1
tRNA-Gly-TCC-2-2	chr1:161447585:161447656:-	72	GCGTTGGTGGTATAGTGGTGAGCATATC	chr1:161447629:-	28	0	2.09517	2.67063	0	0	2.183	0	-1.1747	0.861245
tRNA-Gly-GCC-1-5	chr21:17454789:17454859:-	71	GAATTCTCGCCTGCCACGCGGGAGGCC	chr21:17454813:-	27	20	1.20734	1.47976	0	2.12377	1.87015	0	0.912816	1
tRNA-Gly-GCC-2-5	chr16:70789507:70789577:+	71	GCATTGGTGGTTCAGTGGTAGAATTCCCGCCTGC	chr16:70789507:+	34	0	7.02903	7.49107	8.05263	8.01386	7.15622	8.24617	0.293876	0.961521
tRNA-Asp-GTC-2-3	chr1:161455624:161455695:-	72	CGGGGTTCGATTCCCCGACGGGGAGCCAT	chr1:161455620:-	29	47	0	2.19473	1.21571	0	1.47013	1.237	-0.600641	1
tRNA-Val-CAC-1-7	chr1:149712552:149712624:-	73	TAGTGTAGTGGTTATCACGTTCGCCT	chr1:149712592:-	26	7	1.56738	2.67063	2.31257	0	0	1.89304	-2.13107	1
tRNA-Glu-TTC-3-1	chr1:16872583:16872654:+	72	CCCTGGTGGTCTAGTGGCTAGGAT	chr1:16872584:+	24	1	2.30081	0.921825	0	1.69549	2.183	3.99348	1.91913	0.638541
tRNA-Ser-AGA-2-5	chr8:95269657:95269738:-	82	GTAGTCGTGGCTGAGTGGTTAAGGC	chr8:95269714:-	25	0	2.09517	3.17801	2.31257	1.69549	2.84733	2.34234	-0.267854	0.995334
tRNA-Glu-CTC-1-7	chr6:125780247:125780318:-	72	TCCCTGGTGGTCTAGTGGGTAGGAT	chr6:125780294:-	25	0	1.56738	0	1.86596	2.12377	0.914747	0	-0.0639062	1
tRNA-Gln-TTG-3-2	chr6:26311747:26311818:-	72	GAATCCAGCGATCCGAGTTCATAT	chr6:26311760:-	24	35	2.09517	0	0	0	2.183	0	0.0596755	1
tRNA-iMet-CAT-1-5	chr6:27332985:27333056:-	72	AGCGGAAGCGTGCTGG	chr6:27333028:-	16	13	0	0	2.65311	0	0	0	-2.93559	0.635237
tRNA-Pro-AGG-2-1	chr1:167715488:167715559:-	72	AGGGGTATGATTCTCGCTTGG	chr1:167715526:-	21	13	2.48075	2.86028	0	1.08368	1.47013	1.237	-1.39263	1
tRNA-Arg-ACG-1-2	chr6:26537498:26537570:+	73	AACGCGTCTGACTGC	chr6:26537518:+	15	20	0	2.19473	0	0	0	0	-2.57291	1
tRNA-Thr-TGT-4-1	chr14:20631160:20631232:-	73	AGGCTCCATAGCTCAGGGGTTAGAGCACTGGTCTTGT	chr14:20631197:-	37	-1	1.20734	0.921825	0	1.69549	0	0	-0.0607862	1
tRNA-Leu-CAG-1-6	chr1:161530342:161530424:-	83	GTCAGGATGGCCGAGCGGCCT	chr1:161530404:-	21	0	3.43541	3.75736	4.55357	4.54774	3.30047	3.86501	0.0247117	1
tRNA-Asn-GTT-6-1	chr1:143735920:143735993:-	74	ACCGAAAGGTTGGTGGTTCG	chr1:143735936:-	20	38	0	0	0	0	0	0	0	1
tRNA-Ser-AGA-1-1	chr6:27541775:27541856:-	82	GTAGTCGTGTCCGAGTGGTTAA	chr6:27541835:-	22	0	0	1.88109	0	3.73485	2.65797	0	2.70388	1
tRNA-Asn-GTT-2-1	chr1:148529257:148529330:+	74	AGCGCGTTCGGCTGTT	chr1:148529278:+	16	21	1.85528	1.88109	1.21571	1.69549	2.183	1.237	0.106461	1
tRNA-Asp-GTC-2-4	chr1:161463034:161463105:-	72	GTTCGATTCCCCGACGGGGAGCCA	chr1:161463031:-	24	51	6.92408	7.74075	8.02359	6.66888	7.80787	6.81097	-0.44121	0.942507
tRNA-Gly-GCC-1-5	chr21:17454789:17454859:-	71	GCATGGGTGCTTCAGTGGTAGAATTCTCGCCTGC	chr21:17454826:-	34	0	1.20734	0.921825	1.21571	1.08368	0	0	-1.56893	1
tRNA-Lys-CTT-11-1	chr19:51922140:51922213:-	74	CGGTAGAGCATGAGACTCTTAATCTCAGGGTC	chr19:51922168:-	32	14	3.24933	3.02788	2.65311	2.94797	0	0	-1.65412	1
tRNA-Gly-GCC-2-2	chr2:156401147:156401217:-	71	GCAGTGGTGGTTCAGTGGTAGAATTCTCGCCTGCCACGCGGGA	chr2:156401175:-	43	0	3.14644	0.921825	1.21571	3.1434	2.43994	0	0.250198	1
tRNA-Gly-TCC-2-6	chr1:161531113:161531184:+	72	GGTGAGCATAGCTGC	chr1:161531129:+	15	16	0	0	1.21571	2.12377	0.914747	0	2.12448	1
tRNA-Gly-GCC-2-5	chr16:70789507:70789577:+	71	CCACGCGGGAGGCCCGGGTTCGATTCCCGGCCAATGCACC	chr16:70789540:+	40	33	0	0	0	0	0.914747	1.237	2.11879	1
tRNA-Ile-TAT-1-1	chr19:39412168:39412260:-	93	TTGTGAGTTCGATCCTCACCTGGAGCA	chr19:39412168:-	27	66	1.56738	0	0	0	0	0	-1.85397	1
tRNA-Val-AAC-2-1	chr5:181188416:181188488:-	73	CGAAACCGGGCGGAAACA	chr5:181188416:-	18	55	3.24933	3.17801	2.31257	1.69549	1.87015	1.237	-1.70773	1
tRNA-Glu-CTC-1-1	chr1:146035692:146035763:+	72	TCCTTGTGGTCTAGTGGTTAGGATTCGGCGC	chr1:146035693:+	31	1	0.726443	1.88109	1.86596	1.69549	0	2.34234	0.0689526	1
tRNA-iMet-CAT-1-7	chr6:27902493:27902564:-	72	GAAACCATCCTCTGCTACTA	chr6:27902490:-	20	55	0	2.19473	1.21571	0	0	0	-2.98201	1
tRNA-Cys-GCA-20-1	chr7:149597955:149598026:+	72	AGCTCAGGGGTAGAGCATTTGACTGCA	chr7:149597963:+	27	8	0	0	0	0	0	2.68444	3.36421	1
tRNA-Glu-CTC-1-2	chr1:161447228:161447299:-	72	AGGATTCGGCGCTATC	chr1:161447264:-	16	20	0	0	0	0	0	1.89304	2.31576	1
tRNA-Gly-TCC-2-1	chr1:146037061:146037132:+	72	CGTTGGTGGTATAGTGGTG	chr1:146037062:+	19	1	5.66523	5.05321	4.97356	4.96462	4.15539	5.42859	-0.356418	0.953932
tRNA-Lys-CTT-2-5	chr16:3175691:3175763:+	73	GCCCGGCTAGCTCAGTCGGTAGAGCATGAC	chr16:3175691:+	30	0	1.56738	2.45221	1.86596	0	2.43994	0	-0.957967	1
tRNA-Gly-GCC-2-3	chr6:27902908:27902978:-	71	GCATTGGTGGTTCAGTGGTATAATTCTCGCCTGCCA	chr6:27902943:-	36	0	0.726443	0	1.21571	0	0.914747	1.89304	0.916817	1
tRNA-Val-AAC-1-1	chr3:169772230:169772302:+	73	GTCTCCGTAGTGTAG	chr3:169772230:+	15	0	1.85528	3.17801	2.65311	1.08368	2.183	1.89304	-1.06279	0.809467
tRNA-Gly-TCC-2-3	chr1:161454966:161455037:-	72	GCGTTGGTGGCATAGTGGTGAG	chr1:161455016:-	22	0	2.09517	0.921825	0	1.69549	0.914747	1.237	-0.000502857	1
tRNA-Gln-CTG-4-2	chr1:143691474:143691545:+	72	CTGGACTCTGAATCC	chr1:143691500:+	15	26	2.30081	3.65863	3.15952	3.1434	3.83578	3.19259	0.354241	0.975567
tRNA-Asp-GTC-2-9	chr12:124927345:124927416:-	72	TCCTCGTTAGTGTAGTGGTGAGTATCCCCGCCTGT	chr12:124927382:-	35	0	1.20734	1.88109	2.31257	2.12377	1.87015	1.237	-0.067051	1
tRNA-Gly-GCC-1-5	chr21:17454789:17454859:-	71	TGGTTCAGTGGTAGAAT	chr21:17454836:-	17	7	7.29865	7.13487	7.96371	7.53689	8.14214	7.48202	0.246749	0.968592
tRNA-Ala-TGC-5-1	chr6:28817235:28817306:-	72	GGGGGTGTAGCTCAGTGGTGGA	chr6:28817285:-	22	0	0.726443	0	0	1.69549	1.47013	1.89304	2.75733	1
tRNA-Asp-GTC-2-4	chr1:161463034:161463105:-	72	GAGACCGGGTTTCGATTCCCCGACGGGGAGCCA	chr1:161463031:-	33	42	0	0.921825	2.65311	1.08368	1.47013	0	-0.899233	0.968592
tRNA-Gln-TTG-3-2	chr6:26311747:26311818:-	72	AGCGATCCGAGTTCA	chr6:26311763:-	15	41	3.94488	4.01852	4.38117	2.45358	3.64479	4.32187	-0.506091	0.929926
tRNA-Asp-GTC-1-1	chr12:98503503:98503574:+	72	GCCTGTCACGCGGGAGACCGGGGTTT	chr12:98503532:+	26	29	0.726443	0	1.21571	2.12377	1.87015	0	1.70697	1
tRNA-Asp-GTC-2-2	chr1:161448243:161448314:-	72	ACGGGAGACCGGGGTTCGATTCCCCGACGGGGA	chr1:161448244:-	33	38	2.91563	1.88109	0	3.73485	3.30047	3.86501	1.83238	0.699511
tRNA-Ala-CGC-1-1	chr6:26553503:26553574:+	72	GGTAGAGCGCATGCT	chr6:26553519:+	15	16	0	1.47976	0	0	0	0	-1.59275	1
tRNA-Asp-GTC-2-7	chr6:27503744:27503815:+	72	TCCCCGCCTGTCACGCGGGAGACCGGGGTTCGATT	chr6:27503768:+	35	24	1.20734	1.47976	0	0	3.30047	0	1.4921	1
tRNA-Val-CAC-1-1	chr1:161399700:161399772:-	73	GTTTCCGTAGTGTAGTGGTTATCACATTCGCCTCACACGCGA	chr1:161399731:-	42	0	2.64072	2.19473	0	0	1.47013	0	-2.23162	1
tRNA-Gly-TCC-2-2	chr1:161447585:161447656:-	72	TGACCCGGGTTCGTT	chr1:161447599:-	15	43	0	0.921825	0	0	0	0	-0.697754	1
tRNA-Gln-CTG-1-2	chr6:27519529:27519600:+	72	GCACTCTGGACTCTGA	chr6:27519550:+	16	21	2.91563	3.65863	3.35866	3.85132	3.0147	2.96077	0.00561626	1
tRNA-Asp-GTC-2-3	chr1:161455624:161455695:-	72	TCCTCGTTAGTATAGTGGTGAGTATCCCCGCCTGTC	chr1:161455660:-	36	0	11.112	11.9174	11.4283	11.9396	10.7842	12.2824	0.27223	0.963092
tRNA-Tyr-GTA-6-1	chr6:26594874:26594962:+	89	CCTTCTATAGCTCAGCT	chr6:26594874:+	17	0	1.85528	1.88109	1.86596	0	1.47013	0	-2.04703	1
tRNA-Cys-GCA-4-1	chr17:38869292:38869363:-	72	GGGGGTATAGCTCAGTG	chr17:38869347:-	17	0	10.8214	10.0536	9.97082	10.1255	10.6642	10.0547	-0.0275198	1
tRNA-Leu-CAG-1-2	chr1:161448951:161449033:+	83	TGGAGGCGTGGGTTCGAATCCC	chr1:161449002:+	22	51	0	0	1.21571	1.08368	0	0	0.264034	1
tRNA-Leu-TAG-2-1	chr14:20625370:20625451:+	82	CTTCGGGGGCGTGGGT	chr14:20625417:+	16	47	1.56738	1.88109	1.86596	2.12377	1.87015	2.34234	0.470041	0.982906
tRNA-Gly-CCC-1-1	chr1:16545939:16546009:-	71	TTGGTGGTTCAGTGGTAGAATTCTCGCCTCCCA	chr1:16545974:-	33	3	2.09517	0	0	1.69549	0.914747	2.34234	1.06215	1
tRNA-Leu-AAG-2-2	chr6:28943622:28943703:-	82	GTGGGTTCGAATCCC	chr6:28943632:-	15	57	0	0	0	0	0	0	0	1
tRNA-Arg-ACG-2-1	chr3:45688999:45689071:-	73	TCCTGGCTGGCTCGCTA	chr3:45688996:-	17	59	0	1.47976	0	1.08368	0	1.237	0.308419	1
tRNA-Glu-TTC-2-1	chr13:44917927:44917998:-	72	TCCCGCATGGTCTAGCGGTTAGGATTCCTG	chr13:44917969:-	30	0	1.20734	1.47976	1.21571	0	0.914747	1.89304	-0.338022	1
tRNA-Gly-GCC-1-2	chr1:161450677:161450747:+	71	GCATGGGTGGTTCAGTAGTAGAATT	chr1:161450677:+	25	0	3.34536	1.47976	1.86596	2.45358	2.65797	3.56762	0.52736	0.968592
tRNA-Val-AAC-1-2	chr5:181164154:181164226:+	73	GTTTCCGTAGTGTAGTGGTTATCACATTCGC	chr5:181164154:+	31	0	5.56905	2.45221	4.07645	2.12377	1.87015	0	-3.43498	0.172716
tRNA-Gly-TCC-2-2	chr1:161447585:161447656:-	72	ATAGCTGTCTTCCAAGC	chr1:161447617:-	17	23	0	0	0	0	0	0	0	1
tRNA-Glu-CTC-1-1	chr1:146035692:146035763:+	72	TTCCCTGGTGGTCTA	chr1:146035691:+	15	-1	2.64072	2.45221	1.21571	2.72185	3.16465	3.39226	0.985126	0.815976
tRNA-Val-CAC-1-3	chr5:181102253:181102325:-	73	CCTGACACGCGAAAGG	chr5:181102280:-	16	30	1.56738	1.47976	2.65311	0	0.914747	0	-2.8976	1
tRNA-Asp-GTC-2-9	chr12:124927345:124927416:-	72	TCCTCGTTCGTATAGTGG	chr12:124927399:-	18	0	0	0	0	0	0	0	0	1
tRNA-Arg-CCG-2-1	chr17:68019897:68019969:-	73	TCGCGTGAGATTAGTTTT	chr17:68019882:-	18	70	2.09517	0	0	1.08368	3.0147	0	1.21042	0.929926
tRNA-Val-AAC-1-1	chr3:169772230:169772302:+	73	TCACGTTCGCCTGACACG	chr3:169772251:+	18	21	2.91563	1.47976	2.31257	0	0.914747	0	-3.40316	0.304757
tRNA-Leu-AAG-2-4	chr16:22297140:22297221:+	82	GGTAGCGTGCCCGAG	chr16:22297140:+	15	0	2.30081	0	1.86596	2.12377	1.47013	0	-0.339429	1
tRNA-Val-CAC-14-1	chr1:145157157:145157229:+	73	GTTTCCGTAGTTTAGTGG	chr1:145157157:+	18	0	0	0	3.15952	0	0.914747	0	-2.647	1
tRNA-Met-CAT-1-1	chr8:123157230:123157302:-	73	TCACACGGGGCACAAT	chr8:123157226:-	16	61	0	2.67063	0	2.45358	0.914747	1.89304	0.535557	0.976862
tRNA-Asp-GTC-2-8	chr12:96036021:96036092:+	72	ACGCGGGAGACCGGGGTT	chr12:96036057:+	18	36	3.6002	4.48982	1.21571	2.94797	2.43994	2.34234	-1.18735	0.701006
tRNA-Gly-GCC-2-4	chr16:70779039:70779109:-	71	GCATTAGTGGTTCAGTGGTAGAATTCTCGCCT	chr16:70779078:-	32	0	7.66716	8.43952	7.62013	8.1678	6.20143	8.41054	-0.0945195	1
tRNA-Glu-CTC-1-7	chr6:125780247:125780318:-	72	CTGGTGGTCTAGTGGTTAGGATTCGGCGCTCTCA	chr6:125780282:-	34	3	0	2.45221	2.65311	1.08368	0	2.68444	-0.594289	1
tRNA-Val-AAC-1-3	chr5:181169610:181169682:+	73	GTTTCCGTAGTGCAGTG	chr5:181169610:+	17	0	3.14644	1.88109	3.68964	0	0.914747	0	-4.22815	1
tRNA-Pro-AGG-2-3	chr7:128783450:128783521:+	72	GGCTCGTTGGTCTAGGGGTATGATTCTCGC	chr7:128783450:+	30	0	7.58594	6.60891	7.31928	4.40258	4.00442	3.99348	-3.15583	2.24825e-07
tRNA-Asn-GTT-2-2	chr1:161428077:161428150:-	74	GTCTCTCTGGCGCAATCG	chr1:161428133:-	18	0	1.85528	0	3.53362	1.69549	0	1.237	-1.88093	1
tRNA-Ala-AGC-5-1	chr6:28710589:28710660:+	72	AGGGGTGTAGCTCAGTGGTAGAGC	chr6:28710589:+	24	0	0.726443	0.921825	0	1.08368	0	1.237	0.473751	1
tRNA-Cys-GCA-9-2	chr7:149331129:149331200:+	72	GGGGGTATAGCTCAGG	chr7:149331129:+	16	0	9.26745	8.88389	9.2291	9.24995	9.43356	9.01316	0.106508	0.991807
tRNA-Glu-CTC-1-6	chr6:28982199:28982270:+	72	TCTCTGGTGGTCTAGTGGTTAGGATTCGGC	chr6:28982199:+	30	0	1.20734	2.45221	1.21571	1.08368	0.914747	2.68444	0.00821385	1
tRNA-Ala-CGC-2-1	chr6:28673836:28673907:-	72	ATGAGGCCCCGGGCTC	chr6:28673853:-	16	39	0	0	1.86596	0	0	0	-1.97194	1
tRNA-Trp-CCA-3-2	chr6:26331444:26331515:-	72	TCAGAAGGTTGCGTGTTCA	chr6:26331460:-	19	37	0.726443	3.02788	2.31257	1.08368	2.43994	0	-0.974757	1
tRNA-Pro-CGG-1-3	chr17:8222833:8222904:-	72	CGCGAGGTCCCGGGTTC	chr17:8222850:-	17	38	0	0	0	0	0	0	0	1
tRNA-Met-CAT-1-1	chr8:123157230:123157302:-	73	TCGTGAGTTCGTTCCTCACACGGGGCACAATAATTTTT	chr8:123157219:-	38	46	0	0	0	0	0	0	0	1
tRNA-Asp-GTC-2-4	chr1:161463034:161463105:-	72	CACGCGGGAGACCGGGGTTCGATTCCCCGACGGAGAGCCA	chr1:161463031:-	40	35	3.24933	4.97331	3.15952	4.40258	3.0147	2.96077	-0.468746	0.952536
tRNA-Gly-GCC-1-1	chr1:161443304:161443374:+	71	GCATGGGTGGTTCAATG	chr1:161443304:+	17	0	1.20734	0	0	1.08368	0	0	-0.386367	1
tRNA-Lys-CTT-1-1	chr14:58239895:58239967:-	73	GGCGCGGATTGTAACTTT	chr14:58239881:-	18	69	2.64072	3.02788	2.65311	2.72185	4.53175	1.237	0.767941	0.893766
tRNA-Arg-TCG-5-1	chr6:28543114:28543186:-	73	GACCACGTAGCCTAATGGAT	chr6:28543167:-	20	0	1.20734	2.45221	1.21571	1.69549	0	0	-1.67477	1
tRNA-iMet-CAT-1-6	chr6:27592821:27592892:-	72	CTCTGCTAGGTGCCTGTTT	chr6:27592810:-	19	64	0	0	0	0	0	0	0	1
tRNA-Cys-GCA-2-1	chr4:123508850:123508921:-	72	GTGGTAGAGCATTTGA	chr4:123508892:-	16	14	3.88222	4.23957	4.07645	4.54774	5.2209	5.38241	1.06706	0.577386
tRNA-Lys-TTT-6-1	chr6:27334990:27335062:-	73	TCGGTAGAACATCAGACTTTT	chr6:27335027:-	21	15	0	0	1.21571	2.45358	2.183	2.34234	3.61005	1
tRNA-Glu-CTC-1-3	chr1:161454608:161454679:-	72	TGGTGGTCTAGTGGTTAGGATTCGG	chr1:161454651:-	25	4	0	0.921825	0	1.08368	2.43994	1.237	2.84225	1
tRNA-Val-CAC-2-1	chr6:27280270:27280342:-	73	CGTTCGCCTGACACG	chr6:27280304:-	15	24	0	0	0	0	0	0	0	1
tRNA-Gln-CTG-1-5	chr17:8119752:8119823:+	72	AGCACTCTGGACTCTGAATCCAGCGATCCGAGTTCATATCTCGGT	chr17:8119772:+	45	20	3.74809	3.65863	2.92842	4.96462	2.43994	0	0.16615	1
tRNA-Arg-TCT-1-1	chr1:93847573:93847657:+	85	AAGGTTCCGGGTTCGAG	chr1:93847627:+	17	54	1.85528	3.75736	1.86596	0	0	0	-4.87047	1
tRNA-Asp-GTC-2-1	chr1:161440825:161440896:-	72	GTGAGTATCCCCGCCTGTCACGCGGGAGACCGGGGTTC	chr1:161440842:-	38	17	1.20734	0	0	1.08368	0.914747	0	0.407195	1
tRNA-Asp-GTC-2-8	chr12:96036021:96036092:+	72	CCTGTCACGCGGGAGACCGGGGTTT	chr12:96036051:+	25	30	0.726443	2.67063	2.31257	3.1434	3.30047	1.237	0.911856	1
tRNA-Glu-CTC-1-4	chr1:161462019:161462090:-	72	TCCCTGATGGTCTAGTGGTTAGGATTCGGCGCTCT	chr1:161462056:-	35	0	6.39452	6.1988	7.11422	7.08036	5.78135	6.41175	-0.102471	1
tRNA-Val-AAC-1-5	chr6:27753400:27753472:-	73	GTTTCCGTAGTGTCG	chr6:27753458:-	15	0	0	0.921825	1.21571	0	0	1.237	-0.722491	0.990275
tRNA-Gly-GCC-3-1	chr16:70778211:70778281:-	71	ATTGGTGGTTCAGTGGTAGAATTCTCGCCTGCCAC	chr16:70778245:-	35	2	1.56738	3.55264	1.86596	3.31549	4.00442	1.89304	0.822058	0.9238
tRNA-Asp-GTC-2-9	chr12:124927345:124927416:-	72	GGTTCGATTCCCCGACGGGGA	chr12:124927346:-	21	50	1.20734	0	0	1.69549	0	0	0.546448	1
tRNA-Glu-CTC-1-3	chr1:161454608:161454679:-	72	ACCGCCGTGGCCCGGGTTCGAT	chr1:161454622:-	22	36	0.726443	2.86028	0	1.08368	0	1.237	-1.54359	1
tRNA-Glu-CTC-1-1	chr1:146035692:146035763:+	72	GGTTAGGATTCGGCGCTCTCACCGCCGC	chr1:146035708:+	28	16	7.23111	7.3479	7.11422	6.20483	6.25258	6.73947	-0.824481	0.652101
tRNA-Lys-TTT-3-5	chr17:8119155:8119227:+	73	CGGATAGCTCAGTCGGTAGAGCATCAGACTTTTAATCTGAGG	chr17:8119158:+	42	3	0.726443	0.921825	1.21571	1.69549	2.65797	0	1.46176	1
tRNA-Val-CAC-1-5	chr5:181222395:181222467:-	73	TGACACGCGAAAGGT	chr5:181222421:-	15	32	0.726443	0	2.31257	0	2.84733	0	0.492301	1
tRNA-Gly-GCC-2-1	chr1:161523847:161523917:-	71	TCGTTTCCCGGCCAAT	chr1:161523850:-	16	52	0	2.19473	1.21571	2.45358	1.47013	0	0.431633	0.991807
tRNA-Cys-GCA-10-1	chr7:149377510:149377581:-	72	AGCTCAGGGGTAGAGCATTT	chr7:149377554:-	20	8	0	2.45221	0	2.72185	2.84733	2.34234	1.81661	0.682108
tRNA-Pro-TGG-1-1	chr14:20633006:20633077:+	72	ATATCCCGGACGAGCCC	chr14:20633061:+	17	55	0	1.47976	0	1.69549	1.47013	0	1.21277	0.934536
tRNA-Tyr-GTA-5-5	chr14:20683273:20683361:+	89	CGAAGGAGACGCTGCTGTTTT	chr14:20683355:+	21	82	0.726443	1.47976	0	1.08368	3.16465	1.89304	2.22381	1
tRNA-Gln-CTG-1-2	chr6:27519529:27519600:+	72	TCCAGCGATCCGAGTTC	chr6:27519567:+	17	38	6.06846	6.62208	4.70756	6.09099	5.87136	6.72103	0.263721	0.968592
tRNA-Asp-GTC-3-1	chr6:27583457:27583528:-	72	TCCTCGTTCGTATAG	chr6:27583514:-	15	0	0	0	0	0	0	0	0	1
tRNA-His-GTG-1-8	chr15:45200413:45200484:-	72	TGATCGTATAGTGGTTAGTACTCT	chr15:45200457:-	24	4	1.56738	0	2.92842	3.46923	1.87015	3.72397	1.61774	0.735928
tRNA-iMet-CAT-1-7	chr6:27902493:27902564:-	72	ATAACCCAGAGGTCGATG	chr6:27902514:-	18	33	2.48075	3.65863	3.83041	2.94797	3.30047	3.86501	0.00305849	1
tRNA-Pro-CGG-1-2	chr16:3172048:3172119:+	72	GGCTCGTTGGTCTAGGGGTATGATTCTCGCTTCG	chr16:3172048:+	34	0	4.69338	3.65863	5.03304	2.12377	2.183	2.34234	-2.63563	0.0504011
tRNA-Gly-GCC-2-5	chr16:70789507:70789577:+	71	GCATCGGTGGTTCAGTGGTAGAATTCTCGCCTGCCAC	chr16:70789507:+	37	0	1.85528	2.45221	2.65311	3.1434	2.183	1.237	0.0707621	1
tRNA-Gly-TCC-2-2	chr1:161447585:161447656:-	72	GTGGTATAGTGGTGAGCATAGCTGCCTTCCAAGCAGTTGACCCGGGTTC	chr1:161447602:-	49	6	2.64072	0	0	0	0	0	-3.16508	1
tRNA-Val-AAC-4-1	chr6:27681106:27681178:-	73	GTTCGTAACCGGGCGGAAAC	chr6:27681107:-	20	52	0	0	0	0	0	0	0	1
tRNA-Leu-CAG-1-5	chr1:161471123:161471205:+	83	GTCAGGATGGCCGGGCGGTCT	chr1:161471123:+	21	0	4.22288	3.75736	3.15952	4.32412	3.0147	3.19259	-0.17718	1
tRNA-Gly-GCC-1-2	chr1:161450677:161450747:+	71	GCATGGGTGGTTCAGTGGTATAATTCTCG	chr1:161450677:+	29	0	2.09517	1.88109	3.53362	0	0.914747	1.89304	-2.23635	0.674543
tRNA-Val-CAC-5-1	chr1:121020729:121020801:-	73	GTAGTGTAGTGGTTAT	chr1:121020780:-	16	6	4.53946	3.02788	2.92842	2.94797	2.65797	1.237	-1.42597	0.731348
tRNA-His-GTG-1-5	chr6:27158127:27158198:+	72	TGCCGTGATCGTATAGT	chr6:27158126:+	17	-1	7.09958	7.32394	7.75873	6.53596	6.07453	6.94412	-0.86843	0.293321
tRNA-Gly-GCC-2-1	chr1:161523847:161523917:-	71	GGTAGAATTCTCGCCTGCCACGCGGGAGGC	chr1:161523872:-	30	16	3.94488	0	0	1.08368	3.53889	3.19259	0.411266	0.993188
tRNA-Glu-CTC-1-3	chr1:161454608:161454679:-	72	TCCCTGGTGGTCTAGTGGTTAGGGTTCGGCGCTCTCAC	chr1:161454642:-	38	0	2.64072	3.02788	1.86596	2.72185	1.87015	3.86501	0.500822	1
tRNA-Glu-CTC-1-2	chr1:161447228:161447299:-	72	CTCACCGCCGCGGCCCGGGTTCGTTTCCCGGT	chr1:161447235:-	32	33	0	0	0	0	0	0	0	1
tRNA-Asp-GTC-2-9	chr12:124927345:124927416:-	72	GTGAGTATCCCCGCCTGTCACGCGGGAGACCGGGGTTCG	chr12:124927361:-	39	17	0	0	0	0	0	0	0	1
tRNA-Gly-GCC-2-2	chr2:156401147:156401217:-	71	ACATTGGTGGTTCAGTGGTAGAATTCTCGCCTGCC	chr2:156401183:-	35	0	2.64072	1.47976	1.21571	2.12377	0	2.34234	-0.248027	1
tRNA-Gly-GCC-5-1	chr16:70788694:70788764:+	71	CATTGGTGGTTCAGTGGTAGAA	chr16:70788695:+	22	1	6.81927	5.64956	6.1246	5.80355	7.00534	6.52238	0.246227	0.968592
tRNA-Asp-GTC-2-6	chr6:27479674:27479745:+	72	CCGGGGTTCGATTCCCC	chr6:27479720:+	17	46	0	2.19473	2.31257	0	0	1.237	-2.62839	1
tRNA-Gly-TCC-2-3	chr1:161454966:161455037:-	72	GCGTTGGTGGTATAGAGGTGAGCAT	chr1:161455013:-	25	0	1.85528	1.47976	1.21571	2.45358	1.47013	0	0.120638	1
tRNA-Asn-GTT-3-1	chr1:144419267:144419340:+	74	GCTGTTAACCGAAAGGTT	chr1:144419298:+	18	31	1.56738	0	2.92842	1.69549	0.914747	2.34234	-0.23671	1
tRNA-Gly-TCC-2-3	chr1:161454966:161455037:-	72	GCGTTAGTGGTATAGTGGTGAGCATAGCTGCCT	chr1:161455005:-	33	0	2.30081	1.88109	1.86596	1.69549	0	1.89304	-0.999265	1
tRNA-Glu-TTC-4-1	chr1:16535279:16535350:-	72	GCCGCCGCGGCCCGGGTTC	chr1:16535296:-	19	36	0.726443	0.921825	0	1.08368	0	1.237	0.434121	1
tRNA-Gly-GCC-2-4	chr16:70779039:70779109:-	71	GCAATGGTGGTTCAGTGGTAGAATTCTCGCCTGC	chr16:70779076:-	34	0	3.34536	2.67063	4.18533	2.72185	2.65797	4.11145	-0.223913	1
tRNA-Leu-CAA-4-1	chr1:248873855:248873960:+	106	GGAGGCGTGGGTTCGAATCCCACTTCTGACA	chr1:248873930:+	31	75	2.09517	0	2.31257	2.45358	2.43994	0	0.325544	1
tRNA-Gly-TCC-2-5	chr1:161469757:161469828:-	72	GCGTTGGTGGTATAGTGGCGAGCATAGCTGCCTTCCAAGCAGTTGAC	chr1:161469782:-	47	0	0	1.47976	0	0	0.914747	0	-0.628397	1
tRNA-Lys-CTT-2-5	chr16:3175691:3175763:+	73	CTCAGTCGGTAGAGCATGAGACTCTT	chr16:3175701:+	26	10	2.91563	3.17801	4.28657	2.72185	3.53889	2.68444	-0.572913	0.964196
tRNA-Ala-AGC-8-2	chr8:66114189:66114261:+	73	GGGGGATTAGCTCAAACGG	chr8:66114189:+	19	0	0	0.921825	1.21571	1.08368	0	0	-0.655114	0.990275
tRNA-Leu-CAG-2-1	chr16:57299951:57300033:+	83	GTCAGGATGGCCGAGCGGTCTAAGGCTG	chr16:57299951:+	28	0	1.85528	0.921825	0	1.69549	1.47013	0	0.142728	1
tRNA-Gly-GCC-2-3	chr6:27902908:27902978:-	71	TAGAATTCTCGCCTGCCACGCGGGAGGC	chr6:27902933:-	28	18	0	0	0	0	0.914747	0	1.22724	1
tRNA-Leu-AAG-1-1	chr5:181097474:181097555:-	82	AGTCTCTTCGGAGGCGTGGGTTC	chr5:181097491:-	23	42	3.03564	4.65259	3.35866	4.91195	4.15539	2.68444	0.34659	0.984004
tRNA-Gly-TCC-2-5	chr1:161469757:161469828:-	72	GCGTTGGTGGTATAGTGGTGAGCATAGCTGCCTTTCAAGCAGTTG	chr1:161469784:-	45	0	0	0	0	0	0	0	0	1
tRNA-Lys-CTT-2-4	chr6:26556546:26556618:+	73	GCCCGGCTAGCTCAGTCGGTAGATCATGAGACTCTT	chr6:26556546:+	36	0	1.56738	3.75736	4.46995	2.45358	1.87015	1.237	-2.0285	0.559722
tRNA-Gly-GCC-2-4	chr16:70779039:70779109:-	71	GCATTGGTGGTTCAGTGGTAGAATTCTTGCCTGCCACGCGGGA	chr16:70779067:-	43	0	0.726443	0	0	1.08368	0.914747	0	1.07597	1
tRNA-Trp-CCA-3-2	chr6:26331444:26331515:-	72	TTGCGTGTTCAAATCACATCGGGGTCACCA	chr6:26331441:-	30	45	0	0	0	0	0	0	0	1
tRNA-Val-AAC-1-1	chr3:169772230:169772302:+	73	ACACGCGAAAGGTCCCCGGTT	chr3:169772264:+	21	34	5.85664	6.1451	4.70756	4.80046	3.74344	3.86501	-1.53112	0.372091
tRNA-Val-CAC-1-4	chr5:181173650:181173722:+	73	GTTTACGTAGTGTAGTGG	chr5:181173650:+	18	0	2.78471	2.19473	3.68964	2.45358	1.47013	1.237	-1.46416	1
tRNA-Gln-CTG-1-1	chr6:18836171:18836242:+	72	GGTTAGCACTCTGGACTCTGAATCCAGCGATCCGAGTTC	chr6:18836187:+	39	16	2.91563	2.45221	1.86596	3.46923	2.84733	2.96077	0.714357	0.943318
tRNA-Gly-GCC-1-5	chr21:17454789:17454859:-	71	AGAATTCTCGCCTGCC	chr21:17454825:-	16	19	11.518	10.21	9.69509	11.005	9.22743	10.5784	-0.242265	0.990275
tRNA-Gly-GCC-2-3	chr6:27902908:27902978:-	71	GCATTGGCGGTTCAGTGGTAGAATTCTCGCCTGCC	chr6:27902944:-	35	0	2.78471	3.55264	3.53362	2.45358	2.183	3.39226	-0.649435	0.951134
tRNA-Glu-CTC-1-1	chr1:146035692:146035763:+	72	TTCGGCGCTCTCACCGCCGCGGCCCG	chr1:146035716:+	26	24	2.78471	3.02788	0	2.94797	3.83578	0	0.600336	0.97498
tRNA-Glu-CTC-1-6	chr6:28982199:28982270:+	72	TCCCTGGTGGTCTAGTGGTTAGGATTCGGCGCACTCAC	chr6:28982199:+	38	0	1.85528	0.921825	0	0	1.47013	3.19259	1.42947	1
tRNA-Glu-TTC-4-2	chr1:161422093:161422164:-	72	TCCCTAGTGGTCTAGTGGCTAGGATTCGGCGCTT	chr1:161422131:-	34	0	0	2.45221	2.31257	2.12377	1.47013	1.89304	-0.0803897	1
tRNA-Gly-GCC-3-1	chr16:70778211:70778281:-	71	GCATTGGTGGTTCAGCGGTA	chr16:70778262:-	20	0	1.85528	3.02788	2.31257	1.69549	2.84733	1.237	-0.441801	1
tRNA-Val-TAC-4-1	chr6:27290626:27290698:+	73	GTTTCCGTGGTGTAGTGGTTA	chr6:27290626:+	21	0	3.6002	2.45221	2.92842	0	0	1.237	-4.23348	1
tRNA-Gly-GCC-1-5	chr21:17454789:17454859:-	71	GGCATGGGTGGTTCAGTGGTAGAATTCTC	chr21:17454832:-	29	-1	3.03564	1.47976	1.21571	2.45358	2.84733	3.19259	0.776663	0.939476
tRNA-Arg-ACG-1-1	chr6:26328140:26328212:+	73	GGGCCAGTTGCGCAATGGATAAC	chr6:26328140:+	23	0	3.24933	1.47976	3.35866	2.72185	3.0147	0	-0.597603	1
tRNA-Lys-TTT-3-1	chr1:204506527:204506599:+	73	GCCGGATAGCTCAGTCG	chr1:204506528:+	17	1	1.85528	0.921825	1.86596	0	0	0	-3.33253	1
tRNA-Glu-TTC-2-2	chr15:26082234:26082305:-	72	CCACCCAGGCGGCCCGGGTTCGACTCC	chr15:26082245:-	27	34	0	0	0	0	0	0	0	1
tRNA-Val-CAC-1-3	chr5:181102253:181102325:-	73	GTTTCCGTATTGTAG	chr5:181102311:-	15	0	1.56738	1.47976	3.35866	0	0	1.237	-3.37399	0.363097
tRNA-Glu-CTC-1-7	chr6:125780247:125780318:-	72	GGTCTAGTGGTTAGGAT	chr6:125780294:-	17	8	3.81671	1.88109	2.65311	1.69549	2.183	0	-1.82722	1
tRNA-Gln-CTG-1-2	chr6:27519529:27519600:+	72	AGCACTCTGGACTCTGAATCCAGCGATCCGAGTTCA	chr6:27519549:+	36	20	3.03564	1.88109	2.31257	2.72185	1.47013	0	-0.919468	0.860917
tRNA-Gly-GCC-1-1	chr1:161443304:161443374:+	71	GCGTGGGTGGTTCAGTGGTAGAATTCTCGCCTGC	chr1:161443304:+	34	0	3.67604	3.17801	4.07645	3.85132	3.4246	5.00956	0.601689	0.929926
tRNA-Cys-GCA-9-1	chr3:132231798:132231869:-	72	CAAGAGGTCCCTGGTTCAAA	chr3:132231812:-	20	38	2.30081	0	0	1.08368	1.87015	0	-0.0718052	1
tRNA-iMet-CAT-1-4	chr6:26330301:26330372:-	72	GCGGAAGCGTGCTGGGCCCATAACCC	chr6:26330333:-	26	14	1.20734	0.921825	1.21571	0	0	0	-2.53017	1
tRNA-Ser-AGA-2-2	chr6:27478812:27478893:+	82	GTGGTCGTGGCCGAGTGG	chr6:27478812:+	18	0	1.85528	0.921825	3.68964	2.72185	2.43994	2.34234	-0.0570307	1
tRNA-Thr-CGT-3-1	chr6:28648207:28648280:-	74	GAGATCCTGGGTTCGAAT	chr6:28648220:-	18	43	2.09517	0	0	0	0	2.68444	0.662879	1
tRNA-Gly-TCC-1-1	chr19:4724070:4724141:+	72	GCGTTGGTGGAATAGT	chr19:4724070:+	16	0	2.30081	0	0	1.69549	1.47013	1.237	0.333663	1
tRNA-Gly-TCC-2-5	chr1:161469757:161469828:-	72	CAAGCAGTTGACCCGGGTTCGTTTCCCGGCCAACGCAC	chr1:161469756:-	38	35	0	1.47976	0	0	0.914747	0	-0.631759	1
tRNA-Pro-AGG-1-1	chr16:3191989:3192060:+	72	GTCTAGGGGTATGATTCTCGCT	chr16:3191998:+	22	9	3.52016	3.17801	2.92842	2.12377	3.0147	0	-1.21516	0.831244
tRNA-iMet-CAT-1-4	chr6:26330301:26330372:-	72	AGCAGAGTGGCGCAGCGGACGCGTGCTGGGCCC	chr6:26330340:-	33	0	1.56738	1.47976	1.21571	0	0	0	-3.06677	1
tRNA-Gly-GCC-1-2	chr1:161450677:161450747:+	71	TGGGTGGTTCAGTGGTAGAAT	chr1:161450680:+	21	3	2.48075	4.01852	3.68964	4.24115	3.64479	5.63966	1.30899	0.596064
tRNA-Gly-GCC-2-3	chr6:27902908:27902978:-	71	GCATTGGTGGTTCAGTTGTAGAATTCTCGCCTG	chr6:27902946:-	33	0	1.20734	0	0	0	2.65797	0	1.82841	1
tRNA-Val-CAC-2-1	chr6:27280270:27280342:-	73	GACACGCGAAAGGTCCCCGGTTCG	chr6:27280286:-	24	33	3.03564	0	2.65311	0	1.47013	1.237	-1.98847	1
tRNA-Gly-GCC-1-4	chr1:161465468:161465538:+	71	AGTGGTAGAATTCCCGCCTGC	chr1:161465481:+	21	13	0	0	1.21571	0	0	0	-0.697862	1
tRNA-Gly-TCC-2-6	chr1:161531113:161531184:+	72	GCGTCGGTGGTATAGTGGT	chr1:161531113:+	19	0	3.14644	3.02788	1.86596	3.46923	2.183	2.96077	0.162789	1
tRNA-Gly-GCC-5-1	chr16:70788694:70788764:+	71	GCATTGGTGGTTCAGTGTTAGAATTCTCGCCTGC	chr16:70788694:+	34	0	3.24933	3.84976	4.55357	3.46923	3.53889	4.32187	-0.153443	1
tRNA-Leu-CAG-1-6	chr1:161530342:161530424:-	83	GTCAGGATGACCGAGCGGCCTAA	chr1:161530402:-	23	0	0	0	0	0	0	0	0	1
tRNA-Lys-TTT-11-1	chr12:27690373:27690445:+	73	AGAGCATCAGACTTTTAATCTGAGG	chr12:27690393:+	25	20	0.726443	0	0	0	0	1.89304	1.27623	0.951134
tRNA-Ser-GCT-6-1	chr6:26305490:26305573:-	84	GCGTGGGTTCGAATCC	chr6:26305501:-	16	57	0	0	0	0	0	0	0	1
tRNA-Asp-GTC-2-3	chr1:161455624:161455695:-	72	CGCGGGAGACCGGGGTTAGATTCCCCGACGGGGAGCCA	chr1:161455621:-	38	37	1.20734	0.921825	2.65311	1.08368	0.914747	0	-1.72523	1
tRNA-Ile-AAT-3-1	chr6:27275211:27275284:-	74	TCGATCCCCGTACTGGCCACCA	chr6:27275208:-	22	55	4.1714	4.70301	4.18533	5.48085	5.58249	4.94747	1.02744	0.469532
tRNA-Gly-TCC-3-1	chr17:8221548:8221619:+	72	GCGTTGGTGATATAGTG	chr17:8221548:+	17	0	2.30081	0.921825	1.21571	2.12377	1.87015	2.34234	0.633908	1
tRNA-iMet-CAT-1-2	chr6:26286526:26286597:+	72	GAGCGGAAGCGTGCTGGGCCC	chr6:26286538:+	21	12	1.56738	0	0	0	0	0	-1.99806	0.79826
tRNA-Asp-GTC-2-6	chr6:27479674:27479745:+	72	AGTATAGTGGTGAGTATCCCCGCCTGTC	chr6:27479682:+	28	8	0	1.47976	2.65311	2.12377	0	0	-0.907608	0.951134
tRNA-Cys-GCA-10-1	chr7:149377510:149377581:-	72	TGACTGCAGATCAAGAGG	chr7:149377537:-	18	27	0.726443	0	0	4.96462	3.30047	3.72397	5.69779	0.00885461
tRNA-Gly-CCC-3-1	chr17:19860862:19860932:+	71	GGTAGAATTCTCGCCTCC	chr17:19860878:+	18	16	4.86522	5.26939	4.77879	5.2457	4.99925	6.10547	0.549675	0.911653
tRNA-Gly-GCC-3-1	chr16:70778211:70778281:-	71	GCATTGGTGGTTCAGTGGTAGAATTCACGCCTGCC	chr16:70778247:-	35	0	0.726443	2.45221	1.86596	1.69549	0.914747	1.237	-0.788799	1
tRNA-Pro-AGG-2-8	chr16:3189634:3189705:+	72	GATTCTCGCTTGGGTTGCGAGAGGTCCCGGGTTC	chr16:3189655:+	34	21	0	0	0	0	1.47013	0	1.91113	1
tRNA-Lys-CTT-2-4	chr6:26556546:26556618:+	73	GCCCGGCTAGCTCAGTCGGTAGAGCAGGAGACTCTTAAT	chr6:26556546:+	39	0	1.56738	0	4.46995	2.45358	6.09335	0	1.65033	0.951134
tRNA-Asp-GTC-2-11	chr17:8222238:8222309:-	72	GAGTCTCCCCGCCTGTC	chr17:8222274:-	17	19	0	0	0	0	0	0	0	1
tRNA-Lys-TTT-3-5	chr17:8119155:8119227:+	73	GCCCGGATAGCTCAATCGGTAGAG	chr17:8119155:+	24	0	0.726443	1.88109	0	0	0	1.89304	-0.38378	1
tRNA-Ala-AGC-2-1	chr6:28838444:28838515:-	72	GGGGGTGTAGCTCAGTGGTAGAGCGCGTGCTTAG	chr6:28838482:-	34	0	2.09517	0	2.31257	2.12377	0	0	-1.10145	1
tRNA-Gly-GCC-1-5	chr21:17454789:17454859:-	71	GCATGGATGGTTCAGTGGTAGAAT	chr21:17454836:-	24	0	1.56738	1.47976	0	1.08368	2.183	2.68444	1.29756	1
tRNA-Glu-CTC-1-6	chr6:28982199:28982270:+	72	GGTTAGGATTCGGCGCTCTCACCGCCG	chr6:28982215:+	27	16	3.43541	1.88109	3.35866	0	1.87015	1.237	-2.3802	1
tRNA-Gly-CCC-2-1	chr2:70248991:70249061:-	71	CTGGTGTAGTGGTATCATGCAAGATTCCCATTCT	chr2:70249022:-	34	6	0	0	0	0	1.87015	0	2.44923	1
tRNA-Trp-CCA-3-3	chr17:8186358:8186429:+	72	AACGGTAGCGCTTCTGACTC	chr17:8186371:+	20	13	0	0	0	0	0	0	0	1
tRNA-Gly-GCC-2-1	chr1:161523847:161523917:-	71	GCATTGGTAGTTCAGTGGTAGAATTCTCGCCTGC	chr1:161523884:-	34	0	5.78994	7.15312	6.80858	7.67763	4.78436	7.24447	0.311967	0.981167
tRNA-Cys-GCA-9-4	chr7:149707669:149707740:+	72	TAGCTCAGGGGTAGAGCATTTGACTG	chr7:149707676:+	26	7	0	2.19473	1.86596	0	2.84733	2.68444	0.938113	1
tRNA-Val-CAC-1-4	chr5:181173650:181173722:+	73	GTTTCCGTAATGTAGTGG	chr5:181173650:+	18	0	3.14644	0.921825	3.35866	3.60814	2.65797	1.237	0.0153245	1
tRNA-Pro-TGG-3-4	chr16:3184133:3184204:-	72	TCCCGGACGAGCCCTCT	chr16:3184130:-	17	58	0	0	0	2.12377	0.914747	0	3.07616	1
tRNA-Gly-GCC-1-5	chr21:17454789:17454859:-	71	TTGATTCCCGGCCCATGCACCA	chr21:17454786:-	22	52	0	0	0	0	0.914747	1.237	2.11967	1
tRNA-Ser-AGA-4-1	chr6:27553413:27553494:-	82	TCCCCGCGCAGGTTCGAATCCT	chr6:27553423:-	22	50	1.20734	0	0	1.69549	0.914747	1.89304	1.8677	1
tRNA-Val-CAC-1-5	chr5:181222395:181222467:-	73	AAGGTGGTTTCCGTAGTGTAGTGGTTATC	chr5:181222445:-	29	-6	0	1.47976	3.15952	5.44422	0	3.39226	2.49018	0.62055
tRNA-His-GTG-1-8	chr15:45200413:45200484:-	72	AGCCGTGATCGTATAGTGGTTAGTACTCTG	chr15:45200456:-	30	-1	1.56738	0	0	0	0	3.56762	2.19574	1
tRNA-Glu-CTC-1-6	chr6:28982199:28982270:+	72	TCCCTGGTGGTCTAGTGGTTAGTATTCGGCGCTCTCACC	chr6:28982199:+	39	0	0.726443	0	3.15952	2.12377	1.87015	0	-0.430322	1
tRNA-Arg-CCG-2-1	chr17:68019897:68019969:-	73	AGCTGGGGATTGTGGGTTCGAGTCCCATCTGGGTCGCGTGAGATTAGTTTT	chr17:68019882:-	51	37	0	1.47976	2.31257	0	3.16465	1.237	0.788354	1
tRNA-Val-CAC-14-1	chr1:145157157:145157229:+	73	GCGAAAGGCCCCCGG	chr1:145157195:+	15	38	0	0	0	0	0	0	0	1
tRNA-Glu-CTC-1-7	chr6:125780247:125780318:-	72	TGGTTAGGATTCGGCGCTCTCACCGCCGCGGCCCGGGTTCGATTCCCGG	chr6:125780255:-	49	15	1.20734	1.47976	0	3.1434	0.914747	1.237	1.65163	1
tRNA-Leu-CAG-1-4	chr1:161463742:161463824:+	83	CGTTCAGGTCGCAGTC	chr1:161463772:+	16	30	0	0	0	1.69549	2.43994	1.89304	4.22294	1
tRNA-Ser-TGA-2-1	chr6:27545689:27545770:+	82	AGTCGTGGCCGAGTGGTTAAG	chr6:27545691:+	21	2	3.52016	3.31399	3.35866	2.45358	3.64479	2.34234	-0.495112	0.975739
tRNA-Leu-CAG-1-7	chr6:26521208:26521290:+	83	CGTCAGGATGGCCGAGCGGTCTAAG	chr6:26521207:+	25	-1	1.85528	2.86028	3.15952	2.45358	1.87015	3.72397	0.202969	1
tRNA-Asp-GTC-2-8	chr12:96036021:96036092:+	72	TCCCCGCCTGTCACG	chr12:96036045:+	15	24	2.78471	4.4312	1.21571	2.94797	4.22534	3.72397	0.381609	0.976002
tRNA-Gly-GCC-2-6	chr17:8125746:8125816:+	71	GTATTGGTGGTTCAGTGG	chr17:8125746:+	18	0	0.726443	0.921825	2.65311	0	0	3.19259	0.269104	1
tRNA-Gly-TCC-2-5	chr1:161469757:161469828:-	72	AGTGGTGAGCATAGCTG	chr1:161469799:-	17	13	1.56738	2.19473	1.21571	1.69549	3.4246	0	0.846058	1
tRNA-Gly-GCC-2-6	chr17:8125746:8125816:+	71	GCATTGGTGGTTCAGTGGTATAATTCT	chr17:8125746:+	27	0	2.48075	1.47976	3.35866	2.72185	2.65797	1.237	-0.269718	0.996429
tRNA-Val-AAC-1-5	chr6:27753400:27753472:-	73	GTTTCTGTAGTGTAGTGGTTATCACGTTCGC	chr6:27753442:-	31	0	1.20734	0	3.35866	0	0	0	-4.09954	1
tRNA-iMet-CAT-1-2	chr6:26286526:26286597:+	72	AGCGGAAGCGTGCTGGTCCC	chr6:26286539:+	20	13	0.726443	0	0	1.08368	0	0	0.266041	1
tRNA-Asp-GTC-2-5	chr1:161470415:161470486:-	72	GGGAGACCGGGGTTCGATTCCTCGACGGGGAGCCA	chr1:161470412:-	35	40	0	0.921825	0	0	1.47013	0	1.01967	0.970916
tRNA-Leu-AAG-1-1	chr5:181097474:181097555:-	82	GGTAGCGTGGCCGAGCGGTCTAGGG	chr5:181097531:-	25	0	1.56738	0	0	0	0	2.34234	0.952429	1
tRNA-Val-AAC-1-1	chr3:169772230:169772302:+	73	GTTTCCGTAGTGTAGGGGTTATCA	chr3:169772230:+	24	0	1.85528	0	0	0	0	0	-2.1681	1
tRNA-Met-CAT-3-1	chr6:28944575:28944647:+	73	TCCTGAGTTCGAACCTCAGAGGGGGCAAGGCGTCTGTTTT	chr6:28944621:+	40	46	0	0	0	1.08368	0	0	1.22724	1
tRNA-Pro-TGG-3-4	chr16:3184133:3184204:-	72	AAATCCCGGACGAGCCCTCTTT	chr16:3184128:-	22	55	0.726443	2.19473	1.21571	2.12377	1.87015	0	0.162306	1
tRNA-Gly-GCC-2-2	chr2:156401147:156401217:-	71	GCGGGAGGCCCGGGTTCGTTTCCCGGC	chr2:156401154:-	27	37	0	0.921825	0	0	0	0	-0.698868	1
tRNA-Val-AAC-3-1	chr6:27650928:27651000:-	73	AGTGTAGTGGTTATCACGTTCGCCT	chr6:27650968:-	25	8	2.64072	2.86028	2.31257	1.08368	0	0	-3.70817	1
tRNA-Gly-GCC-5-1	chr16:70788694:70788764:+	71	CATTGGTGGTTCAGTGGCAGAAT	chr16:70788695:+	23	1	0	0	0	0	0	0	0	1
tRNA-iMet-CAT-1-8	chr17:82494721:82494792:-	72	TCGAAACCATCCTCTGC	chr17:82494723:-	17	53	2.09517	3.02788	2.92842	2.94797	2.183	2.68444	-0.11013	1
tRNA-Asp-GTC-2-11	chr17:8222238:8222309:-	72	ACGCGCGAGACCGGGGTTC	chr17:8222255:-	19	36	0	0	0	0	0	0	0	1
tRNA-Lys-TTT-2-1	chr11:122559947:122560019:+	73	AGACTTTTAATCTGAG	chr11:122559975:+	16	28	3.14644	2.19473	1.21571	0	2.43994	1.89304	-0.879258	0.907134
tRNA-Glu-TTC-1-1	chr2:130337128:130337199:-	72	CTAGCGGTTAGGATTCCTGGTTTTCACCCA	chr2:130337159:-	30	11	1.85528	0	2.31257	0	0	1.89304	-1.33958	1
tRNA-Val-CAC-1-4	chr5:181173650:181173722:+	73	TTCGTAACCGGGCGGAAAC	chr5:181173703:+	19	53	0.726443	0	0	0	0	0	-0.6957	0.990275
tRNA-Thr-TGT-6-1	chr5:181191687:181191758:-	72	GGGCCTGCTTCCGTCTTT	chr5:181191675:-	18	66	0.726443	0.921825	1.86596	2.12377	2.65797	1.237	1.44839	0.79576
tRNA-Val-CAC-4-1	chr1:143803994:143804066:-	73	CACACGCGAAAGGCCCCCGGTTC	chr1:143804011:-	23	33	0	0	0	0	0	0	0	1
tRNA-Val-CAC-4-1	chr1:143803994:143804066:-	73	GTTTCCGTAGTGTAGTGGTTACCACGTTCGC	chr1:143804036:-	31	0	2.30081	0.921825	3.83041	1.69549	0	0	-3.00056	1
tRNA-Leu-CAG-1-4	chr1:161463742:161463824:+	83	GTCAAGATGGCCGAG	chr1:161463742:+	15	0	1.85528	3.17801	1.21571	2.45358	0.914747	0	-1.16719	0.869579
tRNA-Asp-GTC-2-6	chr6:27479674:27479745:+	72	GGGAGACCGGGGTTCGTTTCCCCGACGGGGAGC	chr6:27479714:+	33	40	1.20734	0.921825	0	0	0	0	-1.93922	1
tRNA-Glu-CTC-1-3	chr1:161454608:161454679:-	72	GGGATTCGGCGCTCT	chr1:161454645:-	15	20	0.726443	1.88109	1.21571	1.69549	0.914747	1.89304	0.307915	1
tRNA-Pro-TGG-3-5	chr16:3188094:3188165:+	72	ATCCCGGACGAGCCCCCTTTTT	chr16:3188151:+	22	57	1.56738	1.88109	1.86596	2.45358	3.0147	0	0.742326	0.951134
tRNA-Gly-TCC-2-6	chr1:161531113:161531184:+	72	GCGTTAGTGGTATAGTGGTGAGCATAGCTGCCT	chr1:161531113:+	33	0	2.30081	1.88109	1.86596	1.69549	0	1.89304	-0.999265	1
tRNA-Ala-TGC-6-1	chr6:28758364:28758435:-	72	GAGGCCCCGGGTTCGTTCCCCGGCA	chr6:28758370:-	25	41	0	0.921825	0	0	0	0	-0.698536	1
tRNA-Gly-TCC-2-6	chr1:161531113:161531184:+	72	ATAGCTGCCCTCCAAGC	chr1:161531136:+	17	23	0	0	0	0	0	0	0	1
tRNA-Glu-CTC-1-6	chr6:28982199:28982270:+	72	CCGCCGCGGCCCGGGTTCGTT	chr6:28982236:+	21	37	0	0	0	0	0	0	0	1
tRNA-Cys-GCA-19-1	chr7:149613065:149613136:-	72	TGGGGGTATAGCTCAGGGG	chr7:149613119:-	19	-1	1.20734	0	1.21571	0	1.47013	0	-0.436814	1
tRNA-Val-AAC-2-1	chr5:181188416:181188488:-	73	TCCGTAGTGTAGTGGTCATCA	chr5:181188465:-	21	3	0	1.47976	1.86596	1.08368	0	2.68444	0.59051	1
tRNA-Gly-TCC-2-4	chr1:161462376:161462447:-	72	GCGGTGGTGGTATAGTGGTGAGCATAGCTGCCTTCCAAGCAGTTGACCCG	chr1:161462398:-	50	0	1.20734	0.921825	1.21571	1.08368	0	2.34234	0.501834	1
tRNA-Asp-GTC-2-5	chr1:161470415:161470486:-	72	GTCACGCGGGAGACCGGGGTTCGACTCCCCGACGGGGAGCCA	chr1:161470412:-	42	33	1.56738	0	1.21571	2.12377	0.914747	0	0.344808	0.997232
tRNA-Glu-TTC-2-2	chr15:26082234:26082305:-	72	GTTTTCACCCAGGCG	chr15:26082261:-	15	30	0.726443	0	0	0	0	1.237	0.266749	1
tRNA-Ala-TGC-7-1	chr6:28802800:28802870:-	71	GGGGGTGTAGCTCAGAGGTAGAGC	chr6:28802847:-	24	0	0	0	0	0	0	0	0	1
tRNA-Ala-CGC-3-1	chr2:156400769:156400840:+	72	GGGGATGTAGCTCAGTTGT	chr2:156400769:+	19	0	2.48075	3.55264	4.70756	6.96875	6.46986	0	2.41456	0.319373
tRNA-Gly-TCC-2-2	chr1:161447585:161447656:-	72	GTATAGTGGTGAGCATAGCTGCCTTCCAAGCAGTTGACC	chr1:161447609:-	39	9	0.726443	0	0	0	0	0	-0.694996	1
tRNA-Glu-CTC-1-3	chr1:161454608:161454679:-	72	TCCCTGGTGGTCTAGTGGTTAGGACTCGGCGCTCT	chr1:161454645:-	35	0	6.74198	7.05948	7.69571	7.93025	6.59404	6.73947	0.00249248	1
tRNA-Gly-TCC-2-4	chr1:161462376:161462447:-	72	GCGTTGGGGGTATAGTGGTGAGCATA	chr1:161462422:-	26	0	1.56738	1.88109	1.21571	2.12377	1.47013	2.34234	0.575956	1
tRNA-Gly-TCC-2-4	chr1:161462376:161462447:-	72	CAGTTGACCCGGGTT	chr1:161462394:-	15	39	2.64072	4.23957	3.53362	2.12377	3.16465	2.68444	-0.974042	0.761241
tRNA-Gln-CTG-1-1	chr6:18836171:18836242:+	72	ATCCAGCGATCCGAGTTCAAAT	chr6:18836208:+	22	37	1.20734	1.47976	0	2.94797	2.65797	3.99348	2.98617	1
tRNA-Val-AAC-3-1	chr6:27650928:27651000:-	73	TCACGTTCGCCTAAC	chr6:27650965:-	15	21	0	0	0	0	0	0	0	1
tRNA-Gly-GCC-1-1	chr1:161443304:161443374:+	71	TCATGGGTGGTTCAGTGGTAGAAT	chr1:161443304:+	24	0	0	0	0	2.12377	2.84733	1.89304	4.62455	0.0867478
tRNA-Ala-CGC-2-1	chr6:28673836:28673907:-	72	TCCCCGGCATCTCCAAGGCGATCACGTAGATTTT	chr6:28673817:-	34	57	1.20734	2.19473	1.21571	2.72185	0.914747	2.34234	0.740251	1
tRNA-Cys-GCA-6-1	chr3:132229100:132229171:-	72	TAGCTCAGTGGTAGAGCATTTGACTGC	chr3:132229138:-	27	7	1.85528	3.02788	0	1.08368	2.65797	4.94747	1.83293	0.674543
tRNA-Asn-GTT-2-8	chr1:144567515:144567588:-	74	AGCGCGTTCGGCTGTTAACC	chr1:144567548:-	20	21	0	0	0	0	0	0	0	1
tRNA-Gly-GCC-2-1	chr1:161523847:161523917:-	71	CCGGCCAATGCACTTTC	chr1:161523842:-	17	59	0	0	0	0	1.47013	0	1.96945	1
tRNA-Leu-AAG-1-3	chr5:181174044:181174125:-	82	AGGTAGCGTGGCCGAGCGGTCTA	chr5:181174104:-	23	-1	2.09517	0	0	1.08368	1.87015	3.56762	1.95095	1
tRNA-Glu-CTC-2-1	chr1:248874248:248874319:+	72	TCCCCCGTGGTCTAGTGGTTAGGATTCGGCGCTCTC	chr1:248874248:+	36	0	1.85528	2.45221	1.86596	0	0.914747	3.19259	-0.146135	1
tRNA-Asp-GTC-2-6	chr6:27479674:27479745:+	72	TGTCACGCGGGAGACCGGGGTT	chr6:27479706:+	22	32	1.56738	0.921825	2.31257	0	2.84733	1.237	0.283856	1
tRNA-Glu-CTC-1-5	chr1:161469399:161469470:-	72	TCCCTGGTGTTCTAGTGGTTAGGATTCGGCGCTCTCACCGCCGCG	chr1:161469426:-	45	0	0	0.921825	0	0	2.183	1.237	2.33088	1
tRNA-Gly-CCC-1-1	chr1:16545939:16546009:-	71	GCATTGGGGGTTCAGTGGTAGAATTC	chr1:16545984:-	26	0	0.726443	0	0	0	0.914747	1.89304	1.81948	1
tRNA-Leu-CAG-1-7	chr6:26521208:26521290:+	83	GCCAGGATGGCCGAGCGGTCTAA	chr6:26521208:+	23	0	3.34536	2.67063	1.86596	2.94797	3.16465	2.34234	0.107166	1
tRNA-Pro-TGG-3-1	chr5:181188854:181188925:-	72	GAGCGGTCCCGGGTTC	chr5:181188871:-	16	39	0	0	1.21571	1.08368	0	0	0.264199	1
tRNA-Cys-GCA-13-1	chr7:149355675:149355746:-	72	ATAGCTCAGGGGTAGAGC	chr7:149355723:-	18	6	0.726443	1.88109	0	2.12377	0	0	-0.0699927	1
tRNA-Gly-TCC-2-2	chr1:161447585:161447656:-	72	GCGTCGGTGGTATAGTGG	chr1:161447639:-	18	0	1.56738	2.19473	1.86596	1.69549	0	2.34234	-0.461092	1
tRNA-Asp-GTC-2-3	chr1:161455624:161455695:-	72	GTCACGCGGGAGACCGGGGTTCGATTCCCCGACGGGGAGCCAA	chr1:161455620:-	43	33	0	0	0	0	0	0	0	1
tRNA-Thr-AGT-6-1	chr6:27162271:27162344:+	74	AGGAGATCCTAGGTTC	chr6:27162312:+	16	41	0	0	0	0	0	0	0	1
tRNA-Asp-GTC-2-5	chr1:161470415:161470486:-	72	CACGCGGGAGACCGGGGTTCGATTCCCCGACGTGGAGCC	chr1:161470413:-	39	35	0	0	0	1.08368	0	0	1.22724	1
tRNA-Gly-GCC-1-2	chr1:161450677:161450747:+	71	GCATGGGTGGTTCAGTGGCAGAATTCTCG	chr1:161450677:+	29	0	1.85528	0.921825	1.86596	1.08368	2.183	2.68444	0.686956	0.939476
tRNA-Gly-TCC-2-4	chr1:161462376:161462447:-	72	GCGTTGGCGGTATAGTGGTGAGCATAGCTGCCTTC	chr1:161462413:-	35	0	2.09517	1.47976	0	2.12377	1.47013	0	-0.0069984	1
tRNA-Asp-GTC-2-2	chr1:161448243:161448314:-	72	CGGGAGCCCGGGGTTCGATTCCCCGACGGGGAGCCA	chr1:161448240:-	36	39	0	0	0	0	0	0	0	1
tRNA-Asp-GTC-2-2	chr1:161448243:161448314:-	72	GTATAGTGGTGAGTATCCCCGCCTGTCACGCGGGAGACCGGGGTT	chr1:161448261:-	45	9	2.64072	1.47976	1.21571	0	2.183	1.89304	-0.457014	1
tRNA-Glu-CTC-2-1	chr1:248874248:248874319:+	72	CCCTGGTGGTCTAGTGGTTAG	chr1:248874249:+	21	1	6.08246	5.26939	5.29844	5.83218	5.47173	2.96077	-0.423134	0.958011
tRNA-Asp-GTC-2-6	chr6:27479674:27479745:+	72	CACGCGGGAGACTGGGGTTCGATTCCCCGA	chr6:27479709:+	30	35	0	0	0	0	0	0	0	1
tRNA-Asp-GTC-2-3	chr1:161455624:161455695:-	72	ACCGGGGTTCGTTTCCCCGACGGGGAGC	chr1:161455623:-	28	45	1.56738	0	0	0	0	0	-1.85547	1
tRNA-iMet-CAT-1-3	chr6:26313124:26313195:-	72	TAACCCAGAGGTCGATGG	chr6:26313144:-	18	34	2.09517	0.921825	2.31257	0	3.0147	2.68444	0.644293	1
tRNA-iMet-CAT-1-3	chr6:26313124:26313195:-	72	CGCAGCGGAAGCGTGCTGGGC	chr6:26313165:-	21	10	0	0.921825	2.31257	0	0	0	-2.84924	1
tRNA-Arg-TCG-5-1	chr6:28543114:28543186:-	73	AAAAGATTGAGGGTTC	chr6:28543131:-	16	40	0	0	0	0	0	0	0	1
tRNA-Glu-CTC-2-1	chr1:248874248:248874319:+	72	GGGTTCGATTCCCGGTCAGGGAACTA	chr1:248874297:+	26	49	0	0	0	1.08368	0	0	1.22724	1
tRNA-Cys-GCA-9-3	chr7:149635687:149635758:+	72	GGGGGTATAGCTCAGGGT	chr7:149635687:+	18	0	2.64072	0	1.21571	0	0	0	-3.49726	1
tRNA-Pro-TGG-3-5	chr16:3188094:3188165:+	72	GGCTCGTTCGTCTAGGGG	chr16:3188094:+	18	0	1.56738	0	0	2.12377	0	0	0.670006	1
tRNA-Gly-GCC-2-2	chr2:156401147:156401217:-	71	GGTTCAGTGGTAGAATTCTC	chr2:156401190:-	20	8	4.86522	2.19473	1.21571	3.31549	2.183	4.58919	0.0273235	1
tRNA-Lys-CTT-1-1	chr14:58239895:58239967:-	73	GCCCTGCTAGCTCAGTCG	chr14:58239950:-	18	0	0	0	2.65311	1.69549	1.47013	0	-0.218195	1
tRNA-Gly-CCC-2-2	chr16:636736:636806:-	71	ATTCTTGCGACCCGGGTTCGTTTCCCGGGCGGCGCAC	chr16:636735:-	37	35	0.726443	2.67063	1.21571	3.60814	2.43994	1.89304	1.3365	0.736704
tRNA-Gly-GCC-2-1	chr1:161523847:161523917:-	71	GCATTGTTGGTTCAGTGGTAGAATTC	chr1:161523892:-	26	0	0	0	1.86596	0	0	0	-1.99245	1
tRNA-His-GTG-1-4	chr1:148302734:148302805:-	72	ATCGTATAGTGGTTA	chr1:148302785:-	15	6	1.20734	2.19473	0	0	0.914747	1.89304	-0.52922	1
tRNA-Lys-CTT-2-1	chr1:146039401:146039473:+	73	CATGAGACTCTTAATCTCAGGGTCGTGGGTTC	chr1:146039425:+	32	24	0	1.47976	0	1.69549	1.87015	0	1.45741	1
tRNA-Thr-TGT-5-1	chr14:20681690:20681762:+	73	AGTGGTCGCGAGTTC	chr14:20681731:+	15	41	0	0	0	0	0	0	0	1
[truncated: 260,506+ more rows]
