# Supplementary material for: METTL1 promotes tumorigenesis through tRNA-derived fragment biogenesis in prostate cancer
Source: Mol Cancer. 2023 Jul 29;22:119. doi: 10.1186/s12943-023-01809-8 (PMC10386714; doi:10.1186/s12943-023-01809-8)
Supplement: Supplementary file 15 — Additional file 15: Supplementary Table S6. Differentially expressed proteins in WT and METTL1 KO PC3 cells. [file 12943_2023_1809_MOESM15_ESM.xlsx]

## Sheet: Proteomics
Supplementary table S6: differentially expressed proteins in WT and METTL1 KO PC3 cells
T: Entry	T: Description	T: Peptides	T: Razor + unique peptides	T: Unique peptides	p value	KO/WT
P05067	A4_HUMAN Amyloid-beta precursor protein OS=Homo sapiens OX=9606 GN=APP PE=1 SV=3	16	16	16	8.04378e-09	2.01158
P37059	DHB2_HUMAN Estradiol 17-beta-dehydrogenase 2 OS=Homo sapiens OX=9606 GN=HSD17B2 PE=1 SV=1	8	8	8	8.6141e-09	4.89436
P42224	STAT1_HUMAN Signal transducer and activator of transcription 1-alpha/beta OS=Homo sapiens OX=9606 GN=STAT1 PE=1 SV=2	34	34	34	9.1736e-09	2.84536
O60437	PEPL_HUMAN Periplakin OS=Homo sapiens OX=9606 GN=PPL PE=1 SV=4	21	21	21	1.63388e-08	1.72711
P20962	PTMS_HUMAN Parathymosin OS=Homo sapiens OX=9606 GN=PTMS PE=1 SV=2	2	2	2	1.99237e-08	52.4442
P17301	ITA2_HUMAN Integrin alpha-2 OS=Homo sapiens OX=9606 GN=ITGA2 PE=1 SV=1	22	22	22	2.22905e-08	1.85587
P57081	WDR4_HUMAN tRNA (guanine-N(7)-)-methyltransferase non-catalytic subunit WDR4 OS=Homo sapiens OX=9606 GN=WDR4 PE=1 SV=2	4	4	4	3.40314e-08	0.280671
P20591	MX1_HUMAN Interferon-induced GTP-binding protein Mx1 OS=Homo sapiens OX=9606 GN=MX1 PE=1 SV=4	25	25	22	1.49713e-07	55.1233
Q9Y6K5	OAS3_HUMAN 2-5-oligoadenylate synthase 3 OS=Homo sapiens OX=9606 GN=OAS3 PE=1 SV=3	22	22	22	1.61853e-07	5.41582
Q92538	GBF1_HUMAN Golgi-specific brefeldin A-resistance guanine nucleotide exchange factor 1 OS=Homo sapiens OX=9606 GN=GBF1 PE=1 SV=2	17	17	17	3.30134e-07	0.627784
P04083	ANXA1_HUMAN Annexin A1 OS=Homo sapiens OX=9606 GN=ANXA1 PE=1 SV=2	21	21	21	4.90038e-07	1.66696
P23921	RIR1_HUMAN Ribonucleoside-diphosphate reductase large subunit OS=Homo sapiens OX=9606 GN=RRM1 PE=1 SV=1	28	28	28	6.89811e-07	0.513273
Q16666	IF16_HUMAN Gamma-interferon-inducible protein 16 OS=Homo sapiens OX=9606 GN=IFI16 PE=1 SV=3	23	23	23	1.20307e-06	3.43229
O15231	ZN185_HUMAN Zinc finger protein 185 OS=Homo sapiens OX=9606 GN=ZNF185 PE=1 SV=3	20	20	20	1.36389e-06	0.186225
Q99575	POP1_HUMAN Ribonucleases P/MRP protein subunit POP1 OS=Homo sapiens OX=9606 GN=POP1 PE=1 SV=2	16	16	16	1.40278e-06	0.45387
P26358	DNMT1_HUMAN DNA (cytosine-5)-methyltransferase 1 OS=Homo sapiens OX=9606 GN=DNMT1 PE=1 SV=2	35	35	35	1.49283e-06	0.497397
Q460N5	PAR14_HUMAN Protein mono-ADP-ribosyltransferase PARP14 OS=Homo sapiens OX=9606 GN=PARP14 PE=1 SV=3	25	25	25	1.58814e-06	3.39387
Q9P0M6	H2AW_HUMAN Core histone macro-H2A.2 OS=Homo sapiens OX=9606 GN=MACROH2A2 PE=1 SV=3	8	7	7	1.83151e-06	2.64469
Q6NUM9	RETST_HUMAN All-trans-retinol 13,14-reductase OS=Homo sapiens OX=9606 GN=RETSAT PE=1 SV=2	10	10	10	1.99512e-06	2.00316
Q96MU7	YTDC1_HUMAN YTH domain-containing protein 1 OS=Homo sapiens OX=9606 GN=YTHDC1 PE=1 SV=3	2	2	2	2.02386e-06	0.304044
O95352	ATG7_HUMAN Ubiquitin-like modifier-activating enzyme ATG7 OS=Homo sapiens OX=9606 GN=ATG7 PE=1 SV=1	14	14	14	2.17325e-06	1.6702
Q08380	LG3BP_HUMAN Galectin-3-binding protein OS=Homo sapiens OX=9606 GN=LGALS3BP PE=1 SV=1	8	8	8	2.27086e-06	3.2927
Q13177	PAK2_HUMAN Serine/threonine-protein kinase PAK 2 OS=Homo sapiens OX=9606 GN=PAK2 PE=1 SV=3	17	17	13	2.5646e-06	0.740745
P04040	CATA_HUMAN Catalase OS=Homo sapiens OX=9606 GN=CAT PE=1 SV=3	22	22	21	2.56927e-06	1.67914
Q8IVD9	NUDC3_HUMAN NudC domain-containing protein 3 OS=Homo sapiens OX=9606 GN=NUDCD3 PE=1 SV=3	9	9	9	2.68633e-06	0.225644
Q66K74	MAP1S_HUMAN Microtubule-associated protein 1S OS=Homo sapiens OX=9606 GN=MAP1S PE=1 SV=2	12	12	12	2.75912e-06	1.43041
P29034	S10A2_HUMAN Protein S100-A2 OS=Homo sapiens OX=9606 GN=S100A2 PE=1 SV=3	3	3	3	2.93272e-06	0.027848
P13796	PLSL_HUMAN Plastin-2 OS=Homo sapiens OX=9606 GN=LCP1 PE=1 SV=6	11	4	4	3.07801e-06	6.40754
Q9BV86	NTM1A_HUMAN N-terminal Xaa-Pro-Lys N-methyltransferase 1 OS=Homo sapiens OX=9606 GN=NTMT1 PE=1 SV=3	7	7	7	3.42019e-06	1.70092
P49005	DPOD2_HUMAN DNA polymerase delta subunit 2 OS=Homo sapiens OX=9606 GN=POLD2 PE=1 SV=1	5	5	5	4.15327e-06	0.31962
Q6L8Q7	PDE12_HUMAN 2,5-phosphodiesterase 12 OS=Homo sapiens OX=9606 GN=PDE12 PE=1 SV=2	18	18	18	4.63244e-06	1.67182
P49915	GUAA_HUMAN GMP synthase [glutamine-hydrolyzing] OS=Homo sapiens OX=9606 GN=GMPS PE=1 SV=1	26	26	26	5.15205e-06	0.635558
Q14258	TRI25_HUMAN E3 ubiquitin/ISG15 ligase TRIM25 OS=Homo sapiens OX=9606 GN=TRIM25 PE=1 SV=2	27	27	27	5.33323e-06	1.31726
Q03164	KMT2A_HUMAN Histone-lysine N-methyltransferase 2A OS=Homo sapiens OX=9606 GN=KMT2A PE=1 SV=5	8	8	8	5.54153e-06	0.297597
Q8TDB6	DTX3L_HUMAN E3 ubiquitin-protein ligase DTX3L OS=Homo sapiens OX=9606 GN=DTX3L PE=1 SV=1	20	20	20	6.39676e-06	2.88744
Q15031	SYLM_HUMAN Probable leucine--tRNA ligase, mitochondrial OS=Homo sapiens OX=9606 GN=LARS2 PE=1 SV=2	17	17	17	6.40044e-06	2.20892
Q9Y4W6	AFG32_HUMAN AFG3-like protein 2 OS=Homo sapiens OX=9606 GN=AFG3L2 PE=1 SV=2	10	10	10	6.41653e-06	2.23522
Q9Y4P3	TBL2_HUMAN Transducin beta-like protein 2 OS=Homo sapiens OX=9606 GN=TBL2 PE=1 SV=1	10	10	10	6.54712e-06	0.665837
Q8N5P1	ZC3H8_HUMAN Zinc finger CCCH domain-containing protein 8 OS=Homo sapiens OX=9606 GN=ZC3H8 PE=1 SV=2	2	2	2	6.60678e-06	0.14651
Q16222	UAP1_HUMAN UDP-N-acetylhexosamine pyrophosphorylase OS=Homo sapiens OX=9606 GN=UAP1 PE=1 SV=3	14	14	13	6.72636e-06	0.607458
P08243	ASNS_HUMAN Asparagine synthetase [glutamine-hydrolyzing] OS=Homo sapiens OX=9606 GN=ASNS PE=1 SV=4	20	20	20	7.10166e-06	0.420148
P78356	PI42B_HUMAN Phosphatidylinositol 5-phosphate 4-kinase type-2 beta OS=Homo sapiens OX=9606 GN=PIP4K2B PE=1 SV=1	4	3	3	7.21622e-06	1.84782
P24390	ERD21_HUMAN ER lumen protein-retaining receptor 1 OS=Homo sapiens OX=9606 GN=KDELR1 PE=1 SV=1	3	3	2	7.23419e-06	0.150867
P00387	NB5R3_HUMAN NADH-cytochrome b5 reductase 3 OS=Homo sapiens OX=9606 GN=CYB5R3 PE=1 SV=3	12	12	12	7.52437e-06	1.54701
P55809	SCOT1_HUMAN Succinyl-CoA:3-ketoacid coenzyme A transferase 1, mitochondrial OS=Homo sapiens OX=9606 GN=OXCT1 PE=1 SV=1	11	11	11	7.57286e-06	1.68126
Q15075	EEA1_HUMAN Early endosome antigen 1 OS=Homo sapiens OX=9606 GN=EEA1 PE=1 SV=2	41	41	41	7.71703e-06	0.689452
Q5UIP0	RIF1_HUMAN Telomere-associated protein RIF1 OS=Homo sapiens OX=9606 GN=RIF1 PE=1 SV=2	31	31	31	7.90642e-06	0.400807
Q9NUB1	ACS2L_HUMAN Acetyl-coenzyme A synthetase 2-like, mitochondrial OS=Homo sapiens OX=9606 GN=ACSS1 PE=1 SV=2	9	9	9	8.54417e-06	4.70254
Q9NRW3	ABC3C_HUMAN DNA dC->dU-editing enzyme APOBEC-3C OS=Homo sapiens OX=9606 GN=APOBEC3C PE=1 SV=2	7	7	6	8.94561e-06	2.60691
Q92598	HS105_HUMAN Heat shock protein 105 kDa OS=Homo sapiens OX=9606 GN=HSPH1 PE=1 SV=1	41	39	38	9.14892e-06	0.742462
Q96BW9	TAM41_HUMAN Phosphatidate cytidylyltransferase, mitochondrial OS=Homo sapiens OX=9606 GN=TAMM41 PE=1 SV=2	6	6	6	9.47458e-06	3.53882
P52732	KIF11_HUMAN Kinesin-like protein KIF11 OS=Homo sapiens OX=9606 GN=KIF11 PE=1 SV=2	8	8	8	9.517e-06	0.349158
Q7KZF4	SND1_HUMAN Staphylococcal nuclease domain-containing protein 1 OS=Homo sapiens OX=9606 GN=SND1 PE=1 SV=1	38	38	38	9.75012e-06	0.756984
Q14573	ITPR3_HUMAN Inositol 1,4,5-trisphosphate receptor type 3 OS=Homo sapiens OX=9606 GN=ITPR3 PE=1 SV=2	42	42	40	1.01779e-05	1.66572
O15533	TPSN_HUMAN Tapasin OS=Homo sapiens OX=9606 GN=TAPBP PE=1 SV=1	2	2	2	1.06084e-05	3.49407
Q15149	PLEC_HUMAN Plectin OS=Homo sapiens OX=9606 GN=PLEC PE=1 SV=3	258	258	258	1.06387e-05	0.701458
Q07065	CKAP4_HUMAN Cytoskeleton-associated protein 4 OS=Homo sapiens OX=9606 GN=CKAP4 PE=1 SV=2	23	23	23	1.07142e-05	0.69316
Q9Y2D5	AKAP2_HUMAN A-kinase anchor protein 2 OS=Homo sapiens OX=9606 GN=AKAP2 PE=1 SV=3	22	22	22	1.08533e-05	1.72332
P00533	EGFR_HUMAN Epidermal growth factor receptor OS=Homo sapiens OX=9606 GN=EGFR PE=1 SV=2	14	14	14	1.13034e-05	0.322509
Q9Y490	TLN1_HUMAN Talin-1 OS=Homo sapiens OX=9606 GN=TLN1 PE=1 SV=3	91	91	85	1.14472e-05	1.37874
P51812	KS6A3_HUMAN Ribosomal protein S6 kinase alpha-3 OS=Homo sapiens OX=9606 GN=RPS6KA3 PE=1 SV=1	13	9	9	1.14895e-05	1.33266
Q969H8	MYDGF_HUMAN Myeloid-derived growth factor OS=Homo sapiens OX=9606 GN=MYDGF PE=1 SV=1	4	4	4	1.16649e-05	0.583287
Q8N5M9	JAGN1_HUMAN Protein jagunal homolog 1 OS=Homo sapiens OX=9606 GN=JAGN1 PE=1 SV=1	3	3	3	1.18438e-05	1.69506
P33991	MCM4_HUMAN DNA replication licensing factor MCM4 OS=Homo sapiens OX=9606 GN=MCM4 PE=1 SV=5	23	23	23	1.22287e-05	0.611596
Q9NQW6	ANLN_HUMAN Anillin OS=Homo sapiens OX=9606 GN=ANLN PE=1 SV=2	12	12	12	1.23381e-05	0.415722
P06576	ATPB_HUMAN ATP synthase subunit beta, mitochondrial OS=Homo sapiens OX=9606 GN=ATP5F1B PE=1 SV=3	21	21	21	1.31504e-05	1.42554
Q8WX92	NELFB_HUMAN Negative elongation factor B OS=Homo sapiens OX=9606 GN=NELFB PE=1 SV=1	13	13	13	1.38519e-05	1.3805
Q9H1B7	I2BPL_HUMAN Probable E3 ubiquitin-protein ligase IRF2BPL OS=Homo sapiens OX=9606 GN=IRF2BPL PE=1 SV=1	14	14	13	1.3896e-05	0.578964
P40939	ECHA_HUMAN Trifunctional enzyme subunit alpha, mitochondrial OS=Homo sapiens OX=9606 GN=HADHA PE=1 SV=2	26	26	26	1.40204e-05	1.81032
P28838	AMPL_HUMAN Cytosol aminopeptidase OS=Homo sapiens OX=9606 GN=LAP3 PE=1 SV=3	22	22	22	1.40929e-05	1.63715
Q92609	TBCD5_HUMAN TBC1 domain family member 5 OS=Homo sapiens OX=9606 GN=TBC1D5 PE=1 SV=1	14	14	14	1.44601e-05	2.29428
P25815	S100P_HUMAN Protein S100-P OS=Homo sapiens OX=9606 GN=S100P PE=1 SV=2	2	2	2	1.46171e-05	10.241
P05161	ISG15_HUMAN Ubiquitin-like protein ISG15 OS=Homo sapiens OX=9606 GN=ISG15 PE=1 SV=5	5	5	5	1.5167e-05	3.04308
P13693	TCTP_HUMAN Translationally-controlled tumor protein OS=Homo sapiens OX=9606 GN=TPT1 PE=1 SV=1	7	7	7	1.65044e-05	0.565679
P09914	IFIT1_HUMAN Interferon-induced protein with tetratricopeptide repeats 1 OS=Homo sapiens OX=9606 GN=IFIT1 PE=1 SV=2	17	17	15	1.69938e-05	11.2616
Q15020	SART3_HUMAN Squamous cell carcinoma antigen recognized by T-cells 3 OS=Homo sapiens OX=9606 GN=SART3 PE=1 SV=1	23	23	23	1.73496e-05	0.765523
P60891	PRPS1_HUMAN Ribose-phosphate pyrophosphokinase 1 OS=Homo sapiens OX=9606 GN=PRPS1 PE=1 SV=2	10	10	4	1.89465e-05	0.908076
P08174	DAF_HUMAN Complement decay-accelerating factor OS=Homo sapiens OX=9606 GN=CD55 PE=1 SV=4	11	11	11	1.89872e-05	3.56127
Q8TCS8	PNPT1_HUMAN Polyribonucleotide nucleotidyltransferase 1, mitochondrial OS=Homo sapiens OX=9606 GN=PNPT1 PE=1 SV=2	19	19	19	1.98052e-05	1.49979
O75832	PSD10_HUMAN 26S proteasome non-ATPase regulatory subunit 10 OS=Homo sapiens OX=9606 GN=PSMD10 PE=1 SV=1	7	7	7	1.98857e-05	0.724207
O14879	IFIT3_HUMAN Interferon-induced protein with tetratricopeptide repeats 3 OS=Homo sapiens OX=9606 GN=IFIT3 PE=1 SV=1	12	12	12	2.03432e-05	5.24114
P42166	LAP2A_HUMAN Lamina-associated polypeptide 2, isoform alpha OS=Homo sapiens OX=9606 GN=TMPO PE=1 SV=2	22	22	12	2.10189e-05	0.506366
O43592	XPOT_HUMAN Exportin-T OS=Homo sapiens OX=9606 GN=XPOT PE=1 SV=2	22	22	22	2.20455e-05	1.66737
Q16763	UBE2S_HUMAN Ubiquitin-conjugating enzyme E2 S OS=Homo sapiens OX=9606 GN=UBE2S PE=1 SV=2	3	3	3	2.29662e-05	0.532183
Q9UBF2	COPG2_HUMAN Coatomer subunit gamma-2 OS=Homo sapiens OX=9606 GN=COPG2 PE=1 SV=1	16	13	13	2.3221e-05	0.690086
P21964	COMT_HUMAN Catechol O-methyltransferase OS=Homo sapiens OX=9606 GN=COMT PE=1 SV=2	11	11	11	2.34525e-05	2.10902
P00491	PNPH_HUMAN Purine nucleoside phosphorylase OS=Homo sapiens OX=9606 GN=PNP PE=1 SV=2	16	16	16	2.36189e-05	1.38387
O95817	BAG3_HUMAN BAG family molecular chaperone regulator 3 OS=Homo sapiens OX=9606 GN=BAG3 PE=1 SV=3	15	15	15	2.44641e-05	0.412115
Q14204	DYHC1_HUMAN Cytoplasmic dynein 1 heavy chain 1 OS=Homo sapiens OX=9606 GN=DYNC1H1 PE=1 SV=5	179	179	178	2.55347e-05	1.30736
O60568	PLOD3_HUMAN Multifunctional procollagen lysine hydroxylase and glycosyltransferase LH3 OS=Homo sapiens OX=9606 GN=PLOD3 PE=1 SV=1	17	17	17	2.57425e-05	0.599259
Q8TBA6	GOGA5_HUMAN Golgin subfamily A member 5 OS=Homo sapiens OX=9606 GN=GOLGA5 PE=1 SV=3	9	9	9	2.62646e-05	0.678072
P11216	PYGB_HUMAN Glycogen phosphorylase, brain form OS=Homo sapiens OX=9606 GN=PYGB PE=1 SV=5	53	53	45	2.66146e-05	1.59499
P53004	BIEA_HUMAN Biliverdin reductase A OS=Homo sapiens OX=9606 GN=BLVRA PE=1 SV=2	11	11	11	2.71094e-05	0.812919
Q9NRL2	BAZ1A_HUMAN Bromodomain adjacent to zinc finger domain protein 1A OS=Homo sapiens OX=9606 GN=BAZ1A PE=1 SV=2	14	14	14	2.97996e-05	0.391309
Q99623	PHB2_HUMAN Prohibitin-2 OS=Homo sapiens OX=9606 GN=PHB2 PE=1 SV=2	9	9	9	3.01141e-05	1.63413
Q9NTJ5	SAC1_HUMAN Phosphatidylinositide phosphatase SAC1 OS=Homo sapiens OX=9606 GN=SACM1L PE=1 SV=2	18	18	18	3.05971e-05	1.5449
Q4G176	ACSF3_HUMAN Malonate--CoA ligase ACSF3, mitochondrial OS=Homo sapiens OX=9606 GN=ACSF3 PE=1 SV=3	9	9	9	3.09364e-05	1.47939
Q15382	RHEB_HUMAN GTP-binding protein Rheb OS=Homo sapiens OX=9606 GN=RHEB PE=1 SV=1	3	3	3	3.094e-05	0.137773
P19525	E2AK2_HUMAN Interferon-induced, double-stranded RNA-activated protein kinase OS=Homo sapiens OX=9606 GN=EIF2AK2 PE=1 SV=2	11	11	11	3.18515e-05	2.06029
Q9H089	LSG1_HUMAN Large subunit GTPase 1 homolog OS=Homo sapiens OX=9606 GN=LSG1 PE=1 SV=2	13	13	13	3.20081e-05	0.435671
O43504	LTOR5_HUMAN Ragulator complex protein LAMTOR5 OS=Homo sapiens OX=9606 GN=LAMTOR5 PE=1 SV=1	5	5	5	3.23482e-05	0.730302
Q8IY21	DDX60_HUMAN Probable ATP-dependent RNA helicase DDX60 OS=Homo sapiens OX=9606 GN=DDX60 PE=1 SV=3	9	9	9	3.35127e-05	6.21369
Q9UIG0	BAZ1B_HUMAN Tyrosine-protein kinase BAZ1B OS=Homo sapiens OX=9606 GN=BAZ1B PE=1 SV=2	19	19	19	3.35908e-05	0.34173
P67809	YBOX1_HUMAN Y-box-binding protein 1 OS=Homo sapiens OX=9606 GN=YBX1 PE=1 SV=3	17	17	12	3.56796e-05	0.730933
P43490	NAMPT_HUMAN Nicotinamide phosphoribosyltransferase OS=Homo sapiens OX=9606 GN=NAMPT PE=1 SV=1	20	20	20	3.58006e-05	1.17036
Q15124	PGM5_HUMAN Phosphoglucomutase-like protein 5 OS=Homo sapiens OX=9606 GN=PGM5 PE=1 SV=2	16	16	16	3.60961e-05	2.11543
Q9H0U9	TSYL1_HUMAN Testis-specific Y-encoded-like protein 1 OS=Homo sapiens OX=9606 GN=TSPYL1 PE=1 SV=3	5	5	5	3.70433e-05	0.155753
P19474	RO52_HUMAN E3 ubiquitin-protein ligase TRIM21 OS=Homo sapiens OX=9606 GN=TRIM21 PE=1 SV=1	4	4	4	3.95704e-05	4.21464
P10909	CLUS_HUMAN Clusterin OS=Homo sapiens OX=9606 GN=CLU PE=1 SV=1	3	3	3	4.07024e-05	4.42958
P49321	NASP_HUMAN Nuclear autoantigenic sperm protein OS=Homo sapiens OX=9606 GN=NASP PE=1 SV=2	14	14	14	4.13352e-05	0.619841
Q05209	PTN12_HUMAN Tyrosine-protein phosphatase non-receptor type 12 OS=Homo sapiens OX=9606 GN=PTPN12 PE=1 SV=3	9	9	9	4.21949e-05	0.596691
P41252	SYIC_HUMAN Isoleucine--tRNA ligase, cytoplasmic OS=Homo sapiens OX=9606 GN=IARS1 PE=1 SV=2	40	40	40	4.35933e-05	1.44536
Q6PK04	CC137_HUMAN Coiled-coil domain-containing protein 137 OS=Homo sapiens OX=9606 GN=CCDC137 PE=1 SV=1	3	3	3	4.38056e-05	0.436272
Q96GW9	SYMM_HUMAN Methionine--tRNA ligase, mitochondrial OS=Homo sapiens OX=9606 GN=MARS2 PE=1 SV=2	10	10	10	4.39957e-05	1.78429
Q9H4G4	GAPR1_HUMAN Golgi-associated plant pathogenesis-related protein 1 OS=Homo sapiens OX=9606 GN=GLIPR2 PE=1 SV=3	2	2	2	4.56625e-05	1.57067
Q05193	DYN1_HUMAN Dynamin-1 OS=Homo sapiens OX=9606 GN=DNM1 PE=1 SV=2	15	12	8	4.56941e-05	0.43991
Q5C9Z4	NOM1_HUMAN Nucleolar MIF4G domain-containing protein 1 OS=Homo sapiens OX=9606 GN=NOM1 PE=1 SV=1	4	4	4	4.57478e-05	0.457068
Q8IXQ6	PARP9_HUMAN Protein mono-ADP-ribosyltransferase PARP9 OS=Homo sapiens OX=9606 GN=PARP9 PE=1 SV=2	13	13	13	4.63906e-05	8.12625
O60488	ACSL4_HUMAN Long-chain-fatty-acid--CoA ligase 4 OS=Homo sapiens OX=9606 GN=ACSL4 PE=1 SV=2	23	23	21	4.70804e-05	0.762858
Q9BVA1	TBB2B_HUMAN Tubulin beta-2B chain OS=Homo sapiens OX=9606 GN=TUBB2B PE=1 SV=1	25	5	1	4.78311e-05	2.17056
P61106	RAB14_HUMAN Ras-related protein Rab-14 OS=Homo sapiens OX=9606 GN=RAB14 PE=1 SV=4	11	11	11	4.98299e-05	1.25452
Q92917	GPKOW_HUMAN G-patch domain and KOW motifs-containing protein OS=Homo sapiens OX=9606 GN=GPKOW PE=1 SV=2	6	6	6	5.04743e-05	0.602845
P23381	SYWC_HUMAN Tryptophan--tRNA ligase, cytoplasmic OS=Homo sapiens OX=9606 GN=WARS1 PE=1 SV=2	25	25	25	5.09718e-05	0.737811
Q9BY42	RTF2_HUMAN Replication termination factor 2 OS=Homo sapiens OX=9606 GN=RTF2 PE=1 SV=3	7	7	7	5.34355e-05	0.296976
Q03135	CAV1_HUMAN Caveolin-1 OS=Homo sapiens OX=9606 GN=CAV1 PE=1 SV=4	4	4	4	5.34712e-05	0.455569
P46821	MAP1B_HUMAN Microtubule-associated protein 1B OS=Homo sapiens OX=9606 GN=MAP1B PE=1 SV=2	54	54	54	5.35747e-05	1.38158
P17980	PRS6A_HUMAN 26S proteasome regulatory subunit 6A OS=Homo sapiens OX=9606 GN=PSMC3 PE=1 SV=3	21	21	21	5.40505e-05	0.645693
Q9BQ39	DDX50_HUMAN ATP-dependent RNA helicase DDX50 OS=Homo sapiens OX=9606 GN=DDX50 PE=1 SV=1	18	16	16	5.43125e-05	0.655287
Q9BRJ6	CG050_HUMAN Uncharacterized protein C7orf50 OS=Homo sapiens OX=9606 GN=C7orf50 PE=1 SV=1	5	5	5	5.44127e-05	0.603976
P42704	LPPRC_HUMAN Leucine-rich PPR motif-containing protein, mitochondrial OS=Homo sapiens OX=9606 GN=LRPPRC PE=1 SV=3	60	60	60	5.4444e-05	1.31057
Q9HC84	MUC5B_HUMAN Mucin-5B OS=Homo sapiens OX=9606 GN=MUC5B PE=1 SV=3	39	39	39	5.62018e-05	0.562439
Q53FA7	QORX_HUMAN Quinone oxidoreductase PIG3 OS=Homo sapiens OX=9606 GN=TP53I3 PE=1 SV=2	9	9	9	5.92584e-05	1.39496
P50552	VASP_HUMAN Vasodilator-stimulated phosphoprotein OS=Homo sapiens OX=9606 GN=VASP PE=1 SV=3	11	11	11	5.97118e-05	0.51297
O43264	ZW10_HUMAN Centromere/kinetochore protein zw10 homolog OS=Homo sapiens OX=9606 GN=ZW10 PE=1 SV=3	20	20	20	6.23161e-05	0.714631
O43399	TPD54_HUMAN Tumor protein D54 OS=Homo sapiens OX=9606 GN=TPD52L2 PE=1 SV=2	13	13	13	6.24425e-05	0.639681
P30622	CLIP1_HUMAN CAP-Gly domain-containing linker protein 1 OS=Homo sapiens OX=9606 GN=CLIP1 PE=1 SV=2	34	34	32	6.25778e-05	0.608632
Q96S82	UBL7_HUMAN Ubiquitin-like protein 7 OS=Homo sapiens OX=9606 GN=UBL7 PE=1 SV=2	2	2	2	6.33067e-05	0.647208
Q15833	STXB2_HUMAN Syntaxin-binding protein 2 OS=Homo sapiens OX=9606 GN=STXBP2 PE=1 SV=2	14	14	14	6.38984e-05	0.742575
Q96A26	F162A_HUMAN Protein FAM162A OS=Homo sapiens OX=9606 GN=FAM162A PE=1 SV=2	4	4	4	6.39853e-05	1.93933
O75521	ECI2_HUMAN Enoyl-CoA delta isomerase 2, mitochondrial OS=Homo sapiens OX=9606 GN=ECI2 PE=1 SV=4	17	17	17	6.62613e-05	1.86557
P26447	S10A4_HUMAN Protein S100-A4 OS=Homo sapiens OX=9606 GN=S100A4 PE=1 SV=1	3	3	3	6.81224e-05	0.0546123
Q8IZL8	PELP1_HUMAN Proline-, glutamic acid- and leucine-rich protein 1 OS=Homo sapiens OX=9606 GN=PELP1 PE=1 SV=2	13	13	13	7.09137e-05	2.37153
Q9HC38	GLOD4_HUMAN Glyoxalase domain-containing protein 4 OS=Homo sapiens OX=9606 GN=GLOD4 PE=1 SV=1	9	9	9	7.3426e-05	1.48615
O75323	NIPS2_HUMAN Protein NipSnap homolog 2 OS=Homo sapiens OX=9606 GN=NIPSNAP2 PE=1 SV=1	2	2	2	7.39299e-05	0.109861
O43719	HTSF1_HUMAN HIV Tat-specific factor 1 OS=Homo sapiens OX=9606 GN=HTATSF1 PE=1 SV=1	9	9	9	7.41908e-05	0.589517
P78344	IF4G2_HUMAN Eukaryotic translation initiation factor 4 gamma 2 OS=Homo sapiens OX=9606 GN=EIF4G2 PE=1 SV=1	23	23	23	7.46861e-05	0.595804
Q92466	DDB2_HUMAN DNA damage-binding protein 2 OS=Homo sapiens OX=9606 GN=DDB2 PE=1 SV=1	3	3	3	7.47102e-05	0.668755
P50454	SERPH_HUMAN Serpin H1 OS=Homo sapiens OX=9606 GN=SERPINH1 PE=1 SV=2	13	13	13	7.50188e-05	0.20508
O96013	PAK4_HUMAN Serine/threonine-protein kinase PAK 4 OS=Homo sapiens OX=9606 GN=PAK4 PE=1 SV=1	3	3	3	7.53338e-05	0.407209
Q9Y6M5	ZNT1_HUMAN Zinc transporter 1 OS=Homo sapiens OX=9606 GN=SLC30A1 PE=1 SV=3	4	4	4	7.70318e-05	2.7717
P05455	LA_HUMAN Lupus La protein OS=Homo sapiens OX=9606 GN=SSB PE=1 SV=2	27	27	27	7.71578e-05	1.51674
P13797	PLST_HUMAN Plastin-3 OS=Homo sapiens OX=9606 GN=PLS3 PE=1 SV=4	39	39	30	7.72218e-05	0.616578
P42575	CASP2_HUMAN Caspase-2 OS=Homo sapiens OX=9606 GN=CASP2 PE=1 SV=2	6	6	6	7.74141e-05	0.260241
Q09161	NCBP1_HUMAN Nuclear cap-binding protein subunit 1 OS=Homo sapiens OX=9606 GN=NCBP1 PE=1 SV=1	19	19	19	7.87408e-05	1.26896
Q9P265	DIP2B_HUMAN Disco-interacting protein 2 homolog B OS=Homo sapiens OX=9606 GN=DIP2B PE=1 SV=3	17	17	17	7.98123e-05	0.522934
O95801	TTC4_HUMAN Tetratricopeptide repeat protein 4 OS=Homo sapiens OX=9606 GN=TTC4 PE=1 SV=3	6	6	6	8.18182e-05	0.495199
Q03405	UPAR_HUMAN Urokinase plasminogen activator surface receptor OS=Homo sapiens OX=9606 GN=PLAUR PE=1 SV=1	5	5	5	8.27332e-05	0.356292
O14578	CTRO_HUMAN Citron Rho-interacting kinase OS=Homo sapiens OX=9606 GN=CIT PE=1 SV=2	4	4	4	8.40582e-05	0.164304
P30740	ILEU_HUMAN Leukocyte elastase inhibitor OS=Homo sapiens OX=9606 GN=SERPINB1 PE=1 SV=1	11	11	11	8.41279e-05	2.95935
O00410	IPO5_HUMAN Importin-5 OS=Homo sapiens OX=9606 GN=IPO5 PE=1 SV=4	42	42	42	8.45104e-05	0.798555
Q13425	SNTB2_HUMAN Beta-2-syntrophin OS=Homo sapiens OX=9606 GN=SNTB2 PE=1 SV=1	8	8	8	8.71586e-05	1.49057
P04792	HSPB1_HUMAN Heat shock protein beta-1 OS=Homo sapiens OX=9606 GN=HSPB1 PE=1 SV=2	14	14	14	8.83466e-05	0.488293
Q9BXW7	HDHD5_HUMAN Haloacid dehalogenase-like hydrolase domain-containing 5 OS=Homo sapiens OX=9606 GN=HDHD5 PE=1 SV=1	9	9	9	8.89242e-05	1.79206
Q86UV5	UBP48_HUMAN Ubiquitin carboxyl-terminal hydrolase 48 OS=Homo sapiens OX=9606 GN=USP48 PE=1 SV=1	7	7	7	9.00347e-05	0.288409
Q6PJG6	BRAT1_HUMAN BRCA1-associated ATM activator 1 OS=Homo sapiens OX=9606 GN=BRAT1 PE=1 SV=2	11	11	11	9.02132e-05	0.589035
Q9BWE0	REPI1_HUMAN Replication initiator 1 OS=Homo sapiens OX=9606 GN=REPIN1 PE=1 SV=1	2	2	2	9.05232e-05	0.302822
O15027	SC16A_HUMAN Protein transport protein Sec16A OS=Homo sapiens OX=9606 GN=SEC16A PE=1 SV=4	20	20	20	9.09348e-05	1.39503
O60341	KDM1A_HUMAN Lysine-specific histone demethylase 1A OS=Homo sapiens OX=9606 GN=KDM1A PE=1 SV=2	16	16	16	9.31151e-05	0.556252
Q7KZN9	COX15_HUMAN Cytochrome c oxidase assembly protein COX15 homolog OS=Homo sapiens OX=9606 GN=COX15 PE=1 SV=1	2	2	2	9.34394e-05	0.402882
Q3KQV9	UAP1L_HUMAN UDP-N-acetylhexosamine pyrophosphorylase-like protein 1 OS=Homo sapiens OX=9606 GN=UAP1L1 PE=1 SV=2	4	3	3	9.34975e-05	3.0587
Q86VP6	CAND1_HUMAN Cullin-associated NEDD8-dissociated protein 1 OS=Homo sapiens OX=9606 GN=CAND1 PE=1 SV=2	37	37	37	9.40892e-05	1.75491
P49411	EFTU_HUMAN Elongation factor Tu, mitochondrial OS=Homo sapiens OX=9606 GN=TUFM PE=1 SV=2	20	20	20	9.55608e-05	1.55495
P55010	IF5_HUMAN Eukaryotic translation initiation factor 5 OS=Homo sapiens OX=9606 GN=EIF5 PE=1 SV=2	20	20	20	9.57481e-05	0.552451
P15104	GLNA_HUMAN Glutamine synthetase OS=Homo sapiens OX=9606 GN=GLUL PE=1 SV=4	8	8	8	9.57833e-05	2.3021
Q6P582	MZT2A_HUMAN Mitotic-spindle organizing protein 2A OS=Homo sapiens OX=9606 GN=MZT2A PE=1 SV=2;sp	2	2	2	9.72859e-05	0.407615
P48507	GSH0_HUMAN Glutamate--cysteine ligase regulatory subunit OS=Homo sapiens OX=9606 GN=GCLM PE=1 SV=1	6	6	6	9.88439e-05	0.599228
O75907	DGAT1_HUMAN Diacylglycerol O-acyltransferase 1 OS=Homo sapiens OX=9606 GN=DGAT1 PE=1 SV=2	6	6	6	0.00010058	1.57872
P04181	OAT_HUMAN Ornithine aminotransferase, mitochondrial OS=Homo sapiens OX=9606 GN=OAT PE=1 SV=1	16	16	16	0.000100651	0.740806
Q9Y6A5	TACC3_HUMAN Transforming acidic coiled-coil-containing protein 3 OS=Homo sapiens OX=9606 GN=TACC3 PE=1 SV=1	8	8	8	0.000101726	0.384965
O75369	FLNB_HUMAN Filamin-B OS=Homo sapiens OX=9606 GN=FLNB PE=1 SV=2	127	127	119	0.000102028	1.20097
Q9NYB0	TE2IP_HUMAN Telomeric repeat-binding factor 2-interacting protein 1 OS=Homo sapiens OX=9606 GN=TERF2IP PE=1 SV=1	5	5	4	0.000109194	0.387874
P55209	NP1L1_HUMAN Nucleosome assembly protein 1-like 1 OS=Homo sapiens OX=9606 GN=NAP1L1 PE=1 SV=1	15	15	13	0.000112406	0.682575
Q9BRX5	PSF3_HUMAN DNA replication complex GINS protein PSF3 OS=Homo sapiens OX=9606 GN=GINS3 PE=1 SV=1	5	5	5	0.00011267	0.46305
O00273	DFFA_HUMAN DNA fragmentation factor subunit alpha OS=Homo sapiens OX=9606 GN=DFFA PE=1 SV=1	9	9	9	0.000112837	0.725817
Q8NFJ5	RAI3_HUMAN Retinoic acid-induced protein 3 OS=Homo sapiens OX=9606 GN=GPRC5A PE=1 SV=2	4	4	4	0.000113399	1.85843
O00469	PLOD2_HUMAN Procollagen-lysine,2-oxoglutarate 5-dioxygenase 2 OS=Homo sapiens OX=9606 GN=PLOD2 PE=1 SV=2	15	15	15	0.00011386	0.622377
Q86TU7	SETD3_HUMAN Actin-histidine N-methyltransferase OS=Homo sapiens OX=9606 GN=SETD3 PE=1 SV=1	13	13	13	0.000120005	0.560137
P62333	PRS10_HUMAN 26S proteasome regulatory subunit 10B OS=Homo sapiens OX=9606 GN=PSMC6 PE=1 SV=1	15	15	15	0.000127309	0.724557
Q9Y3F4	STRAP_HUMAN Serine-threonine kinase receptor-associated protein OS=Homo sapiens OX=9606 GN=STRAP PE=1 SV=1	16	16	16	0.0001277	0.772581
P13798	ACPH_HUMAN Acylamino-acid-releasing enzyme OS=Homo sapiens OX=9606 GN=APEH PE=1 SV=4	13	13	13	0.000128555	1.52395
Q8N3D4	EH1L1_HUMAN EH domain-binding protein 1-like protein 1 OS=Homo sapiens OX=9606 GN=EHBP1L1 PE=1 SV=2	6	6	6	0.000128772	0.334387
Q9H6F5	CCD86_HUMAN Coiled-coil domain-containing protein 86 OS=Homo sapiens OX=9606 GN=CCDC86 PE=1 SV=1	8	8	8	0.000129524	0.341538
P10155	RO60_HUMAN 60 kDa SS-A/Ro ribonucleoprotein OS=Homo sapiens OX=9606 GN=RO60 PE=1 SV=2	10	10	10	0.000134521	1.45957
P42167	LAP2B_HUMAN Lamina-associated polypeptide 2, isoforms beta/gamma OS=Homo sapiens OX=9606 GN=TMPO PE=1 SV=2	15	5	5	0.000134605	0.582683
Q14145	KEAP1_HUMAN Kelch-like ECH-associated protein 1 OS=Homo sapiens OX=9606 GN=KEAP1 PE=1 SV=2	11	11	11	0.000136242	0.561453
P07900	HS90A_HUMAN Heat shock protein HSP 90-alpha OS=Homo sapiens OX=9606 GN=HSP90AA1 PE=1 SV=5	53	53	32	0.000136549	0.758311
P54920	SNAA_HUMAN Alpha-soluble NSF attachment protein OS=Homo sapiens OX=9606 GN=NAPA PE=1 SV=3	14	14	14	0.000136956	0.68646
Q9UBP6	TRMB_HUMAN tRNA (guanine-N(7)-)-methyltransferase OS=Homo sapiens OX=9606 GN=METTL1 PE=1 SV=1	5	5	5	0.000137452	0.187307
P25205	MCM3_HUMAN DNA replication licensing factor MCM3 OS=Homo sapiens OX=9606 GN=MCM3 PE=1 SV=3	29	29	29	0.00013829	0.781226
Q9NV35	NUD15_HUMAN Nucleotide triphosphate diphosphatase NUDT15 OS=Homo sapiens OX=9606 GN=NUDT15 PE=1 SV=1	3	3	3	0.000138883	0.166446
Q96PZ0	PUS7_HUMAN Pseudouridylate synthase 7 homolog OS=Homo sapiens OX=9606 GN=PUS7 PE=1 SV=2	14	14	14	0.000140165	0.610584
O95239	KIF4A_HUMAN Chromosome-associated kinesin KIF4A OS=Homo sapiens OX=9606 GN=KIF4A PE=1 SV=3	20	20	12	0.000142718	0.310785
P14625	ENPL_HUMAN Endoplasmin OS=Homo sapiens OX=9606 GN=HSP90B1 PE=1 SV=1	41	39	39	0.000142718	0.734701
Q9BRK5	CAB45_HUMAN 45 kDa calcium-binding protein OS=Homo sapiens OX=9606 GN=SDF4 PE=1 SV=1	7	7	7	0.00014672	0.380714
Q9H2V7	SPNS1_HUMAN Protein spinster homolog 1 OS=Homo sapiens OX=9606 GN=SPNS1 PE=1 SV=1	3	3	3	0.000147673	2.78107
Q96HC4	PDLI5_HUMAN PDZ and LIM domain protein 5 OS=Homo sapiens OX=9606 GN=PDLIM5 PE=1 SV=5	16	16	16	0.000151046	0.624845
Q9BTY7	HGH1_HUMAN Protein HGH1 homolog OS=Homo sapiens OX=9606 GN=HGH1 PE=1 SV=1	7	7	7	0.000152058	0.572511
P09429	HMGB1_HUMAN High mobility group protein B1 OS=Homo sapiens OX=9606 GN=HMGB1 PE=1 SV=3	13	13	10	0.000156968	0.567099
P78318	IGBP1_HUMAN Immunoglobulin-binding protein 1 OS=Homo sapiens OX=9606 GN=IGBP1 PE=1 SV=1	11	11	11	0.000156997	0.682699
Q9Y3B9	RRP15_HUMAN RRP15-like protein OS=Homo sapiens OX=9606 GN=RRP15 PE=1 SV=2	7	7	7	0.000158416	0.716671
P11142	HSP7C_HUMAN Heat shock cognate 71 kDa protein OS=Homo sapiens OX=9606 GN=HSPA8 PE=1 SV=1	37	37	27	0.000159809	0.749571
Q96Q06	PLIN4_HUMAN Perilipin-4 OS=Homo sapiens OX=9606 GN=PLIN4 PE=1 SV=2	5	5	5	0.000167537	2.42398
Q86Y39	NDUAB_HUMAN NADH dehydrogenase [ubiquinone] 1 alpha subcomplex subunit 11 OS=Homo sapiens OX=9606 GN=NDUFA11 PE=1 SV=3	4	4	4	0.000171108	1.60369
P78347	GTF2I_HUMAN General transcription factor II-I OS=Homo sapiens OX=9606 GN=GTF2I PE=1 SV=2	19	19	19	0.00017358	0.538126
P46013	KI67_HUMAN Proliferation marker protein Ki-67 OS=Homo sapiens OX=9606 GN=MKI67 PE=1 SV=2	38	38	38	0.000175102	0.354046
P55884	EIF3B_HUMAN Eukaryotic translation initiation factor 3 subunit B OS=Homo sapiens OX=9606 GN=EIF3B PE=1 SV=3	33	33	33	0.000175396	0.670559
P61764	STXB1_HUMAN Syntaxin-binding protein 1 OS=Homo sapiens OX=9606 GN=STXBP1 PE=1 SV=1	16	16	16	0.000175849	1.76818
Q13136	LIPA1_HUMAN Liprin-alpha-1 OS=Homo sapiens OX=9606 GN=PPFIA1 PE=1 SV=1	10	10	10	0.00017839	0.606793
P23229	ITA6_HUMAN Integrin alpha-6 OS=Homo sapiens OX=9606 GN=ITGA6 PE=1 SV=5	19	19	19	0.000178414	1.79129
Q99714	HCD2_HUMAN 3-hydroxyacyl-CoA dehydrogenase type-2 OS=Homo sapiens OX=9606 GN=HSD17B10 PE=1 SV=3	15	15	15	0.000178904	0.707406
Q86Y56	DAAF5_HUMAN Dynein assembly factor 5, axonemal OS=Homo sapiens OX=9606 GN=DNAAF5 PE=1 SV=4	18	18	18	0.000179122	0.645261
O60678	ANM3_HUMAN Protein arginine N-methyltransferase 3 OS=Homo sapiens OX=9606 GN=PRMT3 PE=1 SV=4	13	13	13	0.000180302	0.693779
Q13740	CD166_HUMAN CD166 antigen OS=Homo sapiens OX=9606 GN=ALCAM PE=1 SV=2	16	16	16	0.000181051	0.758604
O14497	ARI1A_HUMAN AT-rich interactive domain-containing protein 1A OS=Homo sapiens OX=9606 GN=ARID1A PE=1 SV=3	14	14	12	0.000184897	0.487404
Q9BVI4	NOC4L_HUMAN Nucleolar complex protein 4 homolog OS=Homo sapiens OX=9606 GN=NOC4L PE=1 SV=1	11	11	11	0.000187417	0.690891
P30154	2AAB_HUMAN Serine/threonine-protein phosphatase 2A 65 kDa regulatory subunit A beta isoform OS=Homo sapiens OX=9606 GN=PPP2R1B PE=1 SV=3	13	6	6	0.000188982	0.473393
Q9H7N4	SFR19_HUMAN Splicing factor, arginine/serine-rich 19 OS=Homo sapiens OX=9606 GN=SCAF1 PE=1 SV=3	4	4	4	0.000189204	0.236608
O95433	AHSA1_HUMAN Activator of 90 kDa heat shock protein ATPase homolog 1 OS=Homo sapiens OX=9606 GN=AHSA1 PE=1 SV=1	17	17	17	0.000190972	0.708307
Q9BYK8	HELZ2_HUMAN Helicase with zinc finger domain 2 OS=Homo sapiens OX=9606 GN=HELZ2 PE=1 SV=6	11	11	11	0.000192681	2.49635
O00151	PDLI1_HUMAN PDZ and LIM domain protein 1 OS=Homo sapiens OX=9606 GN=PDLIM1 PE=1 SV=4	13	13	13	0.000198185	0.515309
P51648	AL3A2_HUMAN Aldehyde dehydrogenase family 3 member A2 OS=Homo sapiens OX=9606 GN=ALDH3A2 PE=1 SV=1	13	13	12	0.000198674	1.75003
P22314	UBA1_HUMAN Ubiquitin-like modifier-activating enzyme 1 OS=Homo sapiens OX=9606 GN=UBA1 PE=1 SV=3	37	37	37	0.000199682	1.41794
Q9UJA5	TRM6_HUMAN tRNA (adenine(58)-N(1))-methyltransferase non-catalytic subunit TRM6 OS=Homo sapiens OX=9606 GN=TRMT6 PE=1 SV=1	12	12	12	0.000201067	0.578036
Q13685	AAMP_HUMAN Angio-associated migratory cell protein OS=Homo sapiens OX=9606 GN=AAMP PE=1 SV=2	7	7	7	0.000203991	0.629201
Q53GS9	SNUT2_HUMAN U4/U6.U5 tri-snRNP-associated protein 2 OS=Homo sapiens OX=9606 GN=USP39 PE=1 SV=2	10	10	10	0.00020496	0.679652
P21281	VATB2_HUMAN V-type proton ATPase subunit B, brain isoform OS=Homo sapiens OX=9606 GN=ATP6V1B2 PE=1 SV=3	13	13	13	0.000206229	1.23802
Q9Y3A5	SBDS_HUMAN Ribosome maturation protein SBDS OS=Homo sapiens OX=9606 GN=SBDS PE=1 SV=4	9	9	9	0.000206548	0.655362
Q9NX05	F120C_HUMAN Constitutive coactivator of PPAR-gamma-like protein 2 OS=Homo sapiens OX=9606 GN=FAM120C PE=1 SV=3	10	10	10	0.000212202	0.543864
Q9NZM1	MYOF_HUMAN Myoferlin OS=Homo sapiens OX=9606 GN=MYOF PE=1 SV=1	91	91	90	0.000212652	0.776518
Q9BXK5	B2L13_HUMAN Bcl-2-like protein 13 OS=Homo sapiens OX=9606 GN=BCL2L13 PE=1 SV=1	9	9	9	0.000212946	1.70742
Q14152	EIF3A_HUMAN Eukaryotic translation initiation factor 3 subunit A OS=Homo sapiens OX=9606 GN=EIF3A PE=1 SV=1	40	40	40	0.000213998	0.76035
P49327	FAS_HUMAN Fatty acid synthase OS=Homo sapiens OX=9606 GN=FASN PE=1 SV=3	87	87	87	0.000219447	1.20122
Q8WYA6	CTBL1_HUMAN Beta-catenin-like protein 1 OS=Homo sapiens OX=9606 GN=CTNNBL1 PE=1 SV=1	9	9	9	0.000220506	0.705373
Q9UHG3	PCYOX_HUMAN Prenylcysteine oxidase 1 OS=Homo sapiens OX=9606 GN=PCYOX1 PE=1 SV=3	10	10	10	0.000222654	1.51903
Q9UHX1	PUF60_HUMAN Poly(U)-binding-splicing factor PUF60 OS=Homo sapiens OX=9606 GN=PUF60 PE=1 SV=1	16	16	16	0.00022329	0.638817
Q05932	FOLC_HUMAN Folylpolyglutamate synthase, mitochondrial OS=Homo sapiens OX=9606 GN=FPGS PE=1 SV=3	7	7	7	0.000224905	0.501719
Q5JTH9	RRP12_HUMAN RRP12-like protein OS=Homo sapiens OX=9606 GN=RRP12 PE=1 SV=2	26	26	26	0.000233453	0.701305
Q9Y446	PKP3_HUMAN Plakophilin-3 OS=Homo sapiens OX=9606 GN=PKP3 PE=1 SV=1	14	14	14	0.000233948	0.611533
Q96T88	UHRF1_HUMAN E3 ubiquitin-protein ligase UHRF1 OS=Homo sapiens OX=9606 GN=UHRF1 PE=1 SV=1	8	8	8	0.000234342	0.427629
Q9P2J5	SYLC_HUMAN Leucine--tRNA ligase, cytoplasmic OS=Homo sapiens OX=9606 GN=LARS1 PE=1 SV=2	43	43	43	0.000234677	1.35306
Q9NSE4	SYIM_HUMAN Isoleucine--tRNA ligase, mitochondrial OS=Homo sapiens OX=9606 GN=IARS2 PE=1 SV=2	22	22	22	0.000236053	1.71104
Q01518	CAP1_HUMAN Adenylyl cyclase-associated protein 1 OS=Homo sapiens OX=9606 GN=CAP1 PE=1 SV=5	20	20	20	0.000238397	0.793952
P55072	TERA_HUMAN Transitional endoplasmic reticulum ATPase OS=Homo sapiens OX=9606 GN=VCP PE=1 SV=4	42	42	42	0.000244157	1.47894
P41250	GARS_HUMAN Glycine--tRNA ligase OS=Homo sapiens OX=9606 GN=GARS1 PE=1 SV=3	25	25	25	0.000246587	0.623149
P41208	CETN2_HUMAN Centrin-2 OS=Homo sapiens OX=9606 GN=CETN2 PE=1 SV=1	5	5	5	0.000250524	0.442546
Q15654	TRIP6_HUMAN Thyroid receptor-interacting protein 6 OS=Homo sapiens OX=9606 GN=TRIP6 PE=1 SV=3	5	5	5	0.000252517	0.145778
O94855	SC24D_HUMAN Protein transport protein Sec24D OS=Homo sapiens OX=9606 GN=SEC24D PE=1 SV=2	11	10	10	0.000252784	0.699466
O14933	UB2L6_HUMAN Ubiquitin/ISG15-conjugating enzyme E2 L6 OS=Homo sapiens OX=9606 GN=UBE2L6 PE=1 SV=4	2	2	2	0.000253	4.99166
P40222	TXLNA_HUMAN Alpha-taxilin OS=Homo sapiens OX=9606 GN=TXLNA PE=1 SV=3	11	11	11	0.000254724	0.474839
Q14974	IMB1_HUMAN Importin subunit beta-1 OS=Homo sapiens OX=9606 GN=KPNB1 PE=1 SV=2	32	32	32	0.000255247	1.15853
Q9NR12	PDLI7_HUMAN PDZ and LIM domain protein 7 OS=Homo sapiens OX=9606 GN=PDLIM7 PE=1 SV=1	7	7	7	0.000257034	0.519168
Q9NZ01	TECR_HUMAN Very-long-chain enoyl-CoA reductase OS=Homo sapiens OX=9606 GN=TECR PE=1 SV=1	9	9	9	0.000258375	1.42559
Q5JRA6	TGO1_HUMAN Transport and Golgi organization protein 1 homolog OS=Homo sapiens OX=9606 GN=MIA3 PE=1 SV=1	35	35	35	0.000258941	1.66906
Q8WYP3	RIN2_HUMAN Ras and Rab interactor 2 OS=Homo sapiens OX=9606 GN=RIN2 PE=1 SV=1	8	8	8	0.000259209	1.68012
Q9NUL3	STAU2_HUMAN Double-stranded RNA-binding protein Staufen homolog 2 OS=Homo sapiens OX=9606 GN=STAU2 PE=1 SV=2	3	3	3	0.000259275	0.695193
O43852	CALU_HUMAN Calumenin OS=Homo sapiens OX=9606 GN=CALU PE=1 SV=2	18	18	18	0.000264454	0.50931
O43396	TXNL1_HUMAN Thioredoxin-like protein 1 OS=Homo sapiens OX=9606 GN=TXNL1 PE=1 SV=3	10	10	10	0.000270969	0.608106
P49902	5NTC_HUMAN Cytosolic purine 5-nucleotidase OS=Homo sapiens OX=9606 GN=NT5C2 PE=1 SV=1	17	17	17	0.000275226	0.510921
P19022	CADH2_HUMAN Cadherin-2 OS=Homo sapiens OX=9606 GN=CDH2 PE=1 SV=4	4	4	4	0.000275931	0.101473
Q15021	CND1_HUMAN Condensin complex subunit 1 OS=Homo sapiens OX=9606 GN=NCAPD2 PE=1 SV=3	29	29	29	0.000280098	0.731884
P12081	HARS1_HUMAN Histidine--tRNA ligase, cytoplasmic OS=Homo sapiens OX=9606 GN=HARS1 PE=1 SV=2	15	15	13	0.000282104	1.34145
P27824	CALX_HUMAN Calnexin OS=Homo sapiens OX=9606 GN=CANX PE=1 SV=2	26	26	26	0.000289348	1.35272
Q9NQ84	GPC5C_HUMAN G-protein coupled receptor family C group 5 member C OS=Homo sapiens OX=9606 GN=GPRC5C PE=1 SV=2	4	4	4	0.000298593	1.53196
Q9H9B4	SFXN1_HUMAN Sideroflexin-1 OS=Homo sapiens OX=9606 GN=SFXN1 PE=1 SV=4	9	8	8	0.000298827	1.46574
Q15785	TOM34_HUMAN Mitochondrial import receptor subunit TOM34 OS=Homo sapiens OX=9606 GN=TOMM34 PE=1 SV=2	17	17	17	0.000299378	0.548642
Q9UJU6	DBNL_HUMAN Drebrin-like protein OS=Homo sapiens OX=9606 GN=DBNL PE=1 SV=1	15	15	15	0.000302538	0.595198
Q9UL25	RAB21_HUMAN Ras-related protein Rab-21 OS=Homo sapiens OX=9606 GN=RAB21 PE=1 SV=3	10	10	10	0.000304152	1.32718
P48147	PPCE_HUMAN Prolyl endopeptidase OS=Homo sapiens OX=9606 GN=PREP PE=1 SV=2	25	25	24	0.00030645	1.39625
O43847	NRDC_HUMAN Nardilysin OS=Homo sapiens OX=9606 GN=NRDC PE=1 SV=3	20	20	20	0.000306973	0.616452
P63220	RS21_HUMAN 40S ribosomal protein S21 OS=Homo sapiens OX=9606 GN=RPS21 PE=1 SV=1	3	3	3	0.000309364	0.546223
Q96CM8	ACSF2_HUMAN Medium-chain acyl-CoA ligase ACSF2, mitochondrial OS=Homo sapiens OX=9606 GN=ACSF2 PE=1 SV=2	7	7	7	0.000309614	1.92345
Q27J81	INF2_HUMAN Inverted formin-2 OS=Homo sapiens OX=9606 GN=INF2 PE=1 SV=2	38	38	38	0.000314297	0.709365
Q96EK5	KBP_HUMAN KIF-binding protein OS=Homo sapiens OX=9606 GN=KIFBP PE=1 SV=1	20	20	19	0.000315479	0.714626
P53814	SMTN_HUMAN Smoothelin OS=Homo sapiens OX=9606 GN=SMTN PE=1 SV=7	7	7	7	0.000316148	0.361243
P26639	SYTC_HUMAN Threonine--tRNA ligase 1, cytoplasmic OS=Homo sapiens OX=9606 GN=TARS1 PE=1 SV=3	30	30	30	0.000320959	1.52592
Q9Y6M7	S4A7_HUMAN Sodium bicarbonate cotransporter 3 OS=Homo sapiens OX=9606 GN=SLC4A7 PE=1 SV=2	10	10	9	0.000321633	1.93012
O00203	AP3B1_HUMAN AP-3 complex subunit beta-1 OS=Homo sapiens OX=9606 GN=AP3B1 PE=1 SV=3	16	16	16	0.000324295	1.16373
Q14643	ITPR1_HUMAN Inositol 1,4,5-trisphosphate receptor type 1 OS=Homo sapiens OX=9606 GN=ITPR1 PE=1 SV=3	22	20	20	0.000324825	3.73982
Q8NCL4	GALT6_HUMAN Polypeptide N-acetylgalactosaminyltransferase 6 OS=Homo sapiens OX=9606 GN=GALNT6 PE=2 SV=2	9	9	9	0.000325844	0.530251
Q9Y618	NCOR2_HUMAN Nuclear receptor corepressor 2 OS=Homo sapiens OX=9606 GN=NCOR2 PE=1 SV=3	6	6	6	0.000326407	0.18618
Q8NE86	MCU_HUMAN Calcium uniporter protein, mitochondrial OS=Homo sapiens OX=9606 GN=MCU PE=1 SV=1	5	5	5	0.000330651	3.7363
P49748	ACADV_HUMAN Very long-chain specific acyl-CoA dehydrogenase, mitochondrial OS=Homo sapiens OX=9606 GN=ACADVL PE=1 SV=1	21	21	21	0.000332284	1.92573
O43156	TTI1_HUMAN TELO2-interacting protein 1 homolog OS=Homo sapiens OX=9606 GN=TTI1 PE=1 SV=3	6	6	6	0.000332751	0.55043
P11172	UMPS_HUMAN Uridine 5-monophosphate synthase OS=Homo sapiens OX=9606 GN=UMPS PE=1 SV=1	10	10	10	0.000333703	0.61278
Q14651	PLSI_HUMAN Plastin-1 OS=Homo sapiens OX=9606 GN=PLS1 PE=1 SV=2	14	11	10	0.000334357	0.488547
P61026	RAB10_HUMAN Ras-related protein Rab-10 OS=Homo sapiens OX=9606 GN=RAB10 PE=1 SV=1	8	7	7	0.000342145	1.9431
Q8NFH4	NUP37_HUMAN Nucleoporin Nup37 OS=Homo sapiens OX=9606 GN=NUP37 PE=1 SV=1	5	5	5	0.000344366	0.644866
P16455	MGMT_HUMAN Methylated-DNA--protein-cysteine methyltransferase OS=Homo sapiens OX=9606 GN=MGMT PE=1 SV=1	5	5	5	0.000346186	0.444015
Q9BTC0	DIDO1_HUMAN Death-inducer obliterator 1 OS=Homo sapiens OX=9606 GN=DIDO1 PE=1 SV=5	18	18	17	0.000348514	0.521433
Q9NZ08	ERAP1_HUMAN Endoplasmic reticulum aminopeptidase 1 OS=Homo sapiens OX=9606 GN=ERAP1 PE=1 SV=3	12	12	12	0.000352696	3.37019
Q13084	RM28_HUMAN 39S ribosomal protein L28, mitochondrial OS=Homo sapiens OX=9606 GN=MRPL28 PE=1 SV=4	4	4	4	0.000354462	1.69597
Q9Y478	AAKB1_HUMAN 5-AMP-activated protein kinase subunit beta-1 OS=Homo sapiens OX=9606 GN=PRKAB1 PE=1 SV=4	4	4	4	0.000356	0.624465
P07741	APT_HUMAN Adenine phosphoribosyltransferase OS=Homo sapiens OX=9606 GN=APRT PE=1 SV=2	11	11	11	0.000357684	1.37824
Q02952	AKA12_HUMAN A-kinase anchor protein 12 OS=Homo sapiens OX=9606 GN=AKAP12 PE=1 SV=4	45	45	45	0.000358278	1.54051
Q13347	EIF3I_HUMAN Eukaryotic translation initiation factor 3 subunit I OS=Homo sapiens OX=9606 GN=EIF3I PE=1 SV=1	17	17	17	0.000359874	0.644715
P37235	HPCL1_HUMAN Hippocalcin-like protein 1 OS=Homo sapiens OX=9606 GN=HPCAL1 PE=1 SV=3	10	10	10	0.000362477	1.69564
Q14315	FLNC_HUMAN Filamin-C OS=Homo sapiens OX=9606 GN=FLNC PE=1 SV=3	35	27	27	0.000363882	0.335583
O75717	WDHD1_HUMAN WD repeat and HMG-box DNA-binding protein 1 OS=Homo sapiens OX=9606 GN=WDHD1 PE=1 SV=1	16	16	16	0.000364099	0.511717
Q6PIU2	NCEH1_HUMAN Neutral cholesterol ester hydrolase 1 OS=Homo sapiens OX=9606 GN=NCEH1 PE=1 SV=3	11	11	11	0.000364804	0.600319
Q96S66	CLCC1_HUMAN Chloride channel CLIC-like protein 1 OS=Homo sapiens OX=9606 GN=CLCC1 PE=1 SV=1	10	10	10	0.000375803	0.469862
P52789	HXK2_HUMAN Hexokinase-2 OS=Homo sapiens OX=9606 GN=HK2 PE=1 SV=2	33	33	32	0.000380697	1.29583
Q96I99	SUCB2_HUMAN Succinate--CoA ligase [GDP-forming] subunit beta, mitochondrial OS=Homo sapiens OX=9606 GN=SUCLG2 PE=1 SV=2	10	10	10	0.00038154	1.88352
O95674	CDS2_HUMAN Phosphatidate cytidylyltransferase 2 OS=Homo sapiens OX=9606 GN=CDS2 PE=1 SV=1	4	4	4	0.000384698	1.71063
Q9NY93	DDX56_HUMAN Probable ATP-dependent RNA helicase DDX56 OS=Homo sapiens OX=9606 GN=DDX56 PE=1 SV=1	8	8	8	0.000386465	0.582507
O14841	OPLA_HUMAN 5-oxoprolinase OS=Homo sapiens OX=9606 GN=OPLAH PE=1 SV=3	21	21	21	0.000386981	1.48064
P42892	ECE1_HUMAN Endothelin-converting enzyme 1 OS=Homo sapiens OX=9606 GN=ECE1 PE=1 SV=2	9	9	9	0.000387927	0.579365
Q9BW19	KIFC1_HUMAN Kinesin-like protein KIFC1 OS=Homo sapiens OX=9606 GN=KIFC1 PE=1 SV=2	7	7	7	0.000398052	0.553401
P35998	PRS7_HUMAN 26S proteasome regulatory subunit 7 OS=Homo sapiens OX=9606 GN=PSMC2 PE=1 SV=3	23	23	23	0.000399761	0.71954
P49757	NUMB_HUMAN Protein numb homolog OS=Homo sapiens OX=9606 GN=NUMB PE=1 SV=2	5	5	4	0.000401014	0.461189
Q01082	SPTB2_HUMAN Spectrin beta chain, non-erythrocytic 1 OS=Homo sapiens OX=9606 GN=SPTBN1 PE=1 SV=2	111	111	104	0.000409166	1.2129
P36776	LONM_HUMAN Lon protease homolog, mitochondrial OS=Homo sapiens OX=9606 GN=LONP1 PE=1 SV=2	37	37	37	0.000409411	1.69812
Q9Y5L0	TNPO3_HUMAN Transportin-3 OS=Homo sapiens OX=9606 GN=TNPO3 PE=1 SV=3	22	22	22	0.000410393	0.662834
P08708	RS17_HUMAN 40S ribosomal protein S17 OS=Homo sapiens OX=9606 GN=RPS17 PE=1 SV=2	10	10	10	0.000413609	0.741831
Q93052	LPP_HUMAN Lipoma-preferred partner OS=Homo sapiens OX=9606 GN=LPP PE=1 SV=1	10	10	10	0.000414238	0.39349
P14635	CCNB1_HUMAN G2/mitotic-specific cyclin-B1 OS=Homo sapiens OX=9606 GN=CCNB1 PE=1 SV=1	5	5	4	0.000415317	0.630892
Q9NQ48	LZTL1_HUMAN Leucine zipper transcription factor-like protein 1 OS=Homo sapiens OX=9606 GN=LZTFL1 PE=1 SV=1	3	3	3	0.000416361	1.59183
O60716	CTND1_HUMAN Catenin delta-1 OS=Homo sapiens OX=9606 GN=CTNND1 PE=1 SV=1	21	21	21	0.000420426	0.744447
P41567	EIF1_HUMAN Eukaryotic translation initiation factor 1 OS=Homo sapiens OX=9606 GN=EIF1 PE=1 SV=1	12	12	6	0.000422367	0.365598
P62937	PPIA_HUMAN Peptidyl-prolyl cis-trans isomerase A OS=Homo sapiens OX=9606 GN=PPIA PE=1 SV=2	11	11	11	0.000424121	0.678048
Q04917	1433F_HUMAN 14-3-3 protein eta OS=Homo sapiens OX=9606 GN=YWHAH PE=1 SV=4	13	11	11	0.000424444	1.53029
Q9H857	NT5D2_HUMAN 5-nucleotidase domain-containing protein 2 OS=Homo sapiens OX=9606 GN=NT5DC2 PE=1 SV=1	13	13	13	0.000424786	1.77841
P42330	AK1C3_HUMAN Aldo-keto reductase family 1 member C3 OS=Homo sapiens OX=9606 GN=AKR1C3 PE=1 SV=4;sp	5	5	5	0.000425628	4.86079
Q9UJS0	CMC2_HUMAN Calcium-binding mitochondrial carrier protein Aralar2 OS=Homo sapiens OX=9606 GN=SLC25A13 PE=1 SV=2	16	16	12	0.000427179	0.574393
P33993	MCM7_HUMAN DNA replication licensing factor MCM7 OS=Homo sapiens OX=9606 GN=MCM7 PE=1 SV=4	27	27	27	0.000435813	0.551528
P25685	DNJB1_HUMAN DnaJ homolog subfamily B member 1 OS=Homo sapiens OX=9606 GN=DNAJB1 PE=1 SV=4	7	7	6	0.000436054	0.704734
O95786	DDX58_HUMAN Antiviral innate immune response receptor RIG-I OS=Homo sapiens OX=9606 GN=DDX58 PE=1 SV=2	17	17	17	0.000448239	4.23784
O94905	ERLN2_HUMAN Erlin-2 OS=Homo sapiens OX=9606 GN=ERLIN2 PE=1 SV=1	10	10	8	0.000448787	1.59441
P36954	RPB9_HUMAN DNA-directed RNA polymerase II subunit RPB9 OS=Homo sapiens OX=9606 GN=POLR2I PE=1 SV=1	3	3	3	0.000448869	0.460454
P22626	ROA2_HUMAN Heterogeneous nuclear ribonucleoproteins A2/B1 OS=Homo sapiens OX=9606 GN=HNRNPA2B1 PE=1 SV=2	19	18	18	0.000449366	0.616874
Q92597	NDRG1_HUMAN Protein NDRG1 OS=Homo sapiens OX=9606 GN=NDRG1 PE=1 SV=1	14	14	14	0.000452647	1.37523
Q15003	CND2_HUMAN Condensin complex subunit 2 OS=Homo sapiens OX=9606 GN=NCAPH PE=1 SV=3	11	11	11	0.000459621	0.557297
P25705	ATPA_HUMAN ATP synthase subunit alpha, mitochondrial OS=Homo sapiens OX=9606 GN=ATP5F1A PE=1 SV=1	17	17	17	0.000460469	2.03417
A1L0T0	HACL2_HUMAN 2-hydroxyacyl-CoA lyase 2 OS=Homo sapiens OX=9606 GN=ILVBL PE=1 SV=2	19	19	19	0.000466466	1.50373
Q68CZ2	TENS3_HUMAN Tensin-3 OS=Homo sapiens OX=9606 GN=TNS3 PE=1 SV=2	10	10	10	0.000473489	0.454194
Q9Y6E2	BZW2_HUMAN Basic leucine zipper and W2 domain-containing protein 2 OS=Homo sapiens OX=9606 GN=BZW2 PE=1 SV=1	9	9	9	0.000474439	0.554254
P55084	ECHB_HUMAN Trifunctional enzyme subunit beta, mitochondrial OS=Homo sapiens OX=9606 GN=HADHB PE=1 SV=3	18	18	18	0.000474592	1.90956
O00154	BACH_HUMAN Cytosolic acyl coenzyme A thioester hydrolase OS=Homo sapiens OX=9606 GN=ACOT7 PE=1 SV=3	10	10	10	0.000474919	0.729492
O75362	ZN217_HUMAN Zinc finger protein 217 OS=Homo sapiens OX=9606 GN=ZNF217 PE=1 SV=1	7	7	7	0.000476628	0.43549
P50583	AP4A_HUMAN Bis(5-nucleosyl)-tetraphosphatase [asymmetrical] OS=Homo sapiens OX=9606 GN=NUDT2 PE=1 SV=3	6	6	6	0.000483749	1.73792
Q14240	IF4A2_HUMAN Eukaryotic initiation factor 4A-II OS=Homo sapiens OX=9606 GN=EIF4A2 PE=1 SV=2	17	8	8	0.000486844	1.59655
P62195	PRS8_HUMAN 26S proteasome regulatory subunit 8 OS=Homo sapiens OX=9606 GN=PSMC5 PE=1 SV=1	19	19	19	0.000493412	0.635654
P35222	CTNB1_HUMAN Catenin beta-1 OS=Homo sapiens OX=9606 GN=CTNNB1 PE=1 SV=1	20	20	18	0.000503118	0.808348
Q9ULT8	HECD1_HUMAN E3 ubiquitin-protein ligase HECTD1 OS=Homo sapiens OX=9606 GN=HECTD1 PE=1 SV=3	20	20	20	0.000508347	0.635551
P29353	SHC1_HUMAN SHC-transforming protein 1 OS=Homo sapiens OX=9606 GN=SHC1 PE=1 SV=4	3	3	3	0.000509718	0.479453
P13667	PDIA4_HUMAN Protein disulfide-isomerase A4 OS=Homo sapiens OX=9606 GN=PDIA4 PE=1 SV=2	30	29	29	0.000518561	0.740113
Q9Y333	LSM2_HUMAN U6 snRNA-associated Sm-like protein LSm2 OS=Homo sapiens OX=9606 GN=LSM2 PE=1 SV=1	3	3	3	0.000521675	0.753974
Q14914	PTGR1_HUMAN Prostaglandin reductase 1 OS=Homo sapiens OX=9606 GN=PTGR1 PE=1 SV=2	10	10	10	0.000523034	1.70813
Q9Y608	LRRF2_HUMAN Leucine-rich repeat flightless-interacting protein 2 OS=Homo sapiens OX=9606 GN=LRRFIP2 PE=1 SV=1	7	6	6	0.000525678	1.2193
O94906	PRP6_HUMAN Pre-mRNA-processing factor 6 OS=Homo sapiens OX=9606 GN=PRPF6 PE=1 SV=1	17	17	17	0.000526623	0.762866
Q8TCG1	CIP2A_HUMAN Protein CIP2A OS=Homo sapiens OX=9606 GN=CIP2A PE=1 SV=2	12	12	12	0.000526951	0.548898
Q08170	SRSF4_HUMAN Serine/arginine-rich splicing factor 4 OS=Homo sapiens OX=9606 GN=SRSF4 PE=1 SV=2	5	3	3	0.000532721	2.15494
P21796	VDAC1_HUMAN Voltage-dependent anion-selective channel protein 1 OS=Homo sapiens OX=9606 GN=VDAC1 PE=1 SV=2	15	15	15	0.000535082	1.44159
Q9H0F6	SHRPN_HUMAN Sharpin OS=Homo sapiens OX=9606 GN=SHARPIN PE=1 SV=1	3	3	3	0.00053744	0.432302
P46060	RAGP1_HUMAN Ran GTPase-activating protein 1 OS=Homo sapiens OX=9606 GN=RANGAP1 PE=1 SV=1	27	27	27	0.000538022	0.781895
Q9H2J4	PDCL3_HUMAN Phosducin-like protein 3 OS=Homo sapiens OX=9606 GN=PDCL3 PE=1 SV=1	10	10	10	0.000546248	0.556304
Q9HAV0	GBB4_HUMAN Guanine nucleotide-binding protein subunit beta-4 OS=Homo sapiens OX=9606 GN=GNB4 PE=1 SV=3	9	4	4	0.000547444	3.22885
Q9UEU0	VTI1B_HUMAN Vesicle transport through interaction with t-SNAREs homolog 1B OS=Homo sapiens OX=9606 GN=VTI1B PE=1 SV=3	6	6	6	0.000548479	0.693822
Q9NYT0	PLEK2_HUMAN Pleckstrin-2 OS=Homo sapiens OX=9606 GN=PLEK2 PE=1 SV=1	4	4	4	0.000551417	0.317919
Q9UQE7	SMC3_HUMAN Structural maintenance of chromosomes protein 3 OS=Homo sapiens OX=9606 GN=SMC3 PE=1 SV=2	32	32	32	0.00055237	0.758601
Q01813	PFKAP_HUMAN ATP-dependent 6-phosphofructokinase, platelet type OS=Homo sapiens OX=9606 GN=PFKP PE=1 SV=2	30	30	28	0.000554179	1.27552
P13674	P4HA1_HUMAN Prolyl 4-hydroxylase subunit alpha-1 OS=Homo sapiens OX=9606 GN=P4HA1 PE=1 SV=2	20	20	20	0.000554472	1.42014
Q8N4Q1	MIA40_HUMAN Mitochondrial intermembrane space import and assembly protein 40 OS=Homo sapiens OX=9606 GN=CHCHD4 PE=1 SV=1	4	4	4	0.000560906	2.89349
Q9Y223	GLCNE_HUMAN Bifunctional UDP-N-acetylglucosamine 2-epimerase/N-acetylmannosamine kinase OS=Homo sapiens OX=9606 GN=GNE PE=1 SV=1	12	12	12	0.000566252	2.05255
P31146	COR1A_HUMAN Coronin-1A OS=Homo sapiens OX=9606 GN=CORO1A PE=1 SV=4	4	4	4	0.000566474	0.227707
Q00534	CDK6_HUMAN Cyclin-dependent kinase 6 OS=Homo sapiens OX=9606 GN=CDK6 PE=1 SV=1	6	6	6	0.00056863	0.635659
O95758	PTBP3_HUMAN Polypyrimidine tract-binding protein 3 OS=Homo sapiens OX=9606 GN=PTBP3 PE=1 SV=2	10	9	9	0.000569063	1.44516
Q96T23	RSF1_HUMAN Remodeling and spacing factor 1 OS=Homo sapiens OX=9606 GN=RSF1 PE=1 SV=2	12	12	12	0.000570388	0.751364
Q2NKX8	ERC6L_HUMAN DNA excision repair protein ERCC-6-like OS=Homo sapiens OX=9606 GN=ERCC6L PE=1 SV=1	19	19	19	0.000571584	0.459164
Q8IUE6	H2A2B_HUMAN Histone H2A type 2-B OS=Homo sapiens OX=9606 GN=H2AC21 PE=1 SV=3;sp	4	2	2	0.00057335	0.141156
Q99805	TM9S2_HUMAN Transmembrane 9 superfamily member 2 OS=Homo sapiens OX=9606 GN=TM9SF2 PE=1 SV=1	9	9	9	0.000576328	0.79038
Q9UNZ2	NSF1C_HUMAN NSFL1 cofactor p47 OS=Homo sapiens OX=9606 GN=NSFL1C PE=1 SV=2	15	15	15	0.000576567	0.665713
Q16611	BAK_HUMAN Bcl-2 homologous antagonist/killer OS=Homo sapiens OX=9606 GN=BAK1 PE=1 SV=1	4	4	4	0.000577006	3.10147
O43598	DNPH1_HUMAN 2-deoxynucleoside 5-phosphate N-hydrolase 1 OS=Homo sapiens OX=9606 GN=DNPH1 PE=1 SV=1	3	3	3	0.000579842	1.92799
P49642	PRI1_HUMAN DNA primase small subunit OS=Homo sapiens OX=9606 GN=PRIM1 PE=1 SV=1	6	6	6	0.000583418	0.436187
Q8NBS9	TXND5_HUMAN Thioredoxin domain-containing protein 5 OS=Homo sapiens OX=9606 GN=TXNDC5 PE=1 SV=2	14	14	14	0.000584507	1.65296
Q13200	PSMD2_HUMAN 26S proteasome non-ATPase regulatory subunit 2 OS=Homo sapiens OX=9606 GN=PSMD2 PE=1 SV=3	36	36	36	0.000617192	0.614524
P04439	HLAA_HUMAN HLA class I histocompatibility antigen, A alpha chain OS=Homo sapiens OX=9606 GN=HLA-A PE=1 SV=2	13	13	5	0.000617533	1.91834
Q15637	SF01_HUMAN Splicing factor 1 OS=Homo sapiens OX=9606 GN=SF1 PE=1 SV=4	14	14	14	0.000618273	0.709648
P52597	HNRPF_HUMAN Heterogeneous nuclear ribonucleoprotein F OS=Homo sapiens OX=9606 GN=HNRNPF PE=1 SV=3	11	9	9	0.000629492	0.553354
P49736	MCM2_HUMAN DNA replication licensing factor MCM2 OS=Homo sapiens OX=9606 GN=MCM2 PE=1 SV=4	23	23	23	0.00063058	0.651433
P19367	HXK1_HUMAN Hexokinase-1 OS=Homo sapiens OX=9606 GN=HK1 PE=1 SV=3	30	29	29	0.000634118	1.31276
P31350	RIR2_HUMAN Ribonucleoside-diphosphate reductase subunit M2 OS=Homo sapiens OX=9606 GN=RRM2 PE=1 SV=1	10	10	9	0.000636326	0.627072
Q13614	MTMR2_HUMAN Myotubularin-related protein 2 OS=Homo sapiens OX=9606 GN=MTMR2 PE=1 SV=4	4	3	3	0.00064408	0.521918
P21589	5NTD_HUMAN 5-nucleotidase OS=Homo sapiens OX=9606 GN=NT5E PE=1 SV=1	12	12	12	0.000648246	3.95986
P83111	LACTB_HUMAN Serine beta-lactamase-like protein LACTB, mitochondrial OS=Homo sapiens OX=9606 GN=LACTB PE=1 SV=2	2	2	2	0.000653612	1.96213
Q8WVM0	TFB1M_HUMAN Dimethyladenosine transferase 1, mitochondrial OS=Homo sapiens OX=9606 GN=TFB1M PE=1 SV=1	5	5	5	0.000654516	2.25094
C4AMC7	WASH3_HUMAN Putative WAS protein family homolog 3 OS=Homo sapiens OX=9606 GN=WASH3P PE=1 SV=2;sp	6	6	2	0.000659022	0.59671
P15924	DESP_HUMAN Desmoplakin OS=Homo sapiens OX=9606 GN=DSP PE=1 SV=3	21	21	21	0.000661394	10.3238
Q9BQS8	FYCO1_HUMAN FYVE and coiled-coil domain-containing protein 1 OS=Homo sapiens OX=9606 GN=FYCO1 PE=1 SV=3	18	18	18	0.000662689	2.43297
Q63HN8	RN213_HUMAN E3 ubiquitin-protein ligase RNF213 OS=Homo sapiens OX=9606 GN=RNF213 PE=1 SV=3	40	40	40	0.000662903	1.57035
Q9NUQ6	SPS2L_HUMAN SPATS2-like protein OS=Homo sapiens OX=9606 GN=SPATS2L PE=1 SV=2	22	22	22	0.000664753	0.838312
Q9P0V9	SEP10_HUMAN Septin-10 OS=Homo sapiens OX=9606 GN=SEPTIN10 PE=1 SV=2	12	12	10	0.000667775	0.487164
Q96I59	SYNM_HUMAN Probable asparagine--tRNA ligase, mitochondrial OS=Homo sapiens OX=9606 GN=NARS2 PE=1 SV=3	7	7	7	0.000670239	1.58634
O14967	CLGN_HUMAN Calmegin OS=Homo sapiens OX=9606 GN=CLGN PE=1 SV=1	12	12	12	0.000673659	1.44434
Q12965	MYO1E_HUMAN Unconventional myosin-Ie OS=Homo sapiens OX=9606 GN=MYO1E PE=1 SV=2	21	21	21	0.000678907	1.28221
P09497	CLCB_HUMAN Clathrin light chain B OS=Homo sapiens OX=9606 GN=CLTB PE=1 SV=1	3	3	3	0.000680378	0.57716
Q9HCU5	PREB_HUMAN Prolactin regulatory element-binding protein OS=Homo sapiens OX=9606 GN=PREB PE=1 SV=2	8	8	8	0.000680628	1.39763
P35251	RFC1_HUMAN Replication factor C subunit 1 OS=Homo sapiens OX=9606 GN=RFC1 PE=1 SV=4	6	6	6	0.000688193	0.591211
O60282	KIF5C_HUMAN Kinesin heavy chain isoform 5C OS=Homo sapiens OX=9606 GN=KIF5C PE=1 SV=1	25	16	15	0.000691083	2.42763
Q8NCG7	DGLB_HUMAN Sn1-specific diacylglycerol lipase beta OS=Homo sapiens OX=9606 GN=DAGLB PE=1 SV=2	4	4	4	0.000695729	0.520853
P51532	SMCA4_HUMAN Transcription activator BRG1 OS=Homo sapiens OX=9606 GN=SMARCA4 PE=1 SV=2	24	24	15	0.000704125	0.716696
P61769	B2MG_HUMAN Beta-2-microglobulin OS=Homo sapiens OX=9606 GN=B2M PE=1 SV=1	3	3	3	0.000710166	1.53921
Q8IUH3	RBM45_HUMAN RNA-binding protein 45 OS=Homo sapiens OX=9606 GN=RBM45 PE=1 SV=1	4	4	4	0.000713477	0.456403
O95707	RPP29_HUMAN Ribonuclease P protein subunit p29 OS=Homo sapiens OX=9606 GN=POP4 PE=1 SV=2	5	5	5	0.000721041	0.703985
Q9BQ75	CMS1_HUMAN Protein CMSS1 OS=Homo sapiens OX=9606 GN=CMSS1 PE=1 SV=2	5	5	5	0.000723836	0.692724
Q15014	MO4L2_HUMAN Mortality factor 4-like protein 2 OS=Homo sapiens OX=9606 GN=MORF4L2 PE=1 SV=1	5	5	4	0.00073492	0.43037
Q96R06	SPAG5_HUMAN Sperm-associated antigen 5 OS=Homo sapiens OX=9606 GN=SPAG5 PE=1 SV=2	3	3	3	0.000740508	0.254099
Q9H2G4	TSYL2_HUMAN Testis-specific Y-encoded-like protein 2 OS=Homo sapiens OX=9606 GN=TSPYL2 PE=1 SV=1	3	3	3	0.000746071	0.351954
O43175	SERA_HUMAN D-3-phosphoglycerate dehydrogenase OS=Homo sapiens OX=9606 GN=PHGDH PE=1 SV=4	21	21	21	0.000752835	0.721925
Q9BUQ8	DDX23_HUMAN Probable ATP-dependent RNA helicase DDX23 OS=Homo sapiens OX=9606 GN=DDX23 PE=1 SV=3	8	8	8	0.000756833	0.587867
O60524	NEMF_HUMAN Nuclear export mediator factor NEMF OS=Homo sapiens OX=9606 GN=NEMF PE=1 SV=4	9	9	9	0.000765156	0.717012
Q7Z7A4	PXK_HUMAN PX domain-containing protein kinase-like protein OS=Homo sapiens OX=9606 GN=PXK PE=1 SV=1	5	5	5	0.000768458	1.80721
P13995	MTDC_HUMAN Bifunctional methylenetetrahydrofolate dehydrogenase/cyclohydrolase, mitochondrial OS=Homo sapiens OX=9606 GN=MTHFD2 PE=1 SV=2	8	8	8	0.000772503	0.779404
Q9UPN3	MACF1_HUMAN Microtubule-actin cross-linking factor 1, isoforms 1/2/3/5 OS=Homo sapiens OX=9606 GN=MACF1 PE=1 SV=4	64	64	62	0.000775247	0.686503
Q14683	SMC1A_HUMAN Structural maintenance of chromosomes protein 1A OS=Homo sapiens OX=9606 GN=SMC1A PE=1 SV=2	30	30	30	0.000776945	0.716413
P62191	PRS4_HUMAN 26S proteasome regulatory subunit 4 OS=Homo sapiens OX=9606 GN=PSMC1 PE=1 SV=1	18	18	18	0.000778485	0.70448
Q9Y320	TMX2_HUMAN Thioredoxin-related transmembrane protein 2 OS=Homo sapiens OX=9606 GN=TMX2 PE=1 SV=1	4	4	4	0.000779184	0.261601
Q99661	KIF2C_HUMAN Kinesin-like protein KIF2C OS=Homo sapiens OX=9606 GN=KIF2C PE=1 SV=2	6	6	6	0.000784693	0.175168
Q53H82	LACB2_HUMAN Endoribonuclease LACTB2 OS=Homo sapiens OX=9606 GN=LACTB2 PE=1 SV=2	11	11	11	0.000787318	1.18748
Q6P3W7	SCYL2_HUMAN SCY1-like protein 2 OS=Homo sapiens OX=9606 GN=SCYL2 PE=1 SV=1	8	8	8	0.000788515	0.40341
Q96GA3	LTV1_HUMAN Protein LTV1 homolog OS=Homo sapiens OX=9606 GN=LTV1 PE=1 SV=1	2	2	2	0.000790205	0.21223
Q9NVI1	FANCI_HUMAN Fanconi anemia group I protein OS=Homo sapiens OX=9606 GN=FANCI PE=1 SV=4	4	4	4	0.00079283	0.312806
P43357	MAGA3_HUMAN Melanoma-associated antigen 3 OS=Homo sapiens OX=9606 GN=MAGEA3 PE=1 SV=1	5	5	4	0.000798896	0.259359
Q9NTI5	PDS5B_HUMAN Sister chromatid cohesion protein PDS5 homolog B OS=Homo sapiens OX=9606 GN=PDS5B PE=1 SV=1	19	16	16	0.000804767	0.609084
Q9NTJ3	SMC4_HUMAN Structural maintenance of chromosomes protein 4 OS=Homo sapiens OX=9606 GN=SMC4 PE=1 SV=2	38	38	38	0.000805694	0.650302
O60610	DIAP1_HUMAN Protein diaphanous homolog 1 OS=Homo sapiens OX=9606 GN=DIAPH1 PE=1 SV=2	33	33	33	0.000808928	0.86126
O14974	MYPT1_HUMAN Protein phosphatase 1 regulatory subunit 12A OS=Homo sapiens OX=9606 GN=PPP1R12A PE=1 SV=1	18	18	18	0.000809319	0.660166
Q9H788	SH24A_HUMAN SH2 domain-containing protein 4A OS=Homo sapiens OX=9606 GN=SH2D4A PE=1 SV=1	6	6	6	0.000809599	0.47383
P26006	ITA3_HUMAN Integrin alpha-3 OS=Homo sapiens OX=9606 GN=ITGA3 PE=1 SV=5	16	16	16	0.000809916	1.37296
P18031	PTN1_HUMAN Tyrosine-protein phosphatase non-receptor type 1 OS=Homo sapiens OX=9606 GN=PTPN1 PE=1 SV=1	15	15	15	0.000811335	0.802231
P49590	SYHM_HUMAN Histidine--tRNA ligase, mitochondrial OS=Homo sapiens OX=9606 GN=HARS2 PE=1 SV=1	12	10	10	0.000816037	1.39338
Q9Y2J2	E41L3_HUMAN Band 4.1-like protein 3 OS=Homo sapiens OX=9606 GN=EPB41L3 PE=1 SV=2	16	14	13	0.000816225	8.67131
P11586	C1TC_HUMAN C-1-tetrahydrofolate synthase, cytoplasmic OS=Homo sapiens OX=9606 GN=MTHFD1 PE=1 SV=3	35	35	35	0.000824746	0.790083
O95155	UBE4B_HUMAN Ubiquitin conjugation factor E4 B OS=Homo sapiens OX=9606 GN=UBE4B PE=1 SV=1	14	14	14	0.000825962	0.63377
P09622	DLDH_HUMAN Dihydrolipoyl dehydrogenase, mitochondrial OS=Homo sapiens OX=9606 GN=DLD PE=1 SV=2	11	11	11	0.000828839	0.679215
Q15628	TRADD_HUMAN Tumor necrosis factor receptor type 1-associated DEATH domain protein OS=Homo sapiens OX=9606 GN=TRADD PE=1 SV=2	4	4	4	0.000834584	0.675779
Q9H773	DCTP1_HUMAN dCTP pyrophosphatase 1 OS=Homo sapiens OX=9606 GN=DCTPP1 PE=1 SV=1	7	7	7	0.000838533	1.36347
Q7L2H7	EIF3M_HUMAN Eukaryotic translation initiation factor 3 subunit M OS=Homo sapiens OX=9606 GN=EIF3M PE=1 SV=1	20	20	20	0.000841957	0.758238
O00116	ADAS_HUMAN Alkyldihydroxyacetonephosphate synthase, peroxisomal OS=Homo sapiens OX=9606 GN=AGPS PE=1 SV=1	24	24	24	0.000845454	1.42734
Q9HB71	CYBP_HUMAN Calcyclin-binding protein OS=Homo sapiens OX=9606 GN=CACYBP PE=1 SV=2	11	11	11	0.000860419	0.772618
P29373	RABP2_HUMAN Cellular retinoic acid-binding protein 2 OS=Homo sapiens OX=9606 GN=CRABP2 PE=1 SV=2	5	5	5	0.000871405	0.544938
P10253	LYAG_HUMAN Lysosomal alpha-glucosidase OS=Homo sapiens OX=9606 GN=GAA PE=1 SV=4	17	17	17	0.000876274	3.06008
Q9Y5X1	SNX9_HUMAN Sorting nexin-9 OS=Homo sapiens OX=9606 GN=SNX9 PE=1 SV=1	15	15	15	0.000879326	1.58109
Q6YN16	HSDL2_HUMAN Hydroxysteroid dehydrogenase-like protein 2 OS=Homo sapiens OX=9606 GN=HSDL2 PE=1 SV=1	7	7	7	0.000892175	1.60635
Q9UDY2	ZO2_HUMAN Tight junction protein ZO-2 OS=Homo sapiens OX=9606 GN=TJP2 PE=1 SV=2	13	13	13	0.000896272	0.67371
Q92878	RAD50_HUMAN DNA repair protein RAD50 OS=Homo sapiens OX=9606 GN=RAD50 PE=1 SV=1	9	9	9	0.000899622	0.237454
O00442	RTCA_HUMAN RNA 3-terminal phosphate cyclase OS=Homo sapiens OX=9606 GN=RTCA PE=1 SV=1	10	10	10	0.00090236	0.723323
P24928	RPB1_HUMAN DNA-directed RNA polymerase II subunit RPB1 OS=Homo sapiens OX=9606 GN=POLR2A PE=1 SV=2	26	26	26	0.000904586	0.656052
Q5K651	SAMD9_HUMAN Sterile alpha motif domain-containing protein 9 OS=Homo sapiens OX=9606 GN=SAMD9 PE=1 SV=1	19	19	19	0.000905733	1.4044
Q9HD20	AT131_HUMAN Manganese-transporting ATPase 13A1 OS=Homo sapiens OX=9606 GN=ATP13A1 PE=1 SV=2	18	18	17	0.000906212	10.9159
Q7L2E3	DHX30_HUMAN ATP-dependent RNA helicase DHX30 OS=Homo sapiens OX=9606 GN=DHX30 PE=1 SV=1	31	31	31	0.000907027	1.37915
Q56VL3	OCAD2_HUMAN OCIA domain-containing protein 2 OS=Homo sapiens OX=9606 GN=OCIAD2 PE=1 SV=1	7	7	7	0.000909641	2.07234
Q9Y5A7	NUB1_HUMAN NEDD8 ultimate buster 1 OS=Homo sapiens OX=9606 GN=NUB1 PE=1 SV=2	4	4	4	0.000913272	0.64189
Q8N183	NDUF2_HUMAN NADH dehydrogenase [ubiquinone] 1 alpha subcomplex assembly factor 2 OS=Homo sapiens OX=9606 GN=NDUFAF2 PE=1 SV=1	5	5	5	0.000916558	1.71958
Q00325	MPCP_HUMAN Phosphate carrier protein, mitochondrial OS=Homo sapiens OX=9606 GN=SLC25A3 PE=1 SV=2	9	9	9	0.000920937	2.24177
P31948	STIP1_HUMAN Stress-induced-phosphoprotein 1 OS=Homo sapiens OX=9606 GN=STIP1 PE=1 SV=1	30	30	30	0.000929245	0.645125
Q5T3I0	GPTC4_HUMAN G patch domain-containing protein 4 OS=Homo sapiens OX=9606 GN=GPATCH4 PE=1 SV=2	7	7	7	0.000962587	0.566806
P04183	KITH_HUMAN Thymidine kinase, cytosolic OS=Homo sapiens OX=9606 GN=TK1 PE=1 SV=2	7	7	7	0.000963452	0.413532
P46976	GLYG_HUMAN Glycogenin-1 OS=Homo sapiens OX=9606 GN=GYG1 PE=1 SV=4	5	5	5	0.000965539	0.733272
Q13287	NMI_HUMAN N-myc-interactor OS=Homo sapiens OX=9606 GN=NMI PE=1 SV=2	4	4	4	0.000969639	2.13603
Q13247	SRSF6_HUMAN Serine/arginine-rich splicing factor 6 OS=Homo sapiens OX=9606 GN=SRSF6 PE=1 SV=2	5	5	3	0.000986847	0.752311
Q9UJX3	APC7_HUMAN Anaphase-promoting complex subunit 7 OS=Homo sapiens OX=9606 GN=ANAPC7 PE=1 SV=4	10	10	10	0.000987802	0.690754
P06748	NPM_HUMAN Nucleophosmin OS=Homo sapiens OX=9606 GN=NPM1 PE=1 SV=2	14	14	14	0.00099977	1.46463
Q00610	CLH1_HUMAN Clathrin heavy chain 1 OS=Homo sapiens OX=9606 GN=CLTC PE=1 SV=5	85	85	68	0.00100487	1.18168
Q16181	SEPT7_HUMAN Septin-7 OS=Homo sapiens OX=9606 GN=SEPTIN7 PE=1 SV=2	19	19	19	0.00100626	0.71344
P53396	ACLY_HUMAN ATP-citrate synthase OS=Homo sapiens OX=9606 GN=ACLY PE=1 SV=3	32	32	32	0.00100842	0.857458
P60842	IF4A1_HUMAN Eukaryotic initiation factor 4A-I OS=Homo sapiens OX=9606 GN=EIF4A1 PE=1 SV=1	23	23	14	0.00100921	0.723471
Q99685	MGLL_HUMAN Monoglyceride lipase OS=Homo sapiens OX=9606 GN=MGLL PE=1 SV=2	9	9	9	0.00102499	0.552074
P18206	VINC_HUMAN Vinculin OS=Homo sapiens OX=9606 GN=VCL PE=1 SV=4	55	55	55	0.001037	1.45465
Q9BY44	EIF2A_HUMAN Eukaryotic translation initiation factor 2A OS=Homo sapiens OX=9606 GN=EIF2A PE=1 SV=3	18	18	18	0.00104117	0.579455
P30153	2AAA_HUMAN Serine/threonine-protein phosphatase 2A 65 kDa regulatory subunit A alpha isoform OS=Homo sapiens OX=9606 GN=PPP2R1A PE=1 SV=4	27	27	20	0.00104462	1.16396
Q969G3	SMCE1_HUMAN SWI/SNF-related matrix-associated actin-dependent regulator of chromatin subfamily E member 1 OS=Homo sapiens OX=9606 GN=SMARCE1 PE=1 SV=2	8	8	8	0.00104802	0.550348
Q9Y6N5	SQOR_HUMAN Sulfide:quinone oxidoreductase, mitochondrial OS=Homo sapiens OX=9606 GN=SQOR PE=1 SV=1	16	16	16	0.00105383	2.25257
Q9UNF1	MAGD2_HUMAN Melanoma-associated antigen D2 OS=Homo sapiens OX=9606 GN=MAGED2 PE=1 SV=2	14	14	13	0.00106035	0.508488
Q8WUJ0	STYX_HUMAN Serine/threonine/tyrosine-interacting protein OS=Homo sapiens OX=9606 GN=STYX PE=1 SV=1	2	2	2	0.00106598	0.31448
Q86WJ1	CHD1L_HUMAN Chromodomain-helicase-DNA-binding protein 1-like OS=Homo sapiens OX=9606 GN=CHD1L PE=1 SV=3	4	4	4	0.00107746	0.501657
O60547	GMDS_HUMAN GDP-mannose 4,6 dehydratase OS=Homo sapiens OX=9606 GN=GMDS PE=1 SV=1	8	8	8	0.00107944	1.78697
Q9BRT8	CBWD1_HUMAN COBW domain-containing protein 1 OS=Homo sapiens OX=9606 GN=CBWD1 PE=1 SV=1;sp	4	4	4	0.00108171	0.594316
Q969X6	UTP4_HUMAN U3 small nucleolar RNA-associated protein 4 homolog OS=Homo sapiens OX=9606 GN=UTP4 PE=1 SV=1	10	10	10	0.0010859	1.24504
P15374	UCHL3_HUMAN Ubiquitin carboxyl-terminal hydrolase isozyme L3 OS=Homo sapiens OX=9606 GN=UCHL3 PE=1 SV=1	11	11	11	0.00110091	0.56738
Q02878	RL6_HUMAN 60S ribosomal protein L6 OS=Homo sapiens OX=9606 GN=RPL6 PE=1 SV=3	12	12	12	0.00110902	0.705338
Q13557	KCC2D_HUMAN Calcium/calmodulin-dependent protein kinase type II subunit delta OS=Homo sapiens OX=9606 GN=CAMK2D PE=1 SV=3	8	6	6	0.00111401	1.78967
Q9GZR7	DDX24_HUMAN ATP-dependent RNA helicase DDX24 OS=Homo sapiens OX=9606 GN=DDX24 PE=1 SV=1	19	19	19	0.0011199	0.564005
P61247	RS3A_HUMAN 40S ribosomal protein S3a OS=Homo sapiens OX=9606 GN=RPS3A PE=1 SV=2	11	11	11	0.00113073	0.725935
P40925	MDHC_HUMAN Malate dehydrogenase, cytoplasmic OS=Homo sapiens OX=9606 GN=MDH1 PE=1 SV=4	9	9	9	0.00113081	1.40905
Q05397	FAK1_HUMAN Focal adhesion kinase 1 OS=Homo sapiens OX=9606 GN=PTK2 PE=1 SV=2	16	16	16	0.00113645	0.612041
Q15067	ACOX1_HUMAN Peroxisomal acyl-coenzyme A oxidase 1 OS=Homo sapiens OX=9606 GN=ACOX1 PE=1 SV=3	16	16	16	0.00113663	1.36056
P09493	TPM1_HUMAN Tropomyosin alpha-1 chain OS=Homo sapiens OX=9606 GN=TPM1 PE=1 SV=2	10	4	4	0.00114451	1.73954
Q9UMS4	PRP19_HUMAN Pre-mRNA-processing factor 19 OS=Homo sapiens OX=9606 GN=PRPF19 PE=1 SV=1	13	13	13	0.00115114	0.777107
Q16658	FSCN1_HUMAN Fascin OS=Homo sapiens OX=9606 GN=FSCN1 PE=1 SV=3	28	28	28	0.00118375	0.687714
P61224	RAP1B_HUMAN Ras-related protein Rap-1b OS=Homo sapiens OX=9606 GN=RAP1B PE=1 SV=1;sp	11	11	5	0.00119594	1.27813
O15498	YKT6_HUMAN Synaptobrevin homolog YKT6 OS=Homo sapiens OX=9606 GN=YKT6 PE=1 SV=1	5	5	5	0.00120077	0.536976
Q9H9E3	COG4_HUMAN Conserved oligomeric Golgi complex subunit 4 OS=Homo sapiens OX=9606 GN=COG4 PE=1 SV=3	7	7	7	0.00120177	0.692748
P08574	CY1_HUMAN Cytochrome c1, heme protein, mitochondrial OS=Homo sapiens OX=9606 GN=CYC1 PE=1 SV=3	8	8	8	0.00120501	1.55078
O60271	JIP4_HUMAN C-Jun-amino-terminal kinase-interacting protein 4 OS=Homo sapiens OX=9606 GN=SPAG9 PE=1 SV=4	32	32	32	0.00121428	1.24278
P30084	ECHM_HUMAN Enoyl-CoA hydratase, mitochondrial OS=Homo sapiens OX=9606 GN=ECHS1 PE=1 SV=4	11	11	11	0.0012251	0.665093
O00762	UBE2C_HUMAN Ubiquitin-conjugating enzyme E2 C OS=Homo sapiens OX=9606 GN=UBE2C PE=1 SV=1	4	4	4	0.00122925	0.147323
Q01432	AMPD3_HUMAN AMP deaminase 3 OS=Homo sapiens OX=9606 GN=AMPD3 PE=1 SV=1	2	2	2	0.00123424	0.520099
O95994	AGR2_HUMAN Anterior gradient protein 2 homolog OS=Homo sapiens OX=9606 GN=AGR2 PE=1 SV=1	10	10	10	0.00123803	0.622533
Q00341	VIGLN_HUMAN Vigilin OS=Homo sapiens OX=9606 GN=HDLBP PE=1 SV=2	30	30	30	0.00124664	0.768783
Q13616	CUL1_HUMAN Cullin-1 OS=Homo sapiens OX=9606 GN=CUL1 PE=1 SV=2	19	19	19	0.00124787	0.716328
P15559	NQO1_HUMAN NAD(P)H dehydrogenase [quinone] 1 OS=Homo sapiens OX=9606 GN=NQO1 PE=1 SV=1	7	7	7	0.00125181	0.727707
Q9NP92	RT30_HUMAN 39S ribosomal protein S30, mitochondrial OS=Homo sapiens OX=9606 GN=MRPS30 PE=1 SV=2	5	5	5	0.00126579	1.34505
Q16881	TRXR1_HUMAN Thioredoxin reductase 1, cytoplasmic OS=Homo sapiens OX=9606 GN=TXNRD1 PE=1 SV=3	26	26	25	0.00126695	0.73778
Q9Y6H1	CHCH2_HUMAN Coiled-coil-helix-coiled-coil-helix domain-containing protein 2 OS=Homo sapiens OX=9606 GN=CHCHD2 PE=1 SV=1;sp	3	3	3	0.00127215	0.535171
O75691	UTP20_HUMAN Small subunit processome component 20 homolog OS=Homo sapiens OX=9606 GN=UTP20 PE=1 SV=3	22	22	22	0.00128864	0.555486
P98179	RBM3_HUMAN RNA-binding protein 3 OS=Homo sapiens OX=9606 GN=RBM3 PE=1 SV=1	3	3	3	0.00129604	0.425494
Q8IV38	ANKY2_HUMAN Ankyrin repeat and MYND domain-containing protein 2 OS=Homo sapiens OX=9606 GN=ANKMY2 PE=1 SV=1	3	3	3	0.00129631	0.382089
Q9NQZ5	STAR7_HUMAN StAR-related lipid transfer protein 7, mitochondrial OS=Homo sapiens OX=9606 GN=STARD7 PE=1 SV=2	3	3	3	0.00130882	0.26929
P15151	PVR_HUMAN Poliovirus receptor OS=Homo sapiens OX=9606 GN=PVR PE=1 SV=2	2	2	2	0.00133015	0.291715
P29728	OAS2_HUMAN 2-5-oligoadenylate synthase 2 OS=Homo sapiens OX=9606 GN=OAS2 PE=1 SV=3	12	12	12	0.00133444	15.987
Q05639	EF1A2_HUMAN Elongation factor 1-alpha 2 OS=Homo sapiens OX=9606 GN=EEF1A2 PE=1 SV=1	18	10	10	0.00133718	0.664291
Q96PY5	FMNL2_HUMAN Formin-like protein 2 OS=Homo sapiens OX=9606 GN=FMNL2 PE=1 SV=3	9	9	9	0.00134242	1.30613
P49585	PCY1A_HUMAN Choline-phosphate cytidylyltransferase A OS=Homo sapiens OX=9606 GN=PCYT1A PE=1 SV=2	8	8	8	0.00135722	0.32867
O00487	PSDE_HUMAN 26S proteasome non-ATPase regulatory subunit 14 OS=Homo sapiens OX=9606 GN=PSMD14 PE=1 SV=1	7	7	7	0.00136509	0.749034
Q8N5A5	ZGPAT_HUMAN Zinc finger CCCH-type with G patch domain-containing protein OS=Homo sapiens OX=9606 GN=ZGPAT PE=1 SV=3	3	3	3	0.0013773	0.494482
P48634	PRC2A_HUMAN Protein PRRC2A OS=Homo sapiens OX=9606 GN=PRRC2A PE=1 SV=3	7	7	7	0.00138086	2.30504
Q8IYB8	SUV3_HUMAN ATP-dependent RNA helicase SUPV3L1, mitochondrial OS=Homo sapiens OX=9606 GN=SUPV3L1 PE=1 SV=1	23	23	23	0.00139467	1.58392
P09913	IFIT2_HUMAN Interferon-induced protein with tetratricopeptide repeats 2 OS=Homo sapiens OX=9606 GN=IFIT2 PE=1 SV=1	7	7	7	0.00140741	3.16571
Q9GZP4	PITH1_HUMAN PITH domain-containing protein 1 OS=Homo sapiens OX=9606 GN=PITHD1 PE=1 SV=1	6	6	6	0.0014187	0.630881
Q9Y2X9	ZN281_HUMAN Zinc finger protein 281 OS=Homo sapiens OX=9606 GN=ZNF281 PE=1 SV=1	4	4	4	0.00141906	0.426838
Q8TAQ2	SMRC2_HUMAN SWI/SNF complex subunit SMARCC2 OS=Homo sapiens OX=9606 GN=SMARCC2 PE=1 SV=1	15	15	11	0.00145335	0.761235
Q9Y6G9	DC1L1_HUMAN Cytoplasmic dynein 1 light intermediate chain 1 OS=Homo sapiens OX=9606 GN=DYNC1LI1 PE=1 SV=3	10	9	9	0.00145529	1.28603
Q6ZRV2	FA83H_HUMAN Protein FAM83H OS=Homo sapiens OX=9606 GN=FAM83H PE=1 SV=3	15	15	15	0.00146541	0.827034
P00492	HPRT_HUMAN Hypoxanthine-guanine phosphoribosyltransferase OS=Homo sapiens OX=9606 GN=HPRT1 PE=1 SV=2	11	11	11	0.0014667	0.688962
O15260	SURF4_HUMAN Surfeit locus protein 4 OS=Homo sapiens OX=9606 GN=SURF4 PE=1 SV=3	4	4	4	0.00147028	1.79412
P50995	ANX11_HUMAN Annexin A11 OS=Homo sapiens OX=9606 GN=ANXA11 PE=1 SV=1	13	13	13	0.0014801	1.28229
Q9UBB6	NCDN_HUMAN Neurochondrin OS=Homo sapiens OX=9606 GN=NCDN PE=1 SV=1	10	10	10	0.00149848	0.589057
Q9H2D6	TARA_HUMAN TRIO and F-actin-binding protein OS=Homo sapiens OX=9606 GN=TRIOBP PE=1 SV=3	4	3	3	0.00150082	2.23519
Q5SW79	CE170_HUMAN Centrosomal protein of 170 kDa OS=Homo sapiens OX=9606 GN=CEP170 PE=1 SV=1	34	34	34	0.00150897	1.13456
P62269	RS18_HUMAN 40S ribosomal protein S18 OS=Homo sapiens OX=9606 GN=RPS18 PE=1 SV=3	5	5	5	0.00151579	2.46145
Q8IZW8	TENS4_HUMAN Tensin-4 OS=Homo sapiens OX=9606 GN=TNS4 PE=1 SV=3	5	5	5	0.00151611	0.263001
P43686	PRS6B_HUMAN 26S proteasome regulatory subunit 6B OS=Homo sapiens OX=9606 GN=PSMC4 PE=1 SV=2	19	19	19	0.00152034	0.694961
Q14669	TRIPC_HUMAN E3 ubiquitin-protein ligase TRIP12 OS=Homo sapiens OX=9606 GN=TRIP12 PE=1 SV=1	14	14	14	0.00152149	0.450457
Q14247	SRC8_HUMAN Src substrate cortactin OS=Homo sapiens OX=9606 GN=CTTN PE=1 SV=2	19	19	19	0.00152226	0.721967
Q9UHI6	DDX20_HUMAN Probable ATP-dependent RNA helicase DDX20 OS=Homo sapiens OX=9606 GN=DDX20 PE=1 SV=2	13	13	13	0.00153264	0.723211
Q9Y277	VDAC3_HUMAN Voltage-dependent anion-selective channel protein 3 OS=Homo sapiens OX=9606 GN=VDAC3 PE=1 SV=1	10	10	10	0.00153904	1.39753
O95747	OXSR1_HUMAN Serine/threonine-protein kinase OSR1 OS=Homo sapiens OX=9606 GN=OXSR1 PE=1 SV=1	12	12	10	0.00154493	2.16565
Q14161	GIT2_HUMAN ARF GTPase-activating protein GIT2 OS=Homo sapiens OX=9606 GN=GIT2 PE=1 SV=2	6	6	5	0.00156776	0.549776
Q71RC2	LARP4_HUMAN La-related protein 4 OS=Homo sapiens OX=9606 GN=LARP4 PE=1 SV=3	11	11	11	0.00157431	0.509584
O76071	CIAO1_HUMAN Probable cytosolic iron-sulfur protein assembly protein CIAO1 OS=Homo sapiens OX=9606 GN=CIAO1 PE=1 SV=1	9	9	9	0.00157547	0.475023
Q9NQY0	BIN3_HUMAN Bridging integrator 3 OS=Homo sapiens OX=9606 GN=BIN3 PE=1 SV=1	2	2	2	0.00158924	0.400404
P04150	GCR_HUMAN Glucocorticoid receptor OS=Homo sapiens OX=9606 GN=NR3C1 PE=1 SV=1	4	4	4	0.00159923	0.511209
Q9Y6Y8	S23IP_HUMAN SEC23-interacting protein OS=Homo sapiens OX=9606 GN=SEC23IP PE=1 SV=1	17	17	17	0.00163546	0.633162
Q8N3C0	ASCC3_HUMAN Activating signal cointegrator 1 complex subunit 3 OS=Homo sapiens OX=9606 GN=ASCC3 PE=1 SV=3	8	8	8	0.00164097	0.622296
Q09028	RBBP4_HUMAN Histone-binding protein RBBP4 OS=Homo sapiens OX=9606 GN=RBBP4 PE=1 SV=3	11	11	9	0.00165825	0.714975
Q9BVJ6	UT14A_HUMAN U3 small nucleolar RNA-associated protein 14 homolog A OS=Homo sapiens OX=9606 GN=UTP14A PE=1 SV=1	7	7	7	0.00166709	0.618207
P55060	XPO2_HUMAN Exportin-2 OS=Homo sapiens OX=9606 GN=CSE1L PE=1 SV=3	36	36	36	0.00166821	0.845598
Q13838	DX39B_HUMAN Spliceosome RNA helicase DDX39B OS=Homo sapiens OX=9606 GN=DDX39B PE=1 SV=1	18	10	10	0.00166978	1.29433
Q8IX01	SUGP2_HUMAN SURP and G-patch domain-containing protein 2 OS=Homo sapiens OX=9606 GN=SUGP2 PE=1 SV=2	13	13	13	0.00167294	1.7054
P32455	GBP1_HUMAN Guanylate-binding protein 1 OS=Homo sapiens OX=9606 GN=GBP1 PE=1 SV=2	8	8	8	0.00167699	3.76845
P46777	RL5_HUMAN 60S ribosomal protein L5 OS=Homo sapiens OX=9606 GN=RPL5 PE=1 SV=3	13	13	13	0.00168306	0.82573
P16435	NCPR_HUMAN NADPH--cytochrome P450 reductase OS=Homo sapiens OX=9606 GN=POR PE=1 SV=2	21	21	20	0.00170365	0.653456
P17302	CXA1_HUMAN Gap junction alpha-1 protein OS=Homo sapiens OX=9606 GN=GJA1 PE=1 SV=2	4	4	4	0.00171112	0.67789
P25398	RS12_HUMAN 40S ribosomal protein S12 OS=Homo sapiens OX=9606 GN=RPS12 PE=1 SV=3	5	5	5	0.00173285	0.564092
Q9UG63	ABCF2_HUMAN ATP-binding cassette sub-family F member 2 OS=Homo sapiens OX=9606 GN=ABCF2 PE=1 SV=2	17	17	17	0.00173548	0.557296
Q13158	FADD_HUMAN FAS-associated death domain protein OS=Homo sapiens OX=9606 GN=FADD PE=1 SV=1	3	3	3	0.00173608	0.630981
P30876	RPB2_HUMAN DNA-directed RNA polymerase II subunit RPB2 OS=Homo sapiens OX=9606 GN=POLR2B PE=1 SV=1	21	21	21	0.00174812	0.754695
P62633	CNBP_HUMAN Cellular nucleic acid-binding protein OS=Homo sapiens OX=9606 GN=CNBP PE=1 SV=1	3	3	3	0.00175441	0.623811
Q9BYC5	FUT8_HUMAN Alpha-(1,6)-fucosyltransferase OS=Homo sapiens OX=9606 GN=FUT8 PE=1 SV=2	9	9	9	0.00176494	0.701292
Q6PD62	CTR9_HUMAN RNA polymerase-associated protein CTR9 homolog OS=Homo sapiens OX=9606 GN=CTR9 PE=1 SV=1	11	11	11	0.00176836	0.516543
Q9NXF1	TEX10_HUMAN Testis-expressed protein 10 OS=Homo sapiens OX=9606 GN=TEX10 PE=1 SV=2	9	9	9	0.0017825	2.06571
Q8TF05	PP4R1_HUMAN Serine/threonine-protein phosphatase 4 regulatory subunit 1 OS=Homo sapiens OX=9606 GN=PPP4R1 PE=1 SV=1	8	8	8	0.00178748	0.7536
Q99986	VRK1_HUMAN Serine/threonine-protein kinase VRK1 OS=Homo sapiens OX=9606 GN=VRK1 PE=1 SV=1	9	9	9	0.00178929	0.62049
Q8TC07	TBC15_HUMAN TBC1 domain family member 15 OS=Homo sapiens OX=9606 GN=TBC1D15 PE=1 SV=2	14	14	14	0.00181405	1.63941
P27144	KAD4_HUMAN Adenylate kinase 4, mitochondrial OS=Homo sapiens OX=9606 GN=AK4 PE=1 SV=1	6	6	6	0.00181602	1.47838
Q53EL6	PDCD4_HUMAN Programmed cell death protein 4 OS=Homo sapiens OX=9606 GN=PDCD4 PE=1 SV=2	10	10	10	0.00181761	1.97009
O94888	UBXN7_HUMAN UBX domain-containing protein 7 OS=Homo sapiens OX=9606 GN=UBXN7 PE=1 SV=2	7	7	7	0.00182919	0.642673
O60427	FADS1_HUMAN Acyl-CoA (8-3)-desaturase OS=Homo sapiens OX=9606 GN=FADS1 PE=1 SV=3	3	3	3	0.00183269	0.230007
Q15942	ZYX_HUMAN Zyxin OS=Homo sapiens OX=9606 GN=ZYX PE=1 SV=1	17	17	17	0.00183624	0.620297
Q8WUM4	PDC6I_HUMAN Programmed cell death 6-interacting protein OS=Homo sapiens OX=9606 GN=PDCD6IP PE=1 SV=1	27	27	27	0.00184489	1.46488
Q8N8S7	ENAH_HUMAN Protein enabled homolog OS=Homo sapiens OX=9606 GN=ENAH PE=1 SV=2	11	11	11	0.0018451	0.673937
Q9Y294	ASF1A_HUMAN Histone chaperone ASF1A OS=Homo sapiens OX=9606 GN=ASF1A PE=1 SV=1	2	2	2	0.0018587	0.78918
Q8IYB1	M21D2_HUMAN Protein MB21D2 OS=Homo sapiens OX=9606 GN=MB21D2 PE=1 SV=3	11	11	11	0.001862	0.443489
Q8N335	GPD1L_HUMAN Glycerol-3-phosphate dehydrogenase 1-like protein OS=Homo sapiens OX=9606 GN=GPD1L PE=1 SV=1	8	8	8	0.00187936	2.26111
P29317	EPHA2_HUMAN Ephrin type-A receptor 2 OS=Homo sapiens OX=9606 GN=EPHA2 PE=1 SV=2	25	25	24	0.00188643	0.665397
Q9NS86	LANC2_HUMAN LanC-like protein 2 OS=Homo sapiens OX=9606 GN=LANCL2 PE=1 SV=1	6	6	6	0.00188725	0.392793
Q9Y3Z3	SAMH1_HUMAN Deoxynucleoside triphosphate triphosphohydrolase SAMHD1 OS=Homo sapiens OX=9606 GN=SAMHD1 PE=1 SV=2	23	23	23	0.00190542	1.50768
Q9UPQ9	TNR6B_HUMAN Trinucleotide repeat-containing gene 6B protein OS=Homo sapiens OX=9606 GN=TNRC6B PE=1 SV=4	6	6	6	0.00191197	0.505092
Q9NQH7	XPP3_HUMAN Xaa-Pro aminopeptidase 3 OS=Homo sapiens OX=9606 GN=XPNPEP3 PE=1 SV=1	5	5	5	0.0019162	1.52948
Q8N2K0	ABD12_HUMAN Lysophosphatidylserine lipase ABHD12 OS=Homo sapiens OX=9606 GN=ABHD12 PE=1 SV=2	9	9	9	0.00191876	1.57628
Q13573	SNW1_HUMAN SNW domain-containing protein 1 OS=Homo sapiens OX=9606 GN=SNW1 PE=1 SV=1	10	10	10	0.00191995	0.7158
Q96DI7	SNR40_HUMAN U5 small nuclear ribonucleoprotein 40 kDa protein OS=Homo sapiens OX=9606 GN=SNRNP40 PE=1 SV=1	7	7	7	0.00195501	0.56806
Q9UHY7	ENOPH_HUMAN Enolase-phosphatase E1 OS=Homo sapiens OX=9606 GN=ENOPH1 PE=1 SV=1	4	4	4	0.00195903	1.89735
Q9P2E9	RRBP1_HUMAN Ribosome-binding protein 1 OS=Homo sapiens OX=9606 GN=RRBP1 PE=1 SV=5	38	38	38	0.00196906	0.895443
Q12931	TRAP1_HUMAN Heat shock protein 75 kDa, mitochondrial OS=Homo sapiens OX=9606 GN=TRAP1 PE=1 SV=3	22	22	22	0.00197224	1.47624
Q9BY77	PDIP3_HUMAN Polymerase delta-interacting protein 3 OS=Homo sapiens OX=9606 GN=POLDIP3 PE=1 SV=2	10	10	10	0.00197884	1.46952
Q99497	PARK7_HUMAN Parkinson disease protein 7 OS=Homo sapiens OX=9606 GN=PARK7 PE=1 SV=2	10	10	10	0.00197925	0.560452
P46379	BAG6_HUMAN Large proline-rich protein BAG6 OS=Homo sapiens OX=9606 GN=BAG6 PE=1 SV=2	16	16	16	0.00198582	0.713133
Q13610	PWP1_HUMAN Periodic tryptophan protein 1 homolog OS=Homo sapiens OX=9606 GN=PWP1 PE=1 SV=1	9	9	9	0.00200697	0.358484
Q9UHB9	SRP68_HUMAN Signal recognition particle subunit SRP68 OS=Homo sapiens OX=9606 GN=SRP68 PE=1 SV=2	24	24	23	0.00201201	1.10102
Q8NAV1	PR38A_HUMAN Pre-mRNA-splicing factor 38A OS=Homo sapiens OX=9606 GN=PRPF38A PE=1 SV=1	3	3	3	0.00201335	0.442727
Q8IXU6	S35F2_HUMAN Solute carrier family 35 member F2 OS=Homo sapiens OX=9606 GN=SLC35F2 PE=1 SV=1	2	2	2	0.00203742	3.31213
Q15006	EMC2_HUMAN ER membrane protein complex subunit 2 OS=Homo sapiens OX=9606 GN=EMC2 PE=1 SV=1	12	12	12	0.00205225	1.29582
Q9H3Y8	PPDPF_HUMAN Pancreatic progenitor cell differentiation and proliferation factor OS=Homo sapiens OX=9606 GN=PPDPF PE=1 SV=1	3	3	3	0.00205357	0.08707
O75934	SPF27_HUMAN Pre-mRNA-splicing factor SPF27 OS=Homo sapiens OX=9606 GN=BCAS2 PE=1 SV=1	8	8	8	0.00205504	0.609288
Q8IY67	RAVR1_HUMAN Ribonucleoprotein PTB-binding 1 OS=Homo sapiens OX=9606 GN=RAVER1 PE=1 SV=1	10	10	10	0.00207253	0.572854
O75448	MED24_HUMAN Mediator of RNA polymerase II transcription subunit 24 OS=Homo sapiens OX=9606 GN=MED24 PE=1 SV=1	4	4	4	0.00207845	0.520778
O14777	NDC80_HUMAN Kinetochore protein NDC80 homolog OS=Homo sapiens OX=9606 GN=NDC80 PE=1 SV=1	2	2	2	0.00210916	0.634844
Q9Y263	PLAP_HUMAN Phospholipase A-2-activating protein OS=Homo sapiens OX=9606 GN=PLAA PE=1 SV=2	25	25	25	0.00211077	1.13686
Q92888	ARHG1_HUMAN Rho guanine nucleotide exchange factor 1 OS=Homo sapiens OX=9606 GN=ARHGEF1 PE=1 SV=2	22	22	22	0.00211334	0.657935
P10809	CH60_HUMAN 60 kDa heat shock protein, mitochondrial OS=Homo sapiens OX=9606 GN=HSPD1 PE=1 SV=2	38	38	38	0.00211583	1.19794
Q9Y6A4	CFA20_HUMAN Cilia- and flagella-associated protein 20 OS=Homo sapiens OX=9606 GN=CFAP20 PE=1 SV=1	4	4	4	0.00212339	0.805866
Q08J23	NSUN2_HUMAN RNA cytosine C(5)-methyltransferase NSUN2 OS=Homo sapiens OX=9606 GN=NSUN2 PE=1 SV=2	31	31	31	0.00213035	1.19547
Q3SXM5	HSDL1_HUMAN Inactive hydroxysteroid dehydrogenase-like protein 1 OS=Homo sapiens OX=9606 GN=HSDL1 PE=1 SV=3	4	4	4	0.0021423	2.17854
P09960	LKHA4_HUMAN Leukotriene A-4 hydrolase OS=Homo sapiens OX=9606 GN=LTA4H PE=1 SV=2	25	25	25	0.00214976	1.30342
Q9Y295	DRG1_HUMAN Developmentally-regulated GTP-binding protein 1 OS=Homo sapiens OX=9606 GN=DRG1 PE=1 SV=1	15	15	15	0.00216466	1.36882
O75676	KS6A4_HUMAN Ribosomal protein S6 kinase alpha-4 OS=Homo sapiens OX=9606 GN=RPS6KA4 PE=1 SV=1	8	8	8	0.00217821	0.597987
Q15036	SNX17_HUMAN Sorting nexin-17 OS=Homo sapiens OX=9606 GN=SNX17 PE=1 SV=1	8	8	8	0.00218072	0.761592
P18887	XRCC1_HUMAN DNA repair protein XRCC1 OS=Homo sapiens OX=9606 GN=XRCC1 PE=1 SV=2	4	4	4	0.0021867	0.332063
Q52LJ0	FA98B_HUMAN Protein FAM98B OS=Homo sapiens OX=9606 GN=FAM98B PE=1 SV=2	13	13	11	0.00219417	1.28607
O60264	SMCA5_HUMAN SWI/SNF-related matrix-associated actin-dependent regulator of chromatin subfamily A member 5 OS=Homo sapiens OX=9606 GN=SMARCA5 PE=1 SV=1	35	35	29	0.00223177	0.85322
O14925	TIM23_HUMAN Mitochondrial import inner membrane translocase subunit Tim23 OS=Homo sapiens OX=9606 GN=TIMM23 PE=1 SV=1;sp	4	4	4	0.00226246	0.850067
Q15847	ADIRF_HUMAN Adipogenesis regulatory factor OS=Homo sapiens OX=9606 GN=ADIRF PE=1 SV=1	5	5	5	0.00226673	0.420734
Q8NFF5	FAD1_HUMAN FAD synthase OS=Homo sapiens OX=9606 GN=FLAD1 PE=1 SV=1	7	7	7	0.00230994	0.635626
Q96DB5	RMD1_HUMAN Regulator of microtubule dynamics protein 1 OS=Homo sapiens OX=9606 GN=RMDN1 PE=1 SV=1	5	5	5	0.00231686	2.774
P34932	HSP74_HUMAN Heat shock 70 kDa protein 4 OS=Homo sapiens OX=9606 GN=HSPA4 PE=1 SV=4	46	46	43	0.00232632	1.19943
Q13126	MTAP_HUMAN S-methyl-5-thioadenosine phosphorylase OS=Homo sapiens OX=9606 GN=MTAP PE=1 SV=2	12	12	12	0.00234132	1.36189
P12277	KCRB_HUMAN Creatine kinase B-type OS=Homo sapiens OX=9606 GN=CKB PE=1 SV=1	2	2	2	0.00234164	0.367419
P19784	CSK22_HUMAN Casein kinase II subunit alpha OS=Homo sapiens OX=9606 GN=CSNK2A2 PE=1 SV=1	17	17	17	0.00234342	1.16537
P27694	RFA1_HUMAN Replication protein A 70 kDa DNA-binding subunit OS=Homo sapiens OX=9606 GN=RPA1 PE=1 SV=2	23	23	23	0.00236303	0.695103
P20936	RASA1_HUMAN Ras GTPase-activating protein 1 OS=Homo sapiens OX=9606 GN=RASA1 PE=1 SV=1	12	12	12	0.00236532	1.35807
O14561	ACPM_HUMAN Acyl carrier protein, mitochondrial OS=Homo sapiens OX=9606 GN=NDUFAB1 PE=1 SV=3	6	6	6	0.00236548	1.5068
Q04446	GLGB_HUMAN 1,4-alpha-glucan-branching enzyme OS=Homo sapiens OX=9606 GN=GBE1 PE=1 SV=3	19	19	19	0.00236974	1.26877
O75909	CCNK_HUMAN Cyclin-K OS=Homo sapiens OX=9606 GN=CCNK PE=1 SV=2	3	3	3	0.00237017	0.407516
Q14690	RRP5_HUMAN Protein RRP5 homolog OS=Homo sapiens OX=9606 GN=PDCD11 PE=1 SV=3	28	28	28	0.00237471	0.726774
Q14019	COTL1_HUMAN Coactosin-like protein OS=Homo sapiens OX=9606 GN=COTL1 PE=1 SV=3	7	7	7	0.00238205	2.17038
O94925	GLSK_HUMAN Glutaminase kidney isoform, mitochondrial OS=Homo sapiens OX=9606 GN=GLS PE=1 SV=1	24	24	24	0.00238287	0.820081
O75694	NU155_HUMAN Nuclear pore complex protein Nup155 OS=Homo sapiens OX=9606 GN=NUP155 PE=1 SV=1	24	24	24	0.00238787	1.21407
Q15126	PMVK_HUMAN Phosphomevalonate kinase OS=Homo sapiens OX=9606 GN=PMVK PE=1 SV=3	6	6	6	0.00239905	0.659141
Q14653	IRF3_HUMAN Interferon regulatory factor 3 OS=Homo sapiens OX=9606 GN=IRF3 PE=1 SV=1	6	6	6	0.00241035	0.482864
Q96JG6	VPS50_HUMAN Syndetin OS=Homo sapiens OX=9606 GN=VPS50 PE=1 SV=3	9	9	9	0.0024212	0.68788
Q8NI27	THOC2_HUMAN THO complex subunit 2 OS=Homo sapiens OX=9606 GN=THOC2 PE=1 SV=2	17	17	17	0.00242348	0.712843
P08238	HS90B_HUMAN Heat shock protein HSP 90-beta OS=Homo sapiens OX=9606 GN=HSP90AB1 PE=1 SV=4	51	33	26	0.00243978	1.16261
Q92841	DDX17_HUMAN Probable ATP-dependent RNA helicase DDX17 OS=Homo sapiens OX=9606 GN=DDX17 PE=1 SV=2	24	18	18	0.00244011	1.21394
Q02818	NUCB1_HUMAN Nucleobindin-1 OS=Homo sapiens OX=9606 GN=NUCB1 PE=1 SV=4	14	14	14	0.00244023	0.68833
O15066	KIF3B_HUMAN Kinesin-like protein KIF3B OS=Homo sapiens OX=9606 GN=KIF3B PE=1 SV=1	6	6	4	0.00246025	0.682008
Q6P1M0	S27A4_HUMAN Long-chain fatty acid transport protein 4 OS=Homo sapiens OX=9606 GN=SLC27A4 PE=1 SV=1	9	9	9	0.00246184	2.98274
O15371	EIF3D_HUMAN Eukaryotic translation initiation factor 3 subunit D OS=Homo sapiens OX=9606 GN=EIF3D PE=1 SV=1	15	15	15	0.00246757	0.72001
Q7Z4H8	PLGT3_HUMAN Protein O-glucosyltransferase 3 OS=Homo sapiens OX=9606 GN=POGLUT3 PE=1 SV=2	12	12	12	0.00247252	0.532658
Q15417	CNN3_HUMAN Calponin-3 OS=Homo sapiens OX=9606 GN=CNN3 PE=1 SV=1	4	3	3	0.00249115	0.161754
Q9NPD3	EXOS4_HUMAN Exosome complex component RRP41 OS=Homo sapiens OX=9606 GN=EXOSC4 PE=1 SV=3	5	5	5	0.00249213	0.767494
Q9H6T3	RPAP3_HUMAN RNA polymerase II-associated protein 3 OS=Homo sapiens OX=9606 GN=RPAP3 PE=1 SV=2	10	10	10	0.00249931	0.773112
O75947	ATP5H_HUMAN ATP synthase subunit d, mitochondrial OS=Homo sapiens OX=9606 GN=ATP5PD PE=1 SV=3	9	9	9	0.00250853	1.5435
Q9NX20	RM16_HUMAN 39S ribosomal protein L16, mitochondrial OS=Homo sapiens OX=9606 GN=MRPL16 PE=1 SV=1	3	3	3	0.00251374	1.83562
P52735	VAV2_HUMAN Guanine nucleotide exchange factor VAV2 OS=Homo sapiens OX=9606 GN=VAV2 PE=1 SV=2	8	8	8	0.00251484	1.52548
Q6PJT7	ZC3HE_HUMAN Zinc finger CCCH domain-containing protein 14 OS=Homo sapiens OX=9606 GN=ZC3H14 PE=1 SV=1	15	15	15	0.00252802	0.535147
P00558	PGK1_HUMAN Phosphoglycerate kinase 1 OS=Homo sapiens OX=9606 GN=PGK1 PE=1 SV=3	26	26	23	0.0025321	0.898384
P19105	ML12A_HUMAN Myosin regulatory light chain 12A OS=Homo sapiens OX=9606 GN=MYL12A PE=1 SV=2;sp	6	6	6	0.0025346	1.52335
P80723	BASP1_HUMAN Brain acid soluble protein 1 OS=Homo sapiens OX=9606 GN=BASP1 PE=1 SV=2	10	10	10	0.00254724	0.701433
Q02241	KIF23_HUMAN Kinesin-like protein KIF23 OS=Homo sapiens OX=9606 GN=KIF23 PE=1 SV=3	8	8	8	0.00255864	0.468506
Q13724	MOGS_HUMAN Mannosyl-oligosaccharide glucosidase OS=Homo sapiens OX=9606 GN=MOGS PE=1 SV=5	10	10	10	0.00257472	1.80351
Q9H6S3	ES8L2_HUMAN Epidermal growth factor receptor kinase substrate 8-like protein 2 OS=Homo sapiens OX=9606 GN=EPS8L2 PE=1 SV=2	5	5	5	0.00257567	0.524405
Q07960	RHG01_HUMAN Rho GTPase-activating protein 1 OS=Homo sapiens OX=9606 GN=ARHGAP1 PE=1 SV=1	14	14	14	0.00258696	0.748363
Q86V48	LUZP1_HUMAN Leucine zipper protein 1 OS=Homo sapiens OX=9606 GN=LUZP1 PE=1 SV=2	12	12	12	0.00258935	0.615586
Q13045	FLII_HUMAN Protein flightless-1 homolog OS=Homo sapiens OX=9606 GN=FLII PE=1 SV=2	22	22	22	0.00261668	1.33653
Q71DI3	H32_HUMAN Histone H3.2 OS=Homo sapiens OX=9606 GN=H3C15 PE=1 SV=3	5	1	1	0.00262525	0.307547
P41214	EIF2D_HUMAN Eukaryotic translation initiation factor 2D OS=Homo sapiens OX=9606 GN=EIF2D PE=1 SV=3	18	18	18	0.00262809	1.24083
O95602	RPA1_HUMAN DNA-directed RNA polymerase I subunit RPA1 OS=Homo sapiens OX=9606 GN=POLR1A PE=1 SV=2	20	20	20	0.00263245	0.657203
Q9NUU6	OTULL_HUMAN Inactive ubiquitin thioesterase OTULINL OS=Homo sapiens OX=9606 GN=OTULINL PE=1 SV=1	3	3	3	0.00264874	1.40055
Q15007	FL2D_HUMAN Pre-mRNA-splicing regulator WTAP OS=Homo sapiens OX=9606 GN=WTAP PE=1 SV=2	5	5	5	0.00264942	0.649535
P27448	MARK3_HUMAN MAP/microtubule affinity-regulating kinase 3 OS=Homo sapiens OX=9606 GN=MARK3 PE=1 SV=5	9	9	7	0.00265118	0.624645
Q07021	C1QBP_HUMAN Complement component 1 Q subcomponent-binding protein, mitochondrial OS=Homo sapiens OX=9606 GN=C1QBP PE=1 SV=1	8	8	8	0.00265308	2.78557
Q14344	GNA13_HUMAN Guanine nucleotide-binding protein subunit alpha-13 OS=Homo sapiens OX=9606 GN=GNA13 PE=1 SV=2	12	12	12	0.00265632	1.46027
P29401	TKT_HUMAN Transketolase OS=Homo sapiens OX=9606 GN=TKT PE=1 SV=3	30	30	30	0.00265858	1.43342
O43172	PRP4_HUMAN U4/U6 small nuclear ribonucleoprotein Prp4 OS=Homo sapiens OX=9606 GN=PRPF4 PE=1 SV=2	14	14	14	0.00269737	0.737944
Q8IY17	PLPL6_HUMAN Patatin-like phospholipase domain-containing protein 6 OS=Homo sapiens OX=9606 GN=PNPLA6 PE=1 SV=3	13	13	13	0.00270078	1.60045
Q9UBQ7	GRHPR_HUMAN Glyoxylate reductase/hydroxypyruvate reductase OS=Homo sapiens OX=9606 GN=GRHPR PE=1 SV=1	7	7	7	0.00270639	2.17278
P39656	OST48_HUMAN Dolichyl-diphosphooligosaccharide--protein glycosyltransferase 48 kDa subunit OS=Homo sapiens OX=9606 GN=DDOST PE=1 SV=4	11	11	11	0.00272647	1.53759
A6NHR9	SMHD1_HUMAN Structural maintenance of chromosomes flexible hinge domain-containing protein 1 OS=Homo sapiens OX=9606 GN=SMCHD1 PE=1 SV=2	17	17	17	0.00273779	1.39438
O60841	IF2P_HUMAN Eukaryotic translation initiation factor 5B OS=Homo sapiens OX=9606 GN=EIF5B PE=1 SV=4	40	40	40	0.00275106	0.828473
Q9BZX2	UCK2_HUMAN Uridine-cytidine kinase 2 OS=Homo sapiens OX=9606 GN=UCK2 PE=1 SV=1	4	4	4	0.0027534	0.320883
Q8WXX5	DNJC9_HUMAN DnaJ homolog subfamily C member 9 OS=Homo sapiens OX=9606 GN=DNAJC9 PE=1 SV=1	13	13	13	0.00276115	1.57719
O14818	PSA7_HUMAN Proteasome subunit alpha type-7 OS=Homo sapiens OX=9606 GN=PSMA7 PE=1 SV=1	10	10	10	0.00279312	0.785632
O00505	IMA4_HUMAN Importin subunit alpha-4 OS=Homo sapiens OX=9606 GN=KPNA3 PE=1 SV=2	8	6	6	0.00279827	0.652719
Q10567	AP1B1_HUMAN AP-1 complex subunit beta-1 OS=Homo sapiens OX=9606 GN=AP1B1 PE=1 SV=2	22	9	9	0.00280092	1.50742
P26368	U2AF2_HUMAN Splicing factor U2AF 65 kDa subunit OS=Homo sapiens OX=9606 GN=U2AF2 PE=1 SV=4	15	15	15	0.00284852	0.860506
Q9NYV4	CDK12_HUMAN Cyclin-dependent kinase 12 OS=Homo sapiens OX=9606 GN=CDK12 PE=1 SV=2	7	7	6	0.00287839	0.574204
P61353	RL27_HUMAN 60S ribosomal protein L27 OS=Homo sapiens OX=9606 GN=RPL27 PE=1 SV=2	3	3	3	0.00287906	0.640925
Q14566	MCM6_HUMAN DNA replication licensing factor MCM6 OS=Homo sapiens OX=9606 GN=MCM6 PE=1 SV=1	27	27	27	0.00288922	0.757344
Q8N8R3	MCATL_HUMAN Mitochondrial basic amino acids transporter OS=Homo sapiens OX=9606 GN=SLC25A29 PE=1 SV=2	3	3	3	0.00289341	0.498457
Q12955	ANK3_HUMAN Ankyrin-3 OS=Homo sapiens OX=9606 GN=ANK3 PE=1 SV=3	27	27	25	0.00290603	1.33464
P78346	RPP30_HUMAN Ribonuclease P protein subunit p30 OS=Homo sapiens OX=9606 GN=RPP30 PE=1 SV=1	7	7	7	0.00292422	0.576371
Q8WXI9	P66B_HUMAN Transcriptional repressor p66-beta OS=Homo sapiens OX=9606 GN=GATAD2B PE=1 SV=1	9	9	8	0.00293873	0.662012
Q6UB35	C1TM_HUMAN Monofunctional C1-tetrahydrofolate synthase, mitochondrial OS=Homo sapiens OX=9606 GN=MTHFD1L PE=1 SV=1	13	13	13	0.00294618	1.40388
Q9C0B5	ZDHC5_HUMAN Palmitoyltransferase ZDHHC5 OS=Homo sapiens OX=9606 GN=ZDHHC5 PE=1 SV=2	2	2	2	0.0029487	0.521118
P36542	ATPG_HUMAN ATP synthase subunit gamma, mitochondrial OS=Homo sapiens OX=9606 GN=ATP5F1C PE=1 SV=1	5	5	5	0.0029574	1.92991
P26196	DDX6_HUMAN Probable ATP-dependent RNA helicase DDX6 OS=Homo sapiens OX=9606 GN=DDX6 PE=1 SV=2	22	22	22	0.00296545	0.69414
O14657	TOR1B_HUMAN Torsin-1B OS=Homo sapiens OX=9606 GN=TOR1B PE=1 SV=2	3	3	3	0.0029662	0.502643
Q8NFH5	NUP35_HUMAN Nucleoporin NUP35 OS=Homo sapiens OX=9606 GN=NUP35 PE=1 SV=1	6	6	6	0.00296859	0.822428
P20700	LMNB1_HUMAN Lamin-B1 OS=Homo sapiens OX=9606 GN=LMNB1 PE=1 SV=2	31	29	28	0.0029731	1.18044
Q9Y3P9	RBGP1_HUMAN Rab GTPase-activating protein 1 OS=Homo sapiens OX=9606 GN=RABGAP1 PE=1 SV=3	15	15	15	0.00298992	1.88032
P11940	PABP1_HUMAN Polyadenylate-binding protein 1 OS=Homo sapiens OX=9606 GN=PABPC1 PE=1 SV=2	27	27	20	0.00300186	0.720526
P56192	SYMC_HUMAN Methionine--tRNA ligase, cytoplasmic OS=Homo sapiens OX=9606 GN=MARS1 PE=1 SV=2	30	30	30	0.00300711	1.22963
Q9NR19	ACSA_HUMAN Acetyl-coenzyme A synthetase, cytoplasmic OS=Homo sapiens OX=9606 GN=ACSS2 PE=1 SV=1	8	8	8	0.0030103	1.86587
Q7Z6Z7	HUWE1_HUMAN E3 ubiquitin-protein ligase HUWE1 OS=Homo sapiens OX=9606 GN=HUWE1 PE=1 SV=3	97	97	97	0.00301405	0.854521
Q14789	GOGB1_HUMAN Golgin subfamily B member 1 OS=Homo sapiens OX=9606 GN=GOLGB1 PE=1 SV=2	37	37	37	0.00305014	0.755292
O75367	H2AY_HUMAN Core histone macro-H2A.1 OS=Homo sapiens OX=9606 GN=MACROH2A1 PE=1 SV=4	10	10	9	0.00305598	1.22302
O15155	BET1_HUMAN BET1 homolog OS=Homo sapiens OX=9606 GN=BET1 PE=1 SV=1	2	2	2	0.00309122	0.687761
O00560	SDCB1_HUMAN Syntenin-1 OS=Homo sapiens OX=9606 GN=SDCBP PE=1 SV=1	5	5	5	0.00309528	0.645341
P61619	S61A1_HUMAN Protein transport protein Sec61 subunit alpha isoform 1 OS=Homo sapiens OX=9606 GN=SEC61A1 PE=1 SV=2	5	5	5	0.00309614	0.442675
P17174	AATC_HUMAN Aspartate aminotransferase, cytoplasmic OS=Homo sapiens OX=9606 GN=GOT1 PE=1 SV=3	14	14	14	0.00310978	0.837814
Q9BX40	LS14B_HUMAN Protein LSM14 homolog B OS=Homo sapiens OX=9606 GN=LSM14B PE=1 SV=1	6	6	6	0.0031237	0.66925
Q9UFC0	LRWD1_HUMAN Leucine-rich repeat and WD repeat-containing protein 1 OS=Homo sapiens OX=9606 GN=LRWD1 PE=1 SV=2	11	11	11	0.00313134	0.455057
P20290	BTF3_HUMAN Transcription factor BTF3 OS=Homo sapiens OX=9606 GN=BTF3 PE=1 SV=1	6	6	6	0.00313278	0.628346
P38646	GRP75_HUMAN Stress-70 protein, mitochondrial OS=Homo sapiens OX=9606 GN=HSPA9 PE=1 SV=2	34	34	34	0.00313718	1.31243
P20020	AT2B1_HUMAN Plasma membrane calcium-transporting ATPase 1 OS=Homo sapiens OX=9606 GN=ATP2B1 PE=1 SV=4	19	10	10	0.00314376	0.787014
P31040	SDHA_HUMAN Succinate dehydrogenase [ubiquinone] flavoprotein subunit, mitochondrial OS=Homo sapiens OX=9606 GN=SDHA PE=1 SV=2	20	20	20	0.00315137	0.679547
O15460	P4HA2_HUMAN Prolyl 4-hydroxylase subunit alpha-2 OS=Homo sapiens OX=9606 GN=P4HA2 PE=1 SV=1	9	9	9	0.00318046	0.472347
Q8N3U4	STAG2_HUMAN Cohesin subunit SA-2 OS=Homo sapiens OX=9606 GN=STAG2 PE=1 SV=3	18	18	18	0.00318061	0.799171
Q9NR45	SIAS_HUMAN Sialic acid synthase OS=Homo sapiens OX=9606 GN=NANS PE=1 SV=2	15	15	15	0.00319007	1.38092
Q06323	PSME1_HUMAN Proteasome activator complex subunit 1 OS=Homo sapiens OX=9606 GN=PSME1 PE=1 SV=1	14	14	14	0.00319132	1.35949
O95861	BPNT1_HUMAN 3(2),5-bisphosphate nucleotidase 1 OS=Homo sapiens OX=9606 GN=BPNT1 PE=1 SV=1	12	12	12	0.00320952	1.21392
P49792	RBP2_HUMAN E3 SUMO-protein ligase RanBP2 OS=Homo sapiens OX=9606 GN=RANBP2 PE=1 SV=2	51	51	36	0.00323162	0.909225
P27105	STOM_HUMAN Erythrocyte band 7 integral membrane protein OS=Homo sapiens OX=9606 GN=STOM PE=1 SV=3	2	2	2	0.00324325	4.02592
Q14126	DSG2_HUMAN Desmoglein-2 OS=Homo sapiens OX=9606 GN=DSG2 PE=1 SV=2	8	8	7	0.00328254	0.683222
P43034	LIS1_HUMAN Platelet-activating factor acetylhydrolase IB subunit alpha OS=Homo sapiens OX=9606 GN=PAFAH1B1 PE=1 SV=2	11	11	11	0.00333741	1.27843
Q9BXP5	SRRT_HUMAN Serrate RNA effector molecule homolog OS=Homo sapiens OX=9606 GN=SRRT PE=1 SV=1	20	20	20	0.00334657	0.806308
Q8WUM0	NU133_HUMAN Nuclear pore complex protein Nup133 OS=Homo sapiens OX=9606 GN=NUP133 PE=1 SV=2	25	25	25	0.00337878	1.28655
Q96SB3	NEB2_HUMAN Neurabin-2 OS=Homo sapiens OX=9606 GN=PPP1R9B PE=1 SV=3	6	6	6	0.00338065	0.556983
Q99871	HAUS7_HUMAN HAUS augmin-like complex subunit 7 OS=Homo sapiens OX=9606 GN=HAUS7 PE=1 SV=3	4	4	4	0.00338953	0.447475
P67775	PP2AA_HUMAN Serine/threonine-protein phosphatase 2A catalytic subunit alpha isoform OS=Homo sapiens OX=9606 GN=PPP2CA PE=1 SV=1	13	13	1	0.00339133	1.28729
Q96C19	EFHD2_HUMAN EF-hand domain-containing protein D2 OS=Homo sapiens OX=9606 GN=EFHD2 PE=1 SV=1	8	8	8	0.00341342	0.714735
P25116	PAR1_HUMAN Proteinase-activated receptor 1 OS=Homo sapiens OX=9606 GN=F2R PE=1 SV=2	3	3	3	0.00343819	1.47031
O95793	STAU1_HUMAN Double-stranded RNA-binding protein Staufen homolog 1 OS=Homo sapiens OX=9606 GN=STAU1 PE=1 SV=2	15	15	15	0.00343977	0.747266
Q06481	APLP2_HUMAN Amyloid-like protein 2 OS=Homo sapiens OX=9606 GN=APLP2 PE=1 SV=2	11	11	11	0.00348498	0.704129
Q99613	EIF3C_HUMAN Eukaryotic translation initiation factor 3 subunit C OS=Homo sapiens OX=9606 GN=EIF3C PE=1 SV=1;sp	25	25	25	0.00348682	0.80919
O95292	VAPB_HUMAN Vesicle-associated membrane protein-associated protein B/C OS=Homo sapiens OX=9606 GN=VAPB PE=1 SV=3	11	11	10	0.00351496	0.743114
P63151	2ABA_HUMAN Serine/threonine-protein phosphatase 2A 55 kDa regulatory subunit B alpha isoform OS=Homo sapiens OX=9606 GN=PPP2R2A PE=1 SV=1	11	11	11	0.00354193	2.29639
Q9UBX3	DIC_HUMAN Mitochondrial dicarboxylate carrier OS=Homo sapiens OX=9606 GN=SLC25A10 PE=1 SV=2	9	9	9	0.003555	1.45763
Q15386	UBE3C_HUMAN Ubiquitin-protein ligase E3C OS=Homo sapiens OX=9606 GN=UBE3C PE=1 SV=3	10	10	10	0.00359642	0.761092
Q9NY33	DPP3_HUMAN Dipeptidyl peptidase 3 OS=Homo sapiens OX=9606 GN=DPP3 PE=1 SV=2	18	18	18	0.003597	1.25861
Q02809	PLOD1_HUMAN Procollagen-lysine,2-oxoglutarate 5-dioxygenase 1 OS=Homo sapiens OX=9606 GN=PLOD1 PE=1 SV=2	18	18	18	0.00359857	0.789152
Q8TB22	SPT20_HUMAN Spermatogenesis-associated protein 20 OS=Homo sapiens OX=9606 GN=SPATA20 PE=2 SV=3	6	6	6	0.00360512	1.56065
O43252	PAPS1_HUMAN Bifunctional 3-phosphoadenosine 5-phosphosulfate synthase 1 OS=Homo sapiens OX=9606 GN=PAPSS1 PE=1 SV=2	13	12	12	0.00361768	0.522693
Q13751	LAMB3_HUMAN Laminin subunit beta-3 OS=Homo sapiens OX=9606 GN=LAMB3 PE=1 SV=1	5	5	5	0.00363111	0.415687
Q9BXV9	GON7_HUMAN EKC/KEOPS complex subunit GON7 OS=Homo sapiens OX=9606 GN=GON7 PE=1 SV=2	4	4	4	0.00363622	0.510172
Q13835	PKP1_HUMAN Plakophilin-1 OS=Homo sapiens OX=9606 GN=PKP1 PE=1 SV=2	17	17	17	0.00365485	0.885345
Q96F45	ZN503_HUMAN Zinc finger protein 503 OS=Homo sapiens OX=9606 GN=ZNF503 PE=1 SV=1	3	3	3	0.00366286	0.500319
P27635	RL10_HUMAN 60S ribosomal protein L10 OS=Homo sapiens OX=9606 GN=RPL10 PE=1 SV=4	8	8	8	0.00366522	0.799306
P18085	ARF4_HUMAN ADP-ribosylation factor 4 OS=Homo sapiens OX=9606 GN=ARF4 PE=1 SV=3	9	5	5	0.00368392	1.91302
Q96GM5	SMRD1_HUMAN SWI/SNF-related matrix-associated actin-dependent regulator of chromatin subfamily D member 1 OS=Homo sapiens OX=9606 GN=SMARCD1 PE=1 SV=2	4	3	3	0.00369394	0.263302
Q96KR1	ZFR_HUMAN Zinc finger RNA-binding protein OS=Homo sapiens OX=9606 GN=ZFR PE=1 SV=2	17	17	17	0.00371185	0.774781
O00178	GTPB1_HUMAN GTP-binding protein 1 OS=Homo sapiens OX=9606 GN=GTPBP1 PE=1 SV=3	10	10	10	0.00371664	1.51317
Q86TG7	PEG10_HUMAN Retrotransposon-derived protein PEG10 OS=Homo sapiens OX=9606 GN=PEG10 PE=1 SV=2	3	3	3	0.00372941	0.566127
Q96DV4	RM38_HUMAN 39S ribosomal protein L38, mitochondrial OS=Homo sapiens OX=9606 GN=MRPL38 PE=1 SV=2	4	4	4	0.00373818	1.58837
Q15057	ACAP2_HUMAN Arf-GAP with coiled-coil, ANK repeat and PH domain-containing protein 2 OS=Homo sapiens OX=9606 GN=ACAP2 PE=1 SV=3	13	13	13	0.00374464	0.74063
Q99442	SEC62_HUMAN Translocation protein SEC62 OS=Homo sapiens OX=9606 GN=SEC62 PE=1 SV=1	3	3	3	0.00375915	1.38642
Q96KN1	LRAT2_HUMAN Protein LRATD2 OS=Homo sapiens OX=9606 GN=LRATD2 PE=1 SV=1	6	6	6	0.00376054	0.565778
O60934	NBN_HUMAN Nibrin OS=Homo sapiens OX=9606 GN=NBN PE=1 SV=1	5	5	5	0.0037887	0.356198
Q92900	RENT1_HUMAN Regulator of nonsense transcripts 1 OS=Homo sapiens OX=9606 GN=UPF1 PE=1 SV=2	44	44	44	0.00379717	0.789921
Q53H96	P5CR3_HUMAN Pyrroline-5-carboxylate reductase 3 OS=Homo sapiens OX=9606 GN=PYCR3 PE=1 SV=3	6	6	6	0.00380461	0.779246
Q9UJ72	ANX10_HUMAN Annexin A10 OS=Homo sapiens OX=9606 GN=ANXA10 PE=1 SV=3	11	11	11	0.00381338	1.39688
Q8N806	UBR7_HUMAN Putative E3 ubiquitin-protein ligase UBR7 OS=Homo sapiens OX=9606 GN=UBR7 PE=1 SV=2	10	10	10	0.00384424	0.330896
Q9NX18	SDHF2_HUMAN Succinate dehydrogenase assembly factor 2, mitochondrial OS=Homo sapiens OX=9606 GN=SDHAF2 PE=1 SV=1	5	5	5	0.00386145	0.46179
Q8N8N7	PTGR2_HUMAN Prostaglandin reductase 2 OS=Homo sapiens OX=9606 GN=PTGR2 PE=1 SV=1	4	4	4	0.00386963	0.16002
P27816	MAP4_HUMAN Microtubule-associated protein 4 OS=Homo sapiens OX=9606 GN=MAP4 PE=1 SV=3	44	44	43	0.00387035	1.24402
O43164	PJA2_HUMAN E3 ubiquitin-protein ligase Praja-2 OS=Homo sapiens OX=9606 GN=PJA2 PE=1 SV=4;sp	2	2	2	0.00388222	0.519752
P58335	ANTR2_HUMAN Anthrax toxin receptor 2 OS=Homo sapiens OX=9606 GN=ANTXR2 PE=1 SV=5	6	6	6	0.0038832	2.96674
O15372	EIF3H_HUMAN Eukaryotic translation initiation factor 3 subunit H OS=Homo sapiens OX=9606 GN=EIF3H PE=1 SV=1	17	17	17	0.00389771	0.625847
Q8NEM2	SHCBP_HUMAN SHC SH2 domain-binding protein 1 OS=Homo sapiens OX=9606 GN=SHCBP1 PE=1 SV=3	9	9	9	0.00391507	0.40537
O60828	PQBP1_HUMAN Polyglutamine-binding protein 1 OS=Homo sapiens OX=9606 GN=PQBP1 PE=1 SV=1	3	3	3	0.00393287	0.170879
O00267	SPT5H_HUMAN Transcription elongation factor SPT5 OS=Homo sapiens OX=9606 GN=SUPT5H PE=1 SV=1	13	13	13	0.00393749	0.612008
Q13206	DDX10_HUMAN Probable ATP-dependent RNA helicase DDX10 OS=Homo sapiens OX=9606 GN=DDX10 PE=1 SV=2	4	4	4	0.00394221	0.61651
Q10589	BST2_HUMAN Bone marrow stromal antigen 2 OS=Homo sapiens OX=9606 GN=BST2 PE=1 SV=1	2	2	2	0.00395321	1.72133
Q01780	EXOSX_HUMAN Exosome component 10 OS=Homo sapiens OX=9606 GN=EXOSC10 PE=1 SV=2	15	15	15	0.00395849	0.78303
Q9Y6Q9	NCOA3_HUMAN Nuclear receptor coactivator 3 OS=Homo sapiens OX=9606 GN=NCOA3 PE=1 SV=1	2	2	2	0.00402726	0.401355
Q13492	PICAL_HUMAN Phosphatidylinositol-binding clathrin assembly protein OS=Homo sapiens OX=9606 GN=PICALM PE=1 SV=2	7	7	7	0.00402754	0.608312
Q96AE4	FUBP1_HUMAN Far upstream element-binding protein 1 OS=Homo sapiens OX=9606 GN=FUBP1 PE=1 SV=3	12	11	11	0.00403487	0.647279
Q8WZA0	LZIC_HUMAN Protein LZIC OS=Homo sapiens OX=9606 GN=LZIC PE=1 SV=1	5	5	5	0.00403803	0.57152
Q01085	TIAR_HUMAN Nucleolysin TIAR OS=Homo sapiens OX=9606 GN=TIAL1 PE=1 SV=1	7	7	6	0.0040549	0.748033
O43290	SNUT1_HUMAN U4/U6.U5 tri-snRNP-associated protein 1 OS=Homo sapiens OX=9606 GN=SART1 PE=1 SV=1	13	13	13	0.00406631	0.727194
Q8IWX8	CHERP_HUMAN Calcium homeostasis endoplasmic reticulum protein OS=Homo sapiens OX=9606 GN=CHERP PE=1 SV=3	10	10	10	0.00407784	0.647574
Q96G23	CERS2_HUMAN Ceramide synthase 2 OS=Homo sapiens OX=9606 GN=CERS2 PE=1 SV=1	6	6	6	0.0040815	0.594405
Q08378	GOGA3_HUMAN Golgin subfamily A member 3 OS=Homo sapiens OX=9606 GN=GOLGA3 PE=1 SV=2	31	31	31	0.00408489	0.733088
Q9Y244	POMP_HUMAN Proteasome maturation protein OS=Homo sapiens OX=9606 GN=POMP PE=1 SV=1	2	2	2	0.00409713	0.344036
Q9H488	OFUT1_HUMAN GDP-fucose protein O-fucosyltransferase 1 OS=Homo sapiens OX=9606 GN=POFUT1 PE=1 SV=1	4	4	4	0.00409977	0.447308
Q9Y5A9	YTHD2_HUMAN YTH domain-containing family protein 2 OS=Homo sapiens OX=9606 GN=YTHDF2 PE=1 SV=2	12	12	10	0.00411121	0.812946
Q9Y3Q3	TMED3_HUMAN Transmembrane emp24 domain-containing protein 3 OS=Homo sapiens OX=9606 GN=TMED3 PE=1 SV=1	3	3	3	0.00413114	0.605137
Q13310	PABP4_HUMAN Polyadenylate-binding protein 4 OS=Homo sapiens OX=9606 GN=PABPC4 PE=1 SV=1	21	14	14	0.00413504	0.723995
Q9UJ83	HACL1_HUMAN 2-hydroxyacyl-CoA lyase 1 OS=Homo sapiens OX=9606 GN=HACL1 PE=1 SV=2	4	4	4	0.00413847	2.4647
Q9BVG4	PBDC1_HUMAN Protein PBDC1 OS=Homo sapiens OX=9606 GN=PBDC1 PE=1 SV=1	11	11	11	0.00414582	0.701162
Q9ULW0	TPX2_HUMAN Targeting protein for Xklp2 OS=Homo sapiens OX=9606 GN=TPX2 PE=1 SV=2	11	11	11	0.00415107	0.558867
P52292	IMA1_HUMAN Importin subunit alpha-1 OS=Homo sapiens OX=9606 GN=KPNA2 PE=1 SV=1	16	16	16	0.00415461	0.706198
P23588	IF4B_HUMAN Eukaryotic translation initiation factor 4B OS=Homo sapiens OX=9606 GN=EIF4B PE=1 SV=2	14	14	14	0.00416956	0.733723
O95071	UBR5_HUMAN E3 ubiquitin-protein ligase UBR5 OS=Homo sapiens OX=9606 GN=UBR5 PE=1 SV=2	17	17	16	0.0041785	0.616862
P14618	KPYM_HUMAN Pyruvate kinase PKM OS=Homo sapiens OX=9606 GN=PKM PE=1 SV=4	36	36	36	0.00419334	1.3127
Q96CB8	INT12_HUMAN Integrator complex subunit 12 OS=Homo sapiens OX=9606 GN=INTS12 PE=1 SV=1	4	4	4	0.00419527	0.604445
P62316	SMD2_HUMAN Small nuclear ribonucleoprotein Sm D2 OS=Homo sapiens OX=9606 GN=SNRPD2 PE=1 SV=1	5	5	5	0.00422386	1.47534
P30837	AL1B1_HUMAN Aldehyde dehydrogenase X, mitochondrial OS=Homo sapiens OX=9606 GN=ALDH1B1 PE=1 SV=3	8	8	8	0.00422717	2.42906
Q9UP83	COG5_HUMAN Conserved oligomeric Golgi complex subunit 5 OS=Homo sapiens OX=9606 GN=COG5 PE=1 SV=3	5	5	5	0.00423175	0.564122
Q9Y6K9	NEMO_HUMAN NF-kappa-B essential modulator OS=Homo sapiens OX=9606 GN=IKBKG PE=1 SV=2	3	3	3	0.00425011	0.365319
Q15643	TRIPB_HUMAN Thyroid receptor-interacting protein 11 OS=Homo sapiens OX=9606 GN=TRIP11 PE=1 SV=3	22	22	22	0.00426747	0.488568
Q4G148	GXLT1_HUMAN Glucoside xylosyltransferase 1 OS=Homo sapiens OX=9606 GN=GXYLT1 PE=1 SV=2	2	2	2	0.00428085	0.31322
Q9BZK7	TBL1R_HUMAN F-box-like/WD repeat-containing protein TBL1XR1 OS=Homo sapiens OX=9606 GN=TBL1XR1 PE=1 SV=1	14	14	10	0.00429705	0.475979
Q7L0Y3	TM10C_HUMAN tRNA methyltransferase 10 homolog C OS=Homo sapiens OX=9606 GN=TRMT10C PE=1 SV=2	15	15	15	0.00433731	1.28212
Q13613	MTMR1_HUMAN Myotubularin-related protein 1 OS=Homo sapiens OX=9606 GN=MTMR1 PE=1 SV=4	6	6	5	0.0043469	0.632844
Q9H9Y2	RPF1_HUMAN Ribosome production factor 1 OS=Homo sapiens OX=9606 GN=RPF1 PE=1 SV=2	2	2	2	0.00438743	0.552929
P30086	PEBP1_HUMAN Phosphatidylethanolamine-binding protein 1 OS=Homo sapiens OX=9606 GN=PEBP1 PE=1 SV=3	10	10	10	0.00440058	0.558133
P49366	DHYS_HUMAN Deoxyhypusine synthase OS=Homo sapiens OX=9606 GN=DHPS PE=1 SV=1	8	8	8	0.00443823	0.700688
P45984	MK09_HUMAN Mitogen-activated protein kinase 9 OS=Homo sapiens OX=9606 GN=MAPK9 PE=1 SV=2	3	3	3	0.00444048	4.20991
P13984	T2FB_HUMAN General transcription factor IIF subunit 2 OS=Homo sapiens OX=9606 GN=GTF2F2 PE=1 SV=2	6	6	5	0.00446221	0.69758
P68431	H31_HUMAN Histone H3.1 OS=Homo sapiens OX=9606 GN=H3C1 PE=1 SV=2;sp	5	5	1	0.00446468	0.654132
P06756	ITAV_HUMAN Integrin alpha-V OS=Homo sapiens OX=9606 GN=ITGAV PE=1 SV=2	13	13	13	0.00447384	1.33138
Q9Y6E0	STK24_HUMAN Serine/threonine-protein kinase 24 OS=Homo sapiens OX=9606 GN=STK24 PE=1 SV=1	11	11	6	0.00447703	0.598697
Q9H9Y6	RPA2_HUMAN DNA-directed RNA polymerase I subunit RPA2 OS=Homo sapiens OX=9606 GN=POLR1B PE=1 SV=2	11	11	11	0.00448002	0.605922
Q16527	CSRP2_HUMAN Cysteine and glycine-rich protein 2 OS=Homo sapiens OX=9606 GN=CSRP2 PE=1 SV=3	3	3	3	0.00451742	0.418077
Q96AQ6	PBIP1_HUMAN Pre-B-cell leukemia transcription factor-interacting protein 1 OS=Homo sapiens OX=9606 GN=PBXIP1 PE=1 SV=1	6	6	6	0.00455753	2.0931
P28370	SMCA1_HUMAN Probable global transcription activator SNF2L1 OS=Homo sapiens OX=9606 GN=SMARCA1 PE=1 SV=2	11	5	5	0.00456499	0.35425
Q13263	TIF1B_HUMAN Transcription intermediary factor 1-beta OS=Homo sapiens OX=9606 GN=TRIM28 PE=1 SV=5	29	29	29	0.00456499	1.37988
P30101	PDIA3_HUMAN Protein disulfide-isomerase A3 OS=Homo sapiens OX=9606 GN=PDIA3 PE=1 SV=4	33	33	32	0.0045923	1.34449
Q969Q5	RAB24_HUMAN Ras-related protein Rab-24 OS=Homo sapiens OX=9606 GN=RAB24 PE=1 SV=1	3	3	3	0.00459875	2.98415
P25490	TYY1_HUMAN Transcriptional repressor protein YY1 OS=Homo sapiens OX=9606 GN=YY1 PE=1 SV=2;sp	6	6	6	0.00459928	0.492375
P06400	RB_HUMAN Retinoblastoma-associated protein OS=Homo sapiens OX=9606 GN=RB1 PE=1 SV=2	8	8	8	0.00459981	0.415494
O43148	MCES_HUMAN mRNA cap guanine-N7 methyltransferase OS=Homo sapiens OX=9606 GN=RNMT PE=1 SV=1	3	3	3	0.00460829	1.7847
Q9UHR4	BI2L1_HUMAN Brain-specific angiogenesis inhibitor 1-associated protein 2-like protein 1 OS=Homo sapiens OX=9606 GN=BAIAP2L1 PE=1 SV=2	5	5	5	0.00460988	0.467773
Q13444	ADA15_HUMAN Disintegrin and metalloproteinase domain-containing protein 15 OS=Homo sapiens OX=9606 GN=ADAM15 PE=1 SV=4	9	9	9	0.00460988	0.692931
Q99536	VAT1_HUMAN Synaptic vesicle membrane protein VAT-1 homolog OS=Homo sapiens OX=9606 GN=VAT1 PE=1 SV=2	15	15	14	0.0046236	2.30772
O43684	BUB3_HUMAN Mitotic checkpoint protein BUB3 OS=Homo sapiens OX=9606 GN=BUB3 PE=1 SV=1	8	8	8	0.0046623	0.72224
O43159	RRP8_HUMAN Ribosomal RNA-processing protein 8 OS=Homo sapiens OX=9606 GN=RRP8 PE=1 SV=2	7	7	7	0.00466391	0.490097
P35579	MYH9_HUMAN Myosin-9 OS=Homo sapiens OX=9606 GN=MYH9 PE=1 SV=4	112	112	96	0.00466434	1.19258
Q9NR28	DBLOH_HUMAN Diablo homolog, mitochondrial OS=Homo sapiens OX=9606 GN=DIABLO PE=1 SV=1	7	7	7	0.00469019	1.11907
Q53GL7	PAR10_HUMAN Protein mono-ADP-ribosyltransferase PARP10 OS=Homo sapiens OX=9606 GN=PARP10 PE=1 SV=2	10	10	10	0.00473576	3.0478
Q8WUA4	TF3C2_HUMAN General transcription factor 3C polypeptide 2 OS=Homo sapiens OX=9606 GN=GTF3C2 PE=1 SV=2	4	4	4	0.00474592	0.363385
P29966	MARCS_HUMAN Myristoylated alanine-rich C-kinase substrate OS=Homo sapiens OX=9606 GN=MARCKS PE=1 SV=4	9	9	9	0.0047596	1.34442
P45880	VDAC2_HUMAN Voltage-dependent anion-selective channel protein 2 OS=Homo sapiens OX=9606 GN=VDAC2 PE=1 SV=2	11	11	11	0.00476398	1.96261
P23193	TCEA1_HUMAN Transcription elongation factor A protein 1 OS=Homo sapiens OX=9606 GN=TCEA1 PE=1 SV=2	8	8	8	0.00479016	0.492413
P0DN76	U2AF5_HUMAN Splicing factor U2AF 35 kDa subunit-like protein OS=Homo sapiens OX=9606 GN=U2AF1L5 PE=1 SV=1;sp	9	9	9	0.00479049	1.26676
P12109	CO6A1_HUMAN Collagen alpha-1(VI) chain OS=Homo sapiens OX=9606 GN=COL6A1 PE=1 SV=3	12	12	12	0.00479954	1.23877
Q96PZ2	F111A_HUMAN Protein FAM111A OS=Homo sapiens OX=9606 GN=FAM111A PE=1 SV=2	2	2	2	0.00483693	0.46078
P07686	HEXB_HUMAN Beta-hexosaminidase subunit beta OS=Homo sapiens OX=9606 GN=HEXB PE=1 SV=3	3	3	3	0.00486071	2.53174
P24539	AT5F1_HUMAN ATP synthase F(0) complex subunit B1, mitochondrial OS=Homo sapiens OX=9606 GN=ATP5PB PE=1 SV=2	9	9	9	0.00488866	1.34825
Q8IX12	CCAR1_HUMAN Cell division cycle and apoptosis regulator protein 1 OS=Homo sapiens OX=9606 GN=CCAR1 PE=1 SV=2	19	19	19	0.00491677	0.771172
P31939	PUR9_HUMAN Bifunctional purine biosynthesis protein PURH OS=Homo sapiens OX=9606 GN=ATIC PE=1 SV=3	26	26	26	0.00492051	1.27448
P07602	SAP_HUMAN Prosaposin OS=Homo sapiens OX=9606 GN=PSAP PE=1 SV=2	6	6	6	0.00492357	2.27605
Q5VT52	RPRD2_HUMAN Regulation of nuclear pre-mRNA domain-containing protein 2 OS=Homo sapiens OX=9606 GN=RPRD2 PE=1 SV=1	16	16	16	0.00494094	0.715324
Q9UNQ2	DIM1_HUMAN Probable dimethyladenosine transferase OS=Homo sapiens OX=9606 GN=DIMT1 PE=1 SV=1	6	6	6	0.00495097	0.474786
P07199	CENPB_HUMAN Major centromere autoantigen B OS=Homo sapiens OX=9606 GN=CENPB PE=1 SV=2	6	6	6	0.00496272	0.703416
P36871	PGM1_HUMAN Phosphoglucomutase-1 OS=Homo sapiens OX=9606 GN=PGM1 PE=1 SV=3	16	16	16	0.004976	0.794848
P13639	EF2_HUMAN Elongation factor 2 OS=Homo sapiens OX=9606 GN=EEF2 PE=1 SV=4	44	44	44	0.00498081	0.878158
Q13637	RAB32_HUMAN Ras-related protein Rab-32 OS=Homo sapiens OX=9606 GN=RAB32 PE=1 SV=3	8	8	7	0.00499022	1.54445
Q9Y520	PRC2C_HUMAN Protein PRRC2C OS=Homo sapiens OX=9606 GN=PRRC2C PE=1 SV=4	38	38	38	0.00499735	0.755562
O00161	SNP23_HUMAN Synaptosomal-associated protein 23 OS=Homo sapiens OX=9606 GN=SNAP23 PE=1 SV=1	5	5	5	0.00500449	0.475715
Q6NUK1	SCMC1_HUMAN Calcium-binding mitochondrial carrier protein SCaMC-1 OS=Homo sapiens OX=9606 GN=SLC25A24 PE=1 SV=2	11	11	11	0.00500945	1.25893
O43665	RGS10_HUMAN Regulator of G-protein signaling 10 OS=Homo sapiens OX=9606 GN=RGS10 PE=1 SV=3	6	6	6	0.00502817	0.5228
Q9Y2H0	DLGP4_HUMAN Disks large-associated protein 4 OS=Homo sapiens OX=9606 GN=DLGAP4 PE=1 SV=3	9	9	9	0.00503941	0.573052
Q8WW12	PCNP_HUMAN PEST proteolytic signal-containing nuclear protein OS=Homo sapiens OX=9606 GN=PCNP PE=1 SV=2	5	5	5	0.00505126	0.51205
Q16831	UPP1_HUMAN Uridine phosphorylase 1 OS=Homo sapiens OX=9606 GN=UPP1 PE=1 SV=1	4	4	4	0.00505929	0.326841
Q9UMX5	NENF_HUMAN Neudesin OS=Homo sapiens OX=9606 GN=NENF PE=1 SV=1	4	4	4	0.00507575	0.807212
Q9P260	RELCH_HUMAN RAB11-binding protein RELCH OS=Homo sapiens OX=9606 GN=RELCH PE=1 SV=2	7	7	7	0.0051134	0.557387
Q9ULV4	COR1C_HUMAN Coronin-1C OS=Homo sapiens OX=9606 GN=CORO1C PE=1 SV=1	18	18	17	0.00511376	0.848961
P46063	RECQ1_HUMAN ATP-dependent DNA helicase Q1 OS=Homo sapiens OX=9606 GN=RECQL PE=1 SV=3	16	16	16	0.00511423	1.35155
P33240	CSTF2_HUMAN Cleavage stimulation factor subunit 2 OS=Homo sapiens OX=9606 GN=CSTF2 PE=1 SV=1	7	7	3	0.00513169	0.717351
P43897	EFTS_HUMAN Elongation factor Ts, mitochondrial OS=Homo sapiens OX=9606 GN=TSFM PE=1 SV=2	12	12	12	0.00513819	1.55437
Q9H501	ESF1_HUMAN ESF1 homolog OS=Homo sapiens OX=9606 GN=ESF1 PE=1 SV=1	5	5	5	0.00513878	0.527966
Q9Y6I9	TX264_HUMAN Testis-expressed protein 264 OS=Homo sapiens OX=9606 GN=TEX264 PE=1 SV=1	7	7	7	0.00516	1.8069
Q5JRX3	PREP_HUMAN Presequence protease, mitochondrial OS=Homo sapiens OX=9606 GN=PITRM1 PE=1 SV=3	24	24	24	0.00523106	1.23259
P16152	CBR1_HUMAN Carbonyl reductase [NADPH] 1 OS=Homo sapiens OX=9606 GN=CBR1 PE=1 SV=3	12	12	10	0.00524445	1.27297
O00429	DNM1L_HUMAN Dynamin-1-like protein OS=Homo sapiens OX=9606 GN=DNM1L PE=1 SV=2	24	24	24	0.00528311	1.29409
Q9P1F3	ABRAL_HUMAN Costars family protein ABRACL OS=Homo sapiens OX=9606 GN=ABRACL PE=1 SV=1	3	3	3	0.00532219	0.431006
Q99471	PFD5_HUMAN Prefoldin subunit 5 OS=Homo sapiens OX=9606 GN=PFDN5 PE=1 SV=2	6	6	6	0.00533028	0.707433
P00568	KAD1_HUMAN Adenylate kinase isoenzyme 1 OS=Homo sapiens OX=9606 GN=AK1 PE=1 SV=3	7	7	7	0.0053539	1.1973
Q9H4B0	OSGP2_HUMAN Probable tRNA N6-adenosine threonylcarbamoyltransferase, mitochondrial OS=Homo sapiens OX=9606 GN=OSGEPL1 PE=2 SV=2	4	4	4	0.00536921	1.78647
P31943	HNRH1_HUMAN Heterogeneous nuclear ribonucleoprotein H OS=Homo sapiens OX=9606 GN=HNRNPH1 PE=1 SV=4	15	15	10	0.00540854	0.831465
Q92667	AKAP1_HUMAN A-kinase anchor protein 1, mitochondrial OS=Homo sapiens OX=9606 GN=AKAP1 PE=1 SV=1	13	13	13	0.00541951	1.40307
Q9Y2W2	WBP11_HUMAN WW domain-binding protein 11 OS=Homo sapiens OX=9606 GN=WBP11 PE=1 SV=1	7	7	7	0.00544302	0.538796
P00374	DYR_HUMAN Dihydrofolate reductase OS=Homo sapiens OX=9606 GN=DHFR PE=1 SV=2	3	3	3	0.00544929	0.436968
Q9GZZ9	UBA5_HUMAN Ubiquitin-like modifier-activating enzyme 5 OS=Homo sapiens OX=9606 GN=UBA5 PE=1 SV=1	6	6	6	0.00548845	0.815284
P09651	ROA1_HUMAN Heterogeneous nuclear ribonucleoprotein A1 OS=Homo sapiens OX=9606 GN=HNRNPA1 PE=1 SV=5;sp	21	21	20	0.00549946	0.671199
P10646	TFPI1_HUMAN Tissue factor pathway inhibitor OS=Homo sapiens OX=9606 GN=TFPI PE=1 SV=1	2	2	2	0.00550288	2.29889
Q14738	2A5D_HUMAN Serine/threonine-protein phosphatase 2A 56 kDa regulatory subunit delta isoform OS=Homo sapiens OX=9606 GN=PPP2R5D PE=1 SV=1	14	14	9	0.00550402	1.5607
O95819	M4K4_HUMAN Mitogen-activated protein kinase kinase kinase kinase 4 OS=Homo sapiens OX=9606 GN=MAP4K4 PE=1 SV=2	12	12	9	0.0055044	0.538856
O00244	ATOX1_HUMAN Copper transport protein ATOX1 OS=Homo sapiens OX=9606 GN=ATOX1 PE=1 SV=1	4	4	4	0.00553962	0.519232
Q969S9	RRF2M_HUMAN Ribosome-releasing factor 2, mitochondrial OS=Homo sapiens OX=9606 GN=GFM2 PE=1 SV=1	6	6	6	0.00555559	2.13576
Q9P000	COMD9_HUMAN COMM domain-containing protein 9 OS=Homo sapiens OX=9606 GN=COMMD9 PE=1 SV=2	7	7	7	0.00560144	0.61398
Q96Q11	TRNT1_HUMAN CCA tRNA nucleotidyltransferase 1, mitochondrial OS=Homo sapiens OX=9606 GN=TRNT1 PE=1 SV=2	9	9	9	0.0056039	1.42523
Q92769	HDAC2_HUMAN Histone deacetylase 2 OS=Homo sapiens OX=9606 GN=HDAC2 PE=1 SV=2	12	8	8	0.00562976	0.536956
P20336	RAB3A_HUMAN Ras-related protein Rab-3A OS=Homo sapiens OX=9606 GN=RAB3A PE=1 SV=1	4	4	3	0.00563119	5.90309
P43304	GPDM_HUMAN Glycerol-3-phosphate dehydrogenase, mitochondrial OS=Homo sapiens OX=9606 GN=GPD2 PE=1 SV=3	24	24	24	0.00563819	0.737458
P31947	1433S_HUMAN 14-3-3 protein sigma OS=Homo sapiens OX=9606 GN=SFN PE=1 SV=1	16	14	14	0.00564092	0.66721
Q92614	MY18A_HUMAN Unconventional myosin-XVIIIa OS=Homo sapiens OX=9606 GN=MYO18A PE=1 SV=3	4	4	4	0.00565015	1.43789
Q8NG06	TRI58_HUMAN E3 ubiquitin-protein ligase TRIM58 OS=Homo sapiens OX=9606 GN=TRIM58 PE=2 SV=2	4	4	4	0.00566187	1.67648
Q8TEA8	DTD1_HUMAN D-aminoacyl-tRNA deacylase 1 OS=Homo sapiens OX=9606 GN=DTD1 PE=1 SV=2	5	5	5	0.00570598	0.566946
P33897	ABCD1_HUMAN ATP-binding cassette sub-family D member 1 OS=Homo sapiens OX=9606 GN=ABCD1 PE=1 SV=2	11	11	11	0.00571821	1.36546
Q9H9J2	RM44_HUMAN 39S ribosomal protein L44, mitochondrial OS=Homo sapiens OX=9606 GN=MRPL44 PE=1 SV=1	7	7	7	0.00571847	1.38797
Q92541	RTF1_HUMAN RNA polymerase-associated protein RTF1 homolog OS=Homo sapiens OX=9606 GN=RTF1 PE=1 SV=4	8	8	8	0.0057609	0.637222
Q7L576	CYFP1_HUMAN Cytoplasmic FMR1-interacting protein 1 OS=Homo sapiens OX=9606 GN=CYFIP1 PE=1 SV=1	33	33	24	0.00576793	1.16258
Q9H479	FN3K_HUMAN Fructosamine-3-kinase OS=Homo sapiens OX=9606 GN=FN3K PE=1 SV=1	4	4	4	0.00577258	1.47687
Q8IUF8	RIOX2_HUMAN Ribosomal oxygenase 2 OS=Homo sapiens OX=9606 GN=RIOX2 PE=1 SV=1	7	7	7	0.00578296	0.711271
P18754	RCC1_HUMAN Regulator of chromosome condensation OS=Homo sapiens OX=9606 GN=RCC1 PE=1 SV=1	12	12	12	0.00582881	0.709095
Q01970	PLCB3_HUMAN 1-phosphatidylinositol 4,5-bisphosphate phosphodiesterase beta-3 OS=Homo sapiens OX=9606 GN=PLCB3 PE=1 SV=2	7	7	7	0.00582895	0.644144
P51114	FXR1_HUMAN Fragile X mental retardation syndrome-related protein 1 OS=Homo sapiens OX=9606 GN=FXR1 PE=1 SV=3	21	21	21	0.00588288	0.720466
O75718	CRTAP_HUMAN Cartilage-associated protein OS=Homo sapiens OX=9606 GN=CRTAP PE=1 SV=1	5	5	5	0.00593718	0.579702
P52434	RPAB3_HUMAN DNA-directed RNA polymerases I, II, and III subunit RPABC3 OS=Homo sapiens OX=9606 GN=POLR2H PE=1 SV=4	6	6	6	0.00596156	0.727533
Q7Z4H3	HDDC2_HUMAN 5-deoxynucleotidase HDDC2 OS=Homo sapiens OX=9606 GN=HDDC2 PE=1 SV=1	3	3	3	0.00598081	2.47847
P06753	TPM3_HUMAN Tropomyosin alpha-3 chain OS=Homo sapiens OX=9606 GN=TPM3 PE=1 SV=2	18	18	10	0.00600551	0.506441
Q9HC36	MRM3_HUMAN rRNA methyltransferase 3, mitochondrial OS=Homo sapiens OX=9606 GN=MRM3 PE=1 SV=2	6	6	6	0.006008	2.25182
Q9NZL4	HPBP1_HUMAN Hsp70-binding protein 1 OS=Homo sapiens OX=9606 GN=HSPBP1 PE=1 SV=2	14	14	14	0.00602143	0.782191
Q99755	PI51A_HUMAN Phosphatidylinositol 4-phosphate 5-kinase type-1 alpha OS=Homo sapiens OX=9606 GN=PIP5K1A PE=1 SV=1	3	2	2	0.00607365	0.463779
O43314	VIP2_HUMAN Inositol hexakisphosphate and diphosphoinositol-pentakisphosphate kinase 2 OS=Homo sapiens OX=9606 GN=PPIP5K2 PE=1 SV=3	8	8	6	0.00609747	0.557599
Q86U86	PB1_HUMAN Protein polybromo-1 OS=Homo sapiens OX=9606 GN=PBRM1 PE=1 SV=1	12	12	12	0.0061259	0.463297
Q9Y4K1	CRBG1_HUMAN Beta/gamma crystallin domain-containing protein 1 OS=Homo sapiens OX=9606 GN=CRYBG1 PE=1 SV=3	21	21	21	0.00614724	1.30667
P04424	ARLY_HUMAN Argininosuccinate lyase OS=Homo sapiens OX=9606 GN=ASL PE=1 SV=4	4	4	4	0.006159	0.316334
P39687	AN32A_HUMAN Acidic leucine-rich nuclear phosphoprotein 32 family member A OS=Homo sapiens OX=9606 GN=ANP32A PE=1 SV=1	6	4	4	0.00616439	1.4094
Q96B36	AKTS1_HUMAN Proline-rich AKT1 substrate 1 OS=Homo sapiens OX=9606 GN=AKT1S1 PE=1 SV=1	5	5	5	0.00616765	0.316417
Q9UJZ1	STML2_HUMAN Stomatin-like protein 2, mitochondrial OS=Homo sapiens OX=9606 GN=STOML2 PE=1 SV=1	11	11	11	0.00618942	1.4455
O15042	SR140_HUMAN U2 snRNP-associated SURP motif-containing protein OS=Homo sapiens OX=9606 GN=U2SURP PE=1 SV=2	14	14	14	0.00625951	0.734149
P61160	ARP2_HUMAN Actin-related protein 2 OS=Homo sapiens OX=9606 GN=ACTR2 PE=1 SV=1	12	12	12	0.00631117	1.42097
Q5VW32	BROX_HUMAN BRO1 domain-containing protein BROX OS=Homo sapiens OX=9606 GN=BROX PE=1 SV=1	5	5	5	0.00631742	1.26637
O94832	MYO1D_HUMAN Unconventional myosin-Id OS=Homo sapiens OX=9606 GN=MYO1D PE=1 SV=2	28	28	28	0.00636532	1.77621
O00571	DDX3X_HUMAN ATP-dependent RNA helicase DDX3X OS=Homo sapiens OX=9606 GN=DDX3X PE=1 SV=3;sp	23	22	22	0.00642347	0.844207
P09104	ENOG_HUMAN Gamma-enolase OS=Homo sapiens OX=9606 GN=ENO2 PE=1 SV=3	14	11	11	0.00656115	1.27797
P35244	RFA3_HUMAN Replication protein A 14 kDa subunit OS=Homo sapiens OX=9606 GN=RPA3 PE=1 SV=1	3	3	3	0.00656463	0.556825
Q96S55	WRIP1_HUMAN ATPase WRNIP1 OS=Homo sapiens OX=9606 GN=WRNIP1 PE=1 SV=2	6	6	6	0.00658082	1.94626
Q9UKV3	ACINU_HUMAN Apoptotic chromatin condensation inducer in the nucleus OS=Homo sapiens OX=9606 GN=ACIN1 PE=1 SV=2	19	19	19	0.00662338	0.807415
Q14839	CHD4_HUMAN Chromodomain-helicase-DNA-binding protein 4 OS=Homo sapiens OX=9606 GN=CHD4 PE=1 SV=2	48	48	43	0.00663682	0.680399
P68032	ACTC_HUMAN Actin, alpha cardiac muscle 1 OS=Homo sapiens OX=9606 GN=ACTC1 PE=1 SV=1;sp	11	3	3	0.00665442	1.47938
P35250	RFC2_HUMAN Replication factor C subunit 2 OS=Homo sapiens OX=9606 GN=RFC2 PE=1 SV=3	9	9	9	0.00665948	0.588683
Q8N163	CCAR2_HUMAN Cell cycle and apoptosis regulator protein 2 OS=Homo sapiens OX=9606 GN=CCAR2 PE=1 SV=2	18	18	18	0.0066716	1.27444
Q9NUQ9	CYRIB_HUMAN CYFIP-related Rac1 interactor B OS=Homo sapiens OX=9606 GN=CYRIB PE=1 SV=1	11	11	11	0.00668113	1.2906
P07305	H10_HUMAN Histone H1.0 OS=Homo sapiens OX=9606 GN=H1-0 PE=1 SV=3	4	4	4	0.00673364	1.60352
O95347	SMC2_HUMAN Structural maintenance of chromosomes protein 2 OS=Homo sapiens OX=9606 GN=SMC2 PE=1 SV=2	26	26	26	0.00673674	0.762403
O00233	PSMD9_HUMAN 26S proteasome non-ATPase regulatory subunit 9 OS=Homo sapiens OX=9606 GN=PSMD9 PE=1 SV=3	4	4	4	0.00678328	0.277016
P17987	TCPA_HUMAN T-complex protein 1 subunit alpha OS=Homo sapiens OX=9606 GN=TCP1 PE=1 SV=1	26	26	26	0.00678453	1.33358
Q00796	DHSO_HUMAN Sorbitol dehydrogenase OS=Homo sapiens OX=9606 GN=SORD PE=1 SV=4	12	12	12	0.0068102	1.3994
O43920	NDUS5_HUMAN NADH dehydrogenase [ubiquinone] iron-sulfur protein 5 OS=Homo sapiens OX=9606 GN=NDUFS5 PE=1 SV=3	3	3	3	0.00681444	1.71648
O75131	CPNE3_HUMAN Copine-3 OS=Homo sapiens OX=9606 GN=CPNE3 PE=1 SV=1	16	16	15	0.00682292	0.757545
P29144	TPP2_HUMAN Tripeptidyl-peptidase 2 OS=Homo sapiens OX=9606 GN=TPP2 PE=1 SV=4	19	19	19	0.00683376	0.807195
P20339	RAB5A_HUMAN Ras-related protein Rab-5A OS=Homo sapiens OX=9606 GN=RAB5A PE=1 SV=2	6	4	4	0.00684495	1.45233
Q13435	SF3B2_HUMAN Splicing factor 3B subunit 2 OS=Homo sapiens OX=9606 GN=SF3B2 PE=1 SV=2	30	30	29	0.0068612	0.826835
O00483	NDUA4_HUMAN Cytochrome c oxidase subunit NDUFA4 OS=Homo sapiens OX=9606 GN=NDUFA4 PE=1 SV=1	2	2	2	0.0068935	4.15074
Q9HCS7	SYF1_HUMAN Pre-mRNA-splicing factor SYF1 OS=Homo sapiens OX=9606 GN=XAB2 PE=1 SV=2	16	16	16	0.00690335	0.749608
Q12979	ABR_HUMAN Active breakpoint cluster region-related protein OS=Homo sapiens OX=9606 GN=ABR PE=1 SV=2	5	5	4	0.00693857	1.22761
P53992	SC24C_HUMAN Protein transport protein Sec24C OS=Homo sapiens OX=9606 GN=SEC24C PE=1 SV=3	28	28	27	0.00696578	1.2152
P04350	TBB4A_HUMAN Tubulin beta-4A chain OS=Homo sapiens OX=9606 GN=TUBB4A PE=1 SV=2	26	6	3	0.00698763	1.7058
Q15459	SF3A1_HUMAN Splicing factor 3A subunit 1 OS=Homo sapiens OX=9606 GN=SF3A1 PE=1 SV=1	22	22	22	0.00699069	0.805788
Q6UWE0	LRSM1_HUMAN E3 ubiquitin-protein ligase LRSAM1 OS=Homo sapiens OX=9606 GN=LRSAM1 PE=1 SV=1	8	8	8	0.00699568	1.76906
P49247	RPIA_HUMAN Ribose-5-phosphate isomerase OS=Homo sapiens OX=9606 GN=RPIA PE=1 SV=3	3	3	3	0.00699923	0.447463
Q96EI5	TCAL4_HUMAN Transcription elongation factor A protein-like 4 OS=Homo sapiens OX=9606 GN=TCEAL4 PE=1 SV=2	6	6	5	0.00700826	0.720626
Q06203	PUR1_HUMAN Amidophosphoribosyltransferase OS=Homo sapiens OX=9606 GN=PPAT PE=1 SV=1	8	8	8	0.0070304	0.84602
Q96EY1	DNJA3_HUMAN DnaJ homolog subfamily A member 3, mitochondrial OS=Homo sapiens OX=9606 GN=DNAJA3 PE=1 SV=2	6	6	6	0.00710019	1.66437
Q9C0D3	ZY11B_HUMAN Protein zyg-11 homolog B OS=Homo sapiens OX=9606 GN=ZYG11B PE=1 SV=2	2	2	2	0.00714891	0.199179
P09525	ANXA4_HUMAN Annexin A4 OS=Homo sapiens OX=9606 GN=ANXA4 PE=1 SV=4	9	9	9	0.00715979	1.52407
P80217	IN35_HUMAN Interferon-induced 35 kDa protein OS=Homo sapiens OX=9606 GN=IFI35 PE=1 SV=5	6	6	6	0.00716044	3.34441
P51608	MECP2_HUMAN Methyl-CpG-binding protein 2 OS=Homo sapiens OX=9606 GN=MECP2 PE=1 SV=1	7	7	7	0.0071978	1.51056
Q9Y276	BCS1_HUMAN Mitochondrial chaperone BCS1 OS=Homo sapiens OX=9606 GN=BCS1L PE=1 SV=1	6	6	6	0.00720062	1.49249
P31930	QCR1_HUMAN Cytochrome b-c1 complex subunit 1, mitochondrial OS=Homo sapiens OX=9606 GN=UQCRC1 PE=1 SV=3	16	16	15	0.00724152	1.268
Q9UHB6	LIMA1_HUMAN LIM domain and actin-binding protein 1 OS=Homo sapiens OX=9606 GN=LIMA1 PE=1 SV=1	11	11	11	0.00729138	0.63799
Q96KG9	SCYL1_HUMAN N-terminal kinase-like protein OS=Homo sapiens OX=9606 GN=SCYL1 PE=1 SV=1	13	13	13	0.00734852	0.615896
P28290	ITPI2_HUMAN Protein ITPRID2 OS=Homo sapiens OX=9606 GN=ITPRID2 PE=1 SV=3	12	12	12	0.00735394	1.28335
Q14627	I13R2_HUMAN Interleukin-13 receptor subunit alpha-2 OS=Homo sapiens OX=9606 GN=IL13RA2 PE=1 SV=1	5	5	5	0.00739742	4.0468
Q15185	TEBP_HUMAN Prostaglandin E synthase 3 OS=Homo sapiens OX=9606 GN=PTGES3 PE=1 SV=1	6	6	6	0.00741123	0.853764
O43837	IDH3B_HUMAN Isocitrate dehydrogenase [NAD] subunit beta, mitochondrial OS=Homo sapiens OX=9606 GN=IDH3B PE=1 SV=2	13	13	13	0.00742079	1.10442
Q9NVP1	DDX18_HUMAN ATP-dependent RNA helicase DDX18 OS=Homo sapiens OX=9606 GN=DDX18 PE=1 SV=2	19	19	19	0.00742934	0.698025
Q9NYF8	BCLF1_HUMAN Bcl-2-associated transcription factor 1 OS=Homo sapiens OX=9606 GN=BCLAF1 PE=1 SV=2	18	17	17	0.00744886	0.753846
O95864	FADS2_HUMAN Acyl-CoA 6-desaturase OS=Homo sapiens OX=9606 GN=FADS2 PE=1 SV=1	8	8	8	0.00745487	0.636535
Q6PL24	TMED8_HUMAN Protein TMED8 OS=Homo sapiens OX=9606 GN=TMED8 PE=1 SV=1	3	3	3	0.00749963	0.659561
Q96EV2	RBM33_HUMAN RNA-binding protein 33 OS=Homo sapiens OX=9606 GN=RBM33 PE=1 SV=3	3	3	3	0.00752246	0.42208
Q13423	NNTM_HUMAN NAD(P) transhydrogenase, mitochondrial OS=Homo sapiens OX=9606 GN=NNT PE=1 SV=3	12	12	11	0.00752801	1.57016
Q9BUI4	RPC3_HUMAN DNA-directed RNA polymerase III subunit RPC3 OS=Homo sapiens OX=9606 GN=POLR3C PE=1 SV=1	6	6	6	0.00752957	0.460761
Q01650	LAT1_HUMAN Large neutral amino acids transporter small subunit 1 OS=Homo sapiens OX=9606 GN=SLC7A5 PE=1 SV=2	3	3	3	0.00753009	0.721201
Q9HC07	TM165_HUMAN Transmembrane protein 165 OS=Homo sapiens OX=9606 GN=TMEM165 PE=1 SV=1	5	5	5	0.00758124	1.3491
Q92621	NU205_HUMAN Nuclear pore complex protein Nup205 OS=Homo sapiens OX=9606 GN=NUP205 PE=1 SV=3	33	33	33	0.00768652	0.799788
P68400	CSK21_HUMAN Casein kinase II subunit alpha OS=Homo sapiens OX=9606 GN=CSNK2A1 PE=1 SV=1;sp	12	12	12	0.00769715	0.81849
P20810	ICAL_HUMAN Calpastatin OS=Homo sapiens OX=9606 GN=CAST PE=1 SV=4	18	18	18	0.00770265	1.20288
Q99627	CSN8_HUMAN COP9 signalosome complex subunit 8 OS=Homo sapiens OX=9606 GN=COPS8 PE=1 SV=1	5	5	5	0.0077382	0.726771
Q8IWS0	PHF6_HUMAN PHD finger protein 6 OS=Homo sapiens OX=9606 GN=PHF6 PE=1 SV=1	10	10	10	0.00774587	0.619494
Q9BUJ2	HNRL1_HUMAN Heterogeneous nuclear ribonucleoprotein U-like protein 1 OS=Homo sapiens OX=9606 GN=HNRNPUL1 PE=1 SV=2	17	17	17	0.00775675	0.806773
P21333	FLNA_HUMAN Filamin-A OS=Homo sapiens OX=9606 GN=FLNA PE=1 SV=4	113	107	105	0.0078125	0.920339
Q9Y5Q9	TF3C3_HUMAN General transcription factor 3C polypeptide 3 OS=Homo sapiens OX=9606 GN=GTF3C3 PE=1 SV=1	9	9	9	0.0078161	0.586864
Q99798	ACON_HUMAN Aconitate hydratase, mitochondrial OS=Homo sapiens OX=9606 GN=ACO2 PE=1 SV=2	25	25	25	0.00783285	1.29095
Q9H2U2	IPYR2_HUMAN Inorganic pyrophosphatase 2, mitochondrial OS=Homo sapiens OX=9606 GN=PPA2 PE=1 SV=2	13	13	13	0.00787844	1.21924
P86791	CCZ1_HUMAN Vacuolar fusion protein CCZ1 homolog OS=Homo sapiens OX=9606 GN=CCZ1 PE=1 SV=1;sp	6	6	6	0.00790551	0.507758
P40429	RL13A_HUMAN 60S ribosomal protein L13a OS=Homo sapiens OX=9606 GN=RPL13A PE=1 SV=2	5	5	5	0.00791425	1.64594
Q8IVM0	CCD50_HUMAN Coiled-coil domain-containing protein 50 OS=Homo sapiens OX=9606 GN=CCDC50 PE=1 SV=1	7	7	7	0.00794584	1.29632
Q14108	SCRB2_HUMAN Lysosome membrane protein 2 OS=Homo sapiens OX=9606 GN=SCARB2 PE=1 SV=2	7	7	7	0.00798142	1.8289
Q9Y4E8	UBP15_HUMAN Ubiquitin carboxyl-terminal hydrolase 15 OS=Homo sapiens OX=9606 GN=USP15 PE=1 SV=3	32	32	31	0.00800018	1.15726
Q6IN85	P4R3A_HUMAN Serine/threonine-protein phosphatase 4 regulatory subunit 3A OS=Homo sapiens OX=9606 GN=PPP4R3A PE=1 SV=1	10	10	8	0.00809916	0.730684
O15397	IPO8_HUMAN Importin-8 OS=Homo sapiens OX=9606 GN=IPO8 PE=1 SV=2	11	11	11	0.00811484	1.39443
Q9H3K6	BOLA2_HUMAN BolA-like protein 2 OS=Homo sapiens OX=9606 GN=BOLA2 PE=1 SV=1	2	2	2	0.00815267	0.633734
Q96SW2	CRBN_HUMAN Protein cereblon OS=Homo sapiens OX=9606 GN=CRBN PE=1 SV=1	2	2	2	0.0081937	2.84605
P55327	TPD52_HUMAN Tumor protein D52 OS=Homo sapiens OX=9606 GN=TPD52 PE=1 SV=2	13	13	13	0.0082391	0.615846
Q6PI48	SYDM_HUMAN Aspartate--tRNA ligase, mitochondrial OS=Homo sapiens OX=9606 GN=DARS2 PE=1 SV=1	11	11	11	0.00824214	1.84347
Q86YP4	P66A_HUMAN Transcriptional repressor p66-alpha OS=Homo sapiens OX=9606 GN=GATAD2A PE=1 SV=1	6	5	5	0.00826304	0.589081
P08559	ODPA_HUMAN Pyruvate dehydrogenase E1 component subunit alpha, somatic form, mitochondrial OS=Homo sapiens OX=9606 GN=PDHA1 PE=1 SV=3	11	11	11	0.00832377	2.04647
P62277	RS13_HUMAN 40S ribosomal protein S13 OS=Homo sapiens OX=9606 GN=RPS13 PE=1 SV=2	6	6	6	0.00832645	0.685204
Q9BSH4	TACO1_HUMAN Translational activator of cytochrome c oxidase 1 OS=Homo sapiens OX=9606 GN=TACO1 PE=1 SV=1	9	9	9	0.00836758	1.19323
Q9H4M9	EHD1_HUMAN EH domain-containing protein 1 OS=Homo sapiens OX=9606 GN=EHD1 PE=1 SV=2	27	27	18	0.00836797	0.759434
Q9NUQ8	ABCF3_HUMAN ATP-binding cassette sub-family F member 3 OS=Homo sapiens OX=9606 GN=ABCF3 PE=1 SV=2	12	12	12	0.00837221	0.766256
Q71UI9	H2AV_HUMAN Histone H2A.V OS=Homo sapiens OX=9606 GN=H2AZ2 PE=1 SV=3;sp	5	5	4	0.00837568	0.631876
Q9Y5R8	TPPC1_HUMAN Trafficking protein particle complex subunit 1 OS=Homo sapiens OX=9606 GN=TRAPPC1 PE=1 SV=1	3	3	3	0.00846214	2.4619
P35237	SPB6_HUMAN Serpin B6 OS=Homo sapiens OX=9606 GN=SERPINB6 PE=1 SV=3	20	20	20	0.00848887	1.39843
Q9BTX1	NDC1_HUMAN Nucleoporin NDC1 OS=Homo sapiens OX=9606 GN=NDC1 PE=1 SV=2	4	4	4	0.00851687	0.60946
P27348	1433T_HUMAN 14-3-3 protein theta OS=Homo sapiens OX=9606 GN=YWHAQ PE=1 SV=1	19	15	15	0.00851824	1.40449
Q8WUD1	RAB2B_HUMAN Ras-related protein Rab-2B OS=Homo sapiens OX=9606 GN=RAB2B PE=1 SV=1	8	3	3	0.00855933	1.51605
Q02790	FKBP4_HUMAN Peptidyl-prolyl cis-trans isomerase FKBP4 OS=Homo sapiens OX=9606 GN=FKBP4 PE=1 SV=3	27	27	27	0.0086282	0.899945
P11388	TOP2A_HUMAN DNA topoisomerase 2-alpha OS=Homo sapiens OX=9606 GN=TOP2A PE=1 SV=3	32	32	26	0.00863416	0.756762
P19338	NUCL_HUMAN Nucleolin OS=Homo sapiens OX=9606 GN=NCL PE=1 SV=3	19	19	19	0.00867341	1.16702
Q9NSI2	F207A_HUMAN Protein FAM207A OS=Homo sapiens OX=9606 GN=FAM207A PE=1 SV=2	5	5	5	0.00867881	0.793427
Q16643	DREB_HUMAN Drebrin OS=Homo sapiens OX=9606 GN=DBN1 PE=1 SV=4	16	16	16	0.0086868	1.1682
Q9UIA9	XPO7_HUMAN Exportin-7 OS=Homo sapiens OX=9606 GN=XPO7 PE=1 SV=3	19	19	18	0.00870462	1.22851
Q9NQT4	EXOS5_HUMAN Exosome complex component RRP46 OS=Homo sapiens OX=9606 GN=EXOSC5 PE=1 SV=1	4	4	4	0.00870603	0.791644
Q15738	NSDHL_HUMAN Sterol-4-alpha-carboxylate 3-dehydrogenase, decarboxylating OS=Homo sapiens OX=9606 GN=NSDHL PE=1 SV=2	14	14	13	0.00871907	0.785357
Q13057	COASY_HUMAN Bifunctional coenzyme A synthase OS=Homo sapiens OX=9606 GN=COASY PE=1 SV=4	9	9	9	0.00872248	0.845089
Q9Y305	ACOT9_HUMAN Acyl-coenzyme A thioesterase 9, mitochondrial OS=Homo sapiens OX=9606 GN=ACOT9 PE=1 SV=2	18	18	18	0.00876496	1.22638
Q07955	SRSF1_HUMAN Serine/arginine-rich splicing factor 1 OS=Homo sapiens OX=9606 GN=SRSF1 PE=1 SV=2	7	7	7	0.00887217	1.17655
Q68DQ2	CRBG3_HUMAN Very large A-kinase anchor protein OS=Homo sapiens OX=9606 GN=CRYBG3 PE=1 SV=3	7	7	7	0.00887728	0.460812
P11234	RALB_HUMAN Ras-related protein Ral-B OS=Homo sapiens OX=9606 GN=RALB PE=1 SV=1	5	5	3	0.00901447	0.733161
P50990	TCPQ_HUMAN T-complex protein 1 subunit theta OS=Homo sapiens OX=9606 GN=CCT8 PE=1 SV=4	30	30	30	0.00901633	1.1773
P09132	SRP19_HUMAN Signal recognition particle 19 kDa protein OS=Homo sapiens OX=9606 GN=SRP19 PE=1 SV=3	6	6	6	0.00906859	1.36883
P55735	SEC13_HUMAN Protein SEC13 homolog OS=Homo sapiens OX=9606 GN=SEC13 PE=1 SV=3	10	10	10	0.00908155	1.46668
Q9H307	PININ_HUMAN Pinin OS=Homo sapiens OX=9606 GN=PNN PE=1 SV=5	10	10	10	0.00913587	0.766267
Q13418	ILK_HUMAN Integrin-linked protein kinase OS=Homo sapiens OX=9606 GN=ILK PE=1 SV=2	10	10	10	0.00913608	0.643827
Q8TCT9	HM13_HUMAN Minor histocompatibility antigen H13 OS=Homo sapiens OX=9606 GN=HM13 PE=1 SV=1	6	6	6	0.00914471	2.48725
O60927	PP1RB_HUMAN E3 ubiquitin-protein ligase PPP1R11 OS=Homo sapiens OX=9606 GN=PPP1R11 PE=1 SV=1	2	2	2	0.00918756	0.699121
Q16186	ADRM1_HUMAN Proteasomal ubiquitin receptor ADRM1 OS=Homo sapiens OX=9606 GN=ADRM1 PE=1 SV=2	8	8	8	0.00920683	0.777018
Q13641	TPBG_HUMAN Trophoblast glycoprotein OS=Homo sapiens OX=9606 GN=TPBG PE=1 SV=1	5	5	5	0.00925977	0.42288
Q9BWH2	FUND2_HUMAN FUN14 domain-containing protein 2 OS=Homo sapiens OX=9606 GN=FUNDC2 PE=1 SV=2	2	2	2	0.00930808	2.33039
P18583	SON_HUMAN Protein SON OS=Homo sapiens OX=9606 GN=SON PE=1 SV=4	9	9	9	0.00931237	0.676498
Q9Y266	NUDC_HUMAN Nuclear migration protein nudC OS=Homo sapiens OX=9606 GN=NUDC PE=1 SV=1	22	22	22	0.00931944	0.630212
P19447	ERCC3_HUMAN General transcription and DNA repair factor IIH helicase subunit XPB OS=Homo sapiens OX=9606 GN=ERCC3 PE=1 SV=1	2	2	2	0.00935707	0.539757
P21266	GSTM3_HUMAN Glutathione S-transferase Mu 3 OS=Homo sapiens OX=9606 GN=GSTM3 PE=1 SV=3	15	15	15	0.00937584	1.17681
Q8N543	OGFD1_HUMAN Prolyl 3-hydroxylase OGFOD1 OS=Homo sapiens OX=9606 GN=OGFOD1 PE=1 SV=1	13	13	13	0.0093955	0.790034
Q9UPT8	ZC3H4_HUMAN Zinc finger CCCH domain-containing protein 4 OS=Homo sapiens OX=9606 GN=ZC3H4 PE=1 SV=3	6	6	6	0.00939637	0.537947
P51610	HCFC1_HUMAN Host cell factor 1 OS=Homo sapiens OX=9606 GN=HCFC1 PE=1 SV=2	25	25	25	0.00941261	0.706679
O95359	TACC2_HUMAN Transforming acidic coiled-coil-containing protein 2 OS=Homo sapiens OX=9606 GN=TACC2 PE=1 SV=3	5	5	5	0.00945453	0.653559
Q9P2B4	CT2NL_HUMAN CTTNBP2 N-terminal-like protein OS=Homo sapiens OX=9606 GN=CTTNBP2NL PE=1 SV=2	4	4	4	0.00948418	0.384158
P63208	SKP1_HUMAN S-phase kinase-associated protein 1 OS=Homo sapiens OX=9606 GN=SKP1 PE=1 SV=2	9	9	9	0.00948659	0.784028
P48047	ATPO_HUMAN ATP synthase subunit O, mitochondrial OS=Homo sapiens OX=9606 GN=ATP5PO PE=1 SV=1	8	8	8	0.00950452	1.35548
Q9NYY8	FAKD2_HUMAN FAST kinase domain-containing protein 2, mitochondrial OS=Homo sapiens OX=9606 GN=FASTKD2 PE=1 SV=1	13	13	13	0.00952379	0.827191
Q8N6T3	ARFG1_HUMAN ADP-ribosylation factor GTPase-activating protein 1 OS=Homo sapiens OX=9606 GN=ARFGAP1 PE=1 SV=2	8	8	8	0.0095396	0.861013
Q9UHY1	NRBP_HUMAN Nuclear receptor-binding protein OS=Homo sapiens OX=9606 GN=NRBP1 PE=1 SV=1	9	9	9	0.00955983	0.58232
Q9NZW5	MPP6_HUMAN MAGUK p55 subfamily member 6 OS=Homo sapiens OX=9606 GN=MPP6 PE=1 SV=2	5	5	5	0.00957679	0.495484
P98175	RBM10_HUMAN RNA-binding protein 10 OS=Homo sapiens OX=9606 GN=RBM10 PE=1 SV=3	13	13	13	0.00960152	0.68179
Q5T8P6	RBM26_HUMAN RNA-binding protein 26 OS=Homo sapiens OX=9606 GN=RBM26 PE=1 SV=3	3	3	3	0.00962277	0.784077
Q9Y4C8	RBM19_HUMAN Probable RNA-binding protein 19 OS=Homo sapiens OX=9606 GN=RBM19 PE=1 SV=3	7	7	7	0.00963341	0.57564
P10768	ESTD_HUMAN S-formylglutathione hydrolase OS=Homo sapiens OX=9606 GN=ESD PE=1 SV=2	10	10	10	0.00964118	0.618804
Q9UPN9	TRI33_HUMAN E3 ubiquitin-protein ligase TRIM33 OS=Homo sapiens OX=9606 GN=TRIM33 PE=1 SV=3	4	4	4	0.00965584	0.351864
P49770	EI2BB_HUMAN Translation initiation factor eIF-2B subunit beta OS=Homo sapiens OX=9606 GN=EIF2B2 PE=1 SV=3	11	11	11	0.00966874	0.828797
P61289	PSME3_HUMAN Proteasome activator complex subunit 3 OS=Homo sapiens OX=9606 GN=PSME3 PE=1 SV=1	10	10	10	0.00969416	0.770561
P04179	SODM_HUMAN Superoxide dismutase [Mn], mitochondrial OS=Homo sapiens OX=9606 GN=SOD2 PE=1 SV=3	4	4	4	0.00971404	1.86918
Q96QD8	S38A2_HUMAN Sodium-coupled neutral amino acid transporter 2 OS=Homo sapiens OX=9606 GN=SLC38A2 PE=1 SV=2	4	4	4	0.00975574	1.26336
O43493	TGON2_HUMAN Trans-Golgi network integral membrane protein 2 OS=Homo sapiens OX=9606 GN=TGOLN2 PE=1 SV=4	5	5	5	0.00976338	0.789883
Q13356	PPIL2_HUMAN RING-type E3 ubiquitin-protein ligase PPIL2 OS=Homo sapiens OX=9606 GN=PPIL2 PE=1 SV=1	3	3	3	0.00978723	0.693568
Q96KP4	CNDP2_HUMAN Cytosolic non-specific dipeptidase OS=Homo sapiens OX=9606 GN=CNDP2 PE=1 SV=2	18	18	18	0.00985167	0.476286
O95140	MFN2_HUMAN Mitofusin-2 OS=Homo sapiens OX=9606 GN=MFN2 PE=1 SV=3	7	7	7	0.00989327	0.807195
Q9UKX7	NUP50_HUMAN Nuclear pore complex protein Nup50 OS=Homo sapiens OX=9606 GN=NUP50 PE=1 SV=2	8	8	8	0.0100088	0.714407
Q9UHD1	CHRD1_HUMAN Cysteine and histidine-rich domain-containing protein 1 OS=Homo sapiens OX=9606 GN=CHORDC1 PE=1 SV=2	11	11	11	0.0100603	0.803723
Q5JTZ9	SYAM_HUMAN Alanine--tRNA ligase, mitochondrial OS=Homo sapiens OX=9606 GN=AARS2 PE=1 SV=1	3	3	3	0.0100828	2.11791
Q8TC12	RDH11_HUMAN Retinol dehydrogenase 11 OS=Homo sapiens OX=9606 GN=RDH11 PE=1 SV=2	10	10	10	0.0101114	0.731616
Q9NYU2	UGGG1_HUMAN UDP-glucose:glycoprotein glucosyltransferase 1 OS=Homo sapiens OX=9606 GN=UGGT1 PE=1 SV=3	34	34	34	0.0101611	0.763979
O75915	PRAF3_HUMAN PRA1 family protein 3 OS=Homo sapiens OX=9606 GN=ARL6IP5 PE=1 SV=1	3	3	3	0.0101854	8.51343
P78527	PRKDC_HUMAN DNA-dependent protein kinase catalytic subunit OS=Homo sapiens OX=9606 GN=PRKDC PE=1 SV=3	98	98	98	0.0102202	1.11832
P07195	LDHB_HUMAN L-lactate dehydrogenase B chain OS=Homo sapiens OX=9606 GN=LDHB PE=1 SV=2	17	16	16	0.0102223	1.29116
Q14764	MVP_HUMAN Major vault protein OS=Homo sapiens OX=9606 GN=MVP PE=1 SV=4	5	5	5	0.0102667	2.70195
Q12834	CDC20_HUMAN Cell division cycle protein 20 homolog OS=Homo sapiens OX=9606 GN=CDC20 PE=1 SV=2	5	5	5	0.0102787	0.249278
P68036	UB2L3_HUMAN Ubiquitin-conjugating enzyme E2 L3 OS=Homo sapiens OX=9606 GN=UBE2L3 PE=1 SV=1;sp	6	6	6	0.0103013	0.602216
O00299	CLIC1_HUMAN Chloride intracellular channel protein 1 OS=Homo sapiens OX=9606 GN=CLIC1 PE=1 SV=4	12	12	12	0.0103072	1.63813
P46734	MP2K3_HUMAN Dual specificity mitogen-activated protein kinase kinase 3 OS=Homo sapiens OX=9606 GN=MAP2K3 PE=1 SV=2	8	8	7	0.0103143	1.28328
Q15424	SAFB1_HUMAN Scaffold attachment factor B1 OS=Homo sapiens OX=9606 GN=SAFB PE=1 SV=4	17	9	9	0.0103655	1.50041
Q9NUQ3	TXLNG_HUMAN Gamma-taxilin OS=Homo sapiens OX=9606 GN=TXLNG PE=1 SV=2	7	7	7	0.0103954	0.749176
Q15435	PP1R7_HUMAN Protein phosphatase 1 regulatory subunit 7 OS=Homo sapiens OX=9606 GN=PPP1R7 PE=1 SV=1	10	10	10	0.0104141	1.14215
Q8TB37	NUBPL_HUMAN Iron-sulfur protein NUBPL OS=Homo sapiens OX=9606 GN=NUBPL PE=1 SV=3	3	3	3	0.0104616	2.79495
P18669	PGAM1_HUMAN Phosphoglycerate mutase 1 OS=Homo sapiens OX=9606 GN=PGAM1 PE=1 SV=2	20	20	20	0.0104768	0.883127
P41247	PLPL4_HUMAN Patatin-like phospholipase domain-containing protein 4 OS=Homo sapiens OX=9606 GN=PNPLA4 PE=2 SV=3	4	4	4	0.0104942	2.66021
Q15181	IPYR_HUMAN Inorganic pyrophosphatase OS=Homo sapiens OX=9606 GN=PPA1 PE=1 SV=2	20	20	20	0.0106753	1.18523
P52943	CRIP2_HUMAN Cysteine-rich protein 2 OS=Homo sapiens OX=9606 GN=CRIP2 PE=1 SV=1	3	3	3	0.0107421	0.568636
Q14116	IL18_HUMAN Interleukin-18 OS=Homo sapiens OX=9606 GN=IL18 PE=1 SV=1	6	6	6	0.0107453	0.807871
P23526	SAHH_HUMAN Adenosylhomocysteinase OS=Homo sapiens OX=9606 GN=AHCY PE=1 SV=4	20	20	20	0.0107523	0.904942
Q14978	NOLC1_HUMAN Nucleolar and coiled-body phosphoprotein 1 OS=Homo sapiens OX=9606 GN=NOLC1 PE=1 SV=2	6	6	6	0.0108138	0.535203
Q13617	CUL2_HUMAN Cullin-2 OS=Homo sapiens OX=9606 GN=CUL2 PE=1 SV=2	28	28	28	0.0108153	1.29019
P11908	PRPS2_HUMAN Ribose-phosphate pyrophosphokinase 2 OS=Homo sapiens OX=9606 GN=PRPS2 PE=1 SV=2	10	5	4	0.0108173	1.37573
Q9NXG2	THUM1_HUMAN THUMP domain-containing protein 1 OS=Homo sapiens OX=9606 GN=THUMPD1 PE=1 SV=2	9	9	9	0.0108265	2.20846
Q9BRZ2	TRI56_HUMAN E3 ubiquitin-protein ligase TRIM56 OS=Homo sapiens OX=9606 GN=TRIM56 PE=1 SV=3	4	4	4	0.0109069	0.532595
P33121	ACSL1_HUMAN Long-chain-fatty-acid--CoA ligase 1 OS=Homo sapiens OX=9606 GN=ACSL1 PE=1 SV=1	14	14	14	0.010935	1.45247
Q3ZCM7	TBB8_HUMAN Tubulin beta-8 chain OS=Homo sapiens OX=9606 GN=TUBB8 PE=1 SV=2;sp	11	3	2	0.0109888	1.18731
P82970	HMGN5_HUMAN High mobility group nucleosome-binding domain-containing protein 5 OS=Homo sapiens OX=9606 GN=HMGN5 PE=1 SV=1	4	4	4	0.0111524	0.860871
Q9H6E5	STPAP_HUMAN Speckle targeted PIP5K1A-regulated poly(A) polymerase OS=Homo sapiens OX=9606 GN=TUT1 PE=1 SV=2	3	3	3	0.0111663	0.635201
Q14008	CKAP5_HUMAN Cytoskeleton-associated protein 5 OS=Homo sapiens OX=9606 GN=CKAP5 PE=1 SV=3	44	44	44	0.0111828	0.754744
P21127	CD11B_HUMAN Cyclin-dependent kinase 11B OS=Homo sapiens OX=9606 GN=CDK11B PE=1 SV=4;sp	7	7	7	0.0112166	0.756357
Q9BZV1	UBXN6_HUMAN UBX domain-containing protein 6 OS=Homo sapiens OX=9606 GN=UBXN6 PE=1 SV=1	2	2	2	0.0112341	1.99119
P32119	PRDX2_HUMAN Peroxiredoxin-2 OS=Homo sapiens OX=9606 GN=PRDX2 PE=1 SV=5	7	6	6	0.0112611	1.42899
P00390	GSHR_HUMAN Glutathione reductase, mitochondrial OS=Homo sapiens OX=9606 GN=GSR PE=1 SV=2	14	14	14	0.0112956	1.3218
Q15233	NONO_HUMAN Non-POU domain-containing octamer-binding protein OS=Homo sapiens OX=9606 GN=NONO PE=1 SV=4	17	17	17	0.0113451	0.816805
O15160	RPAC1_HUMAN DNA-directed RNA polymerases I and III subunit RPAC1 OS=Homo sapiens OX=9606 GN=POLR1C PE=1 SV=1	4	4	4	0.0114078	0.760636
Q9H2W6	RM46_HUMAN 39S ribosomal protein L46, mitochondrial OS=Homo sapiens OX=9606 GN=MRPL46 PE=1 SV=1	6	6	6	0.0114162	1.54889
Q96RD7	PANX1_HUMAN Pannexin-1 OS=Homo sapiens OX=9606 GN=PANX1 PE=1 SV=4	4	4	4	0.0114177	0.377244
P17844	DDX5_HUMAN Probable ATP-dependent RNA helicase DDX5 OS=Homo sapiens OX=9606 GN=DDX5 PE=1 SV=1	26	26	20	0.0114298	0.768552
Q00613	HSF1_HUMAN Heat shock factor protein 1 OS=Homo sapiens OX=9606 GN=HSF1 PE=1 SV=1	9	9	9	0.0114422	0.671916
Q9NWU1	OXSM_HUMAN 3-oxoacyl-[acyl-carrier-protein] synthase, mitochondrial OS=Homo sapiens OX=9606 GN=OXSM PE=1 SV=1	6	6	6	0.011481	3.34944
Q9Y3B3	TMED7_HUMAN Transmembrane emp24 domain-containing protein 7 OS=Homo sapiens OX=9606 GN=TMED7 PE=1 SV=2	8	8	8	0.011508	1.35913
Q92688	AN32B_HUMAN Acidic leucine-rich nuclear phosphoprotein 32 family member B OS=Homo sapiens OX=9606 GN=ANP32B PE=1 SV=1	6	6	4	0.011512	1.95518
O60502	OGA_HUMAN Protein O-GlcNAcase OS=Homo sapiens OX=9606 GN=OGA PE=1 SV=2	17	17	17	0.0115229	0.69595
Q66K14	TBC9B_HUMAN TBC1 domain family member 9B OS=Homo sapiens OX=9606 GN=TBC1D9B PE=1 SV=3	4	4	4	0.0115319	3.42984
O75569	PRKRA_HUMAN Interferon-inducible double-stranded RNA-dependent protein kinase activator A OS=Homo sapiens OX=9606 GN=PRKRA PE=1 SV=1	6	6	6	0.0115931	1.37116
O00541	PESC_HUMAN Pescadillo homolog OS=Homo sapiens OX=9606 GN=PES1 PE=1 SV=1	11	11	11	0.0116431	0.860912
Q9UBB9	TFP11_HUMAN Tuftelin-interacting protein 11 OS=Homo sapiens OX=9606 GN=TFIP11 PE=1 SV=1	10	10	10	0.011678	0.767465
Q8TDD1	DDX54_HUMAN ATP-dependent RNA helicase DDX54 OS=Homo sapiens OX=9606 GN=DDX54 PE=1 SV=2	10	10	10	0.011716	0.608775
P07355	ANXA2_HUMAN Annexin A2 OS=Homo sapiens OX=9606 GN=ANXA2 PE=1 SV=2	30	30	11	0.0117455	1.11599
Q3V6T2	GRDN_HUMAN Girdin OS=Homo sapiens OX=9606 GN=CCDC88A PE=1 SV=2	16	16	16	0.0117598	1.24713
P49750	YLPM1_HUMAN YLP motif-containing protein 1 OS=Homo sapiens OX=9606 GN=YLPM1 PE=1 SV=4	20	20	20	0.0117698	0.819345
P49593	PPM1F_HUMAN Protein phosphatase 1F OS=Homo sapiens OX=9606 GN=PPM1F PE=1 SV=3	10	10	10	0.0117861	0.583543
Q14257	RCN2_HUMAN Reticulocalbin-2 OS=Homo sapiens OX=9606 GN=RCN2 PE=1 SV=1	10	10	10	0.0118465	2.16157
P58546	MTPN_HUMAN Myotrophin OS=Homo sapiens OX=9606 GN=MTPN PE=1 SV=2	5	5	5	0.0119124	0.692307
Q15646	OASL_HUMAN 2-5-oligoadenylate synthase-like protein OS=Homo sapiens OX=9606 GN=OASL PE=1 SV=2	8	8	8	0.0119209	2.72576
Q9GZS3	WDR61_HUMAN WD repeat-containing protein 61 OS=Homo sapiens OX=9606 GN=WDR61 PE=1 SV=1	9	9	9	0.011955	0.789463
P13807	GYS1_HUMAN Glycogen [starch] synthase, muscle OS=Homo sapiens OX=9606 GN=GYS1 PE=1 SV=2	8	8	8	0.0119575	0.50876
Q9NVA2	SEP11_HUMAN Septin-11 OS=Homo sapiens OX=9606 GN=SEPTIN11 PE=1 SV=3	11	10	5	0.0120473	0.747379
Q58FF8	H90B2_HUMAN Putative heat shock protein HSP 90-beta 2 OS=Homo sapiens OX=9606 GN=HSP90AB2P PE=1 SV=2	14	3	2	0.012094	34.2476
Q93100	KPBB_HUMAN Phosphorylase b kinase regulatory subunit beta OS=Homo sapiens OX=9606 GN=PHKB PE=1 SV=3	7	7	7	0.0120976	0.740876
P82921	RT21_HUMAN 28S ribosomal protein S21, mitochondrial OS=Homo sapiens OX=9606 GN=MRPS21 PE=1 SV=3	2	2	2	0.0121191	2.23606
O75886	STAM2_HUMAN Signal transducing adapter molecule 2 OS=Homo sapiens OX=9606 GN=STAM2 PE=1 SV=1	7	7	4	0.0122479	0.621007
Q15286	RAB35_HUMAN Ras-related protein Rab-35 OS=Homo sapiens OX=9606 GN=RAB35 PE=1 SV=1	7	7	7	0.0122826	1.20822
O60925	PFD1_HUMAN Prefoldin subunit 1 OS=Homo sapiens OX=9606 GN=PFDN1 PE=1 SV=2	3	3	3	0.0123259	2.65472
Q15392	DHC24_HUMAN Delta(24)-sterol reductase OS=Homo sapiens OX=9606 GN=DHCR24 PE=1 SV=2	10	10	10	0.0123299	0.486975
Q99567	NUP88_HUMAN Nuclear pore complex protein Nup88 OS=Homo sapiens OX=9606 GN=NUP88 PE=1 SV=2	9	9	9	0.0124621	1.31522
Q9GZT8	NIF3L_HUMAN NIF3-like protein 1 OS=Homo sapiens OX=9606 GN=NIF3L1 PE=1 SV=2	9	9	9	0.0124994	1.88795
Q9BR76	COR1B_HUMAN Coronin-1B OS=Homo sapiens OX=9606 GN=CORO1B PE=1 SV=1	10	10	10	0.0125262	0.786302
Q9H1Y0	ATG5_HUMAN Autophagy protein 5 OS=Homo sapiens OX=9606 GN=ATG5 PE=1 SV=2	4	4	4	0.0126276	0.31631
P10619	PPGB_HUMAN Lysosomal protective protein OS=Homo sapiens OX=9606 GN=CTSA PE=1 SV=2	5	5	5	0.0126625	1.35328
Q9NWZ5	UCKL1_HUMAN Uridine-cytidine kinase-like 1 OS=Homo sapiens OX=9606 GN=UCKL1 PE=1 SV=2	6	6	6	0.0126756	0.361884
Q9Y282	ERGI3_HUMAN Endoplasmic reticulum-Golgi intermediate compartment protein 3 OS=Homo sapiens OX=9606 GN=ERGIC3 PE=1 SV=1	7	7	7	0.0126829	1.2503
P52907	CAZA1_HUMAN F-actin-capping protein subunit alpha-1 OS=Homo sapiens OX=9606 GN=CAPZA1 PE=1 SV=3	13	13	11	0.0126838	0.791555
Q5QJE6	TDIF2_HUMAN Deoxynucleotidyltransferase terminal-interacting protein 2 OS=Homo sapiens OX=9606 GN=DNTTIP2 PE=1 SV=2	11	11	11	0.012711	0.713916
Q6P1J9	CDC73_HUMAN Parafibromin OS=Homo sapiens OX=9606 GN=CDC73 PE=1 SV=1	5	5	5	0.0127154	0.575178
A0JNW5	UH1BL_HUMAN UHRF1-binding protein 1-like OS=Homo sapiens OX=9606 GN=UHRF1BP1L PE=1 SV=2	5	5	5	0.0128103	0.550423
P17812	PYRG1_HUMAN CTP synthase 1 OS=Homo sapiens OX=9606 GN=CTPS1 PE=1 SV=2	19	19	17	0.0129289	1.1932
Q86XZ4	SPAS2_HUMAN Spermatogenesis-associated serine-rich protein 2 OS=Homo sapiens OX=9606 GN=SPATS2 PE=1 SV=1	5	5	5	0.0129351	0.451056
P08581	MET_HUMAN Hepatocyte growth factor receptor OS=Homo sapiens OX=9606 GN=MET PE=1 SV=4	7	7	7	0.0129593	0.818049
Q10713	MPPA_HUMAN Mitochondrial-processing peptidase subunit alpha OS=Homo sapiens OX=9606 GN=PMPCA PE=1 SV=2	11	11	11	0.0129754	1.34095
O60506	HNRPQ_HUMAN Heterogeneous nuclear ribonucleoprotein Q OS=Homo sapiens OX=9606 GN=SYNCRIP PE=1 SV=2	24	24	22	0.012996	1.19304
P63173	RL38_HUMAN 60S ribosomal protein L38 OS=Homo sapiens OX=9606 GN=RPL38 PE=1 SV=2	4	4	4	0.0129987	0.633515
Q8NDI1	EHBP1_HUMAN EH domain-binding protein 1 OS=Homo sapiens OX=9606 GN=EHBP1 PE=1 SV=3	12	12	12	0.013041	1.4428
O14737	PDCD5_HUMAN Programmed cell death protein 5 OS=Homo sapiens OX=9606 GN=PDCD5 PE=1 SV=3	6	6	6	0.0131015	0.660083
Q9Y3T9	NOC2L_HUMAN Nucleolar complex protein 2 homolog OS=Homo sapiens OX=9606 GN=NOC2L PE=1 SV=4	7	7	7	0.0131214	0.819528
Q14192	FHL2_HUMAN Four and a half LIM domains protein 2 OS=Homo sapiens OX=9606 GN=FHL2 PE=1 SV=3	7	7	7	0.0131453	0.752058
Q12904	AIMP1_HUMAN Aminoacyl tRNA synthase complex-interacting multifunctional protein 1 OS=Homo sapiens OX=9606 GN=AIMP1 PE=1 SV=2	11	11	11	0.0132398	0.701533
P49720	PSB3_HUMAN Proteasome subunit beta type-3 OS=Homo sapiens OX=9606 GN=PSMB3 PE=1 SV=2	7	7	7	0.0132425	0.86992
Q96SU4	OSBL9_HUMAN Oxysterol-binding protein-related protein 9 OS=Homo sapiens OX=9606 GN=OSBPL9 PE=1 SV=2	9	9	9	0.0132892	0.677723
O75208	COQ9_HUMAN Ubiquinone biosynthesis protein COQ9, mitochondrial OS=Homo sapiens OX=9606 GN=COQ9 PE=1 SV=1	5	5	5	0.0133033	1.27725
Q9UHD8	SEPT9_HUMAN Septin-9 OS=Homo sapiens OX=9606 GN=SEPTIN9 PE=1 SV=2	25	25	25	0.013407	0.806973
Q7Z7F7	RM55_HUMAN 39S ribosomal protein L55, mitochondrial OS=Homo sapiens OX=9606 GN=MRPL55 PE=1 SV=1	2	2	2	0.0134379	1.82044
P62820	RAB1A_HUMAN Ras-related protein Rab-1A OS=Homo sapiens OX=9606 GN=RAB1A PE=1 SV=3	8	4	4	0.0134465	1.49092
Q00169	PIPNA_HUMAN Phosphatidylinositol transfer protein alpha isoform OS=Homo sapiens OX=9606 GN=PITPNA PE=1 SV=2	9	9	9	0.013484	1.14842
Q7Z460	CLAP1_HUMAN CLIP-associating protein 1 OS=Homo sapiens OX=9606 GN=CLASP1 PE=1 SV=1	16	16	14	0.0134893	0.698998
Q12792	TWF1_HUMAN Twinfilin-1 OS=Homo sapiens OX=9606 GN=TWF1 PE=1 SV=3	12	12	12	0.0135195	0.872242
Q7Z4S6	KI21A_HUMAN Kinesin-like protein KIF21A OS=Homo sapiens OX=9606 GN=KIF21A PE=1 SV=2	14	14	14	0.0135497	0.725069
P08962	CD63_HUMAN CD63 antigen OS=Homo sapiens OX=9606 GN=CD63 PE=1 SV=2	3	3	3	0.0135591	1.86635
P68402	PA1B2_HUMAN Platelet-activating factor acetylhydrolase IB subunit beta OS=Homo sapiens OX=9606 GN=PAFAH1B2 PE=1 SV=1	7	7	7	0.01356	1.21888
Q9NYB9	ABI2_HUMAN Abl interactor 2 OS=Homo sapiens OX=9606 GN=ABI2 PE=1 SV=1	7	6	6	0.0136726	1.3481
Q9H3U1	UN45A_HUMAN Protein unc-45 homolog A OS=Homo sapiens OX=9606 GN=UNC45A PE=1 SV=1	13	13	13	0.0136902	0.713921
Q99598	TSNAX_HUMAN Translin-associated protein X OS=Homo sapiens OX=9606 GN=TSNAX PE=1 SV=1	8	8	8	0.0137259	1.58366
P13473	LAMP2_HUMAN Lysosome-associated membrane glycoprotein 2 OS=Homo sapiens OX=9606 GN=LAMP2 PE=1 SV=2	4	4	4	0.0137265	5.3914
Q14790	CASP8_HUMAN Caspase-8 OS=Homo sapiens OX=9606 GN=CASP8 PE=1 SV=1	11	11	11	0.0137734	1.6509
O75530	EED_HUMAN Polycomb protein EED OS=Homo sapiens OX=9606 GN=EED PE=1 SV=2	2	2	2	0.0138551	0.585711
Q10471	GALT2_HUMAN Polypeptide N-acetylgalactosaminyltransferase 2 OS=Homo sapiens OX=9606 GN=GALNT2 PE=1 SV=1	12	12	11	0.0138791	1.27108
Q9Y5J7	TIM9_HUMAN Mitochondrial import inner membrane translocase subunit Tim9 OS=Homo sapiens OX=9606 GN=TIMM9 PE=1 SV=1	3	3	3	0.0139021	0.633295
P47897	SYQ_HUMAN Glutamine--tRNA ligase OS=Homo sapiens OX=9606 GN=QARS1 PE=1 SV=1	23	23	23	0.0139159	1.19961
Q8NBN7	RDH13_HUMAN Retinol dehydrogenase 13 OS=Homo sapiens OX=9606 GN=RDH13 PE=1 SV=2	2	2	2	0.0139714	1.30596
P05023	AT1A1_HUMAN Sodium/potassium-transporting ATPase subunit alpha-1 OS=Homo sapiens OX=9606 GN=ATP1A1 PE=1 SV=1	31	31	29	0.0140026	1.13041
Q9H6Y2	WDR55_HUMAN WD repeat-containing protein 55 OS=Homo sapiens OX=9606 GN=WDR55 PE=1 SV=2	3	3	3	0.0140201	0.702249
P10301	RRAS_HUMAN Ras-related protein R-Ras OS=Homo sapiens OX=9606 GN=RRAS PE=1 SV=1	3	2	2	0.0140298	1.84689
P34949	MPI_HUMAN Mannose-6-phosphate isomerase OS=Homo sapiens OX=9606 GN=MPI PE=1 SV=2	12	12	12	0.0140517	1.41507
O00425	IF2B3_HUMAN Insulin-like growth factor 2 mRNA-binding protein 3 OS=Homo sapiens OX=9606 GN=IGF2BP3 PE=1 SV=2	13	13	12	0.0140572	1.208
Q9UJX6	ANC2_HUMAN Anaphase-promoting complex subunit 2 OS=Homo sapiens OX=9606 GN=ANAPC2 PE=1 SV=1	2	2	2	0.0140948	1.27152
Q5H9R7	PP6R3_HUMAN Serine/threonine-protein phosphatase 6 regulatory subunit 3 OS=Homo sapiens OX=9606 GN=PPP6R3 PE=1 SV=2	20	20	20	0.0141218	1.19142
P50579	MAP2_HUMAN Methionine aminopeptidase 2 OS=Homo sapiens OX=9606 GN=METAP2 PE=1 SV=1	20	20	20	0.014142	1.23426
P60981	DEST_HUMAN Destrin OS=Homo sapiens OX=9606 GN=DSTN PE=1 SV=3	13	13	13	0.0141899	0.701783
P54136	SYRC_HUMAN Arginine--tRNA ligase, cytoplasmic OS=Homo sapiens OX=9606 GN=RARS1 PE=1 SV=2	31	31	31	0.0142072	1.1451
Q5JSL3	DOC11_HUMAN Dedicator of cytokinesis protein 11 OS=Homo sapiens OX=9606 GN=DOCK11 PE=1 SV=2	11	11	11	0.0142197	1.45331
Q14137	BOP1_HUMAN Ribosome biogenesis protein BOP1 OS=Homo sapiens OX=9606 GN=BOP1 PE=1 SV=2	19	19	19	0.0142298	0.817508
Q99436	PSB7_HUMAN Proteasome subunit beta type-7 OS=Homo sapiens OX=9606 GN=PSMB7 PE=1 SV=1	9	9	8	0.0143011	0.652251
Q12830	BPTF_HUMAN Nucleosome-remodeling factor subunit BPTF OS=Homo sapiens OX=9606 GN=BPTF PE=1 SV=3	10	10	10	0.0143028	0.746226
Q9Y696	CLIC4_HUMAN Chloride intracellular channel protein 4 OS=Homo sapiens OX=9606 GN=CLIC4 PE=1 SV=4	15	15	15	0.0143278	1.35176
Q9Y376	CAB39_HUMAN Calcium-binding protein 39 OS=Homo sapiens OX=9606 GN=CAB39 PE=1 SV=1	11	11	11	0.0143437	1.11082
O95625	ZBT11_HUMAN Zinc finger and BTB domain-containing protein 11 OS=Homo sapiens OX=9606 GN=ZBTB11 PE=1 SV=2	3	3	3	0.0143516	0.642935
Q92995	UBP13_HUMAN Ubiquitin carboxyl-terminal hydrolase 13 OS=Homo sapiens OX=9606 GN=USP13 PE=1 SV=2	9	7	7	0.0143546	0.478855
P25788	PSA3_HUMAN Proteasome subunit alpha type-3 OS=Homo sapiens OX=9606 GN=PSMA3 PE=1 SV=2	10	10	10	0.0144361	0.739229
Q9H814	PHAX_HUMAN Phosphorylated adapter RNA export protein OS=Homo sapiens OX=9606 GN=PHAX PE=1 SV=1	4	4	4	0.0144717	0.582566
O15013	ARHGA_HUMAN Rho guanine nucleotide exchange factor 10 OS=Homo sapiens OX=9606 GN=ARHGEF10 PE=1 SV=4	4	4	4	0.0145027	0.666363
Q13131	AAPK1_HUMAN 5-AMP-activated protein kinase catalytic subunit alpha-1 OS=Homo sapiens OX=9606 GN=PRKAA1 PE=1 SV=4	14	14	10	0.0145108	0.865158
P49588	SYAC_HUMAN Alanine--tRNA ligase, cytoplasmic OS=Homo sapiens OX=9606 GN=AARS1 PE=1 SV=2	36	36	36	0.0145409	1.19455
P51659	DHB4_HUMAN Peroxisomal multifunctional enzyme type 2 OS=Homo sapiens OX=9606 GN=HSD17B4 PE=1 SV=3	20	20	20	0.0145539	1.15592
Q12789	TF3C1_HUMAN General transcription factor 3C polypeptide 1 OS=Homo sapiens OX=9606 GN=GTF3C1 PE=1 SV=4	8	8	8	0.0145824	0.479193
P25787	PSA2_HUMAN Proteasome subunit alpha type-2 OS=Homo sapiens OX=9606 GN=PSMA2 PE=1 SV=2	13	13	13	0.0145834	0.700074
Q32P28	P3H1_HUMAN Prolyl 3-hydroxylase 1 OS=Homo sapiens OX=9606 GN=P3H1 PE=1 SV=2	7	7	7	0.0146568	0.588558
Q12907	LMAN2_HUMAN Vesicular integral-membrane protein VIP36 OS=Homo sapiens OX=9606 GN=LMAN2 PE=1 SV=1	12	12	12	0.0147367	1.56189
O15126	SCAM1_HUMAN Secretory carrier-associated membrane protein 1 OS=Homo sapiens OX=9606 GN=SCAMP1 PE=1 SV=2	5	5	5	0.0147843	1.24836
Q15428	SF3A2_HUMAN Splicing factor 3A subunit 2 OS=Homo sapiens OX=9606 GN=SF3A2 PE=1 SV=2	6	6	6	0.0147931	0.769375
Q8N465	D2HDH_HUMAN D-2-hydroxyglutarate dehydrogenase, mitochondrial OS=Homo sapiens OX=9606 GN=D2HGDH PE=1 SV=3	4	4	4	0.0148057	1.73094
Q9NVM9	INT13_HUMAN Integrator complex subunit 13 OS=Homo sapiens OX=9606 GN=INTS13 PE=1 SV=2	8	8	8	0.0148207	0.656318
Q99733	NP1L4_HUMAN Nucleosome assembly protein 1-like 4 OS=Homo sapiens OX=9606 GN=NAP1L4 PE=1 SV=1	14	12	12	0.01493	0.84438
P30520	PURA2_HUMAN Adenylosuccinate synthetase isozyme 2 OS=Homo sapiens OX=9606 GN=ADSS2 PE=1 SV=3	15	15	15	0.0149527	1.25018
Q9H6D7	HAUS4_HUMAN HAUS augmin-like complex subunit 4 OS=Homo sapiens OX=9606 GN=HAUS4 PE=1 SV=1	3	3	3	0.014992	0.608127
P27797	CALR_HUMAN Calreticulin OS=Homo sapiens OX=9606 GN=CALR PE=1 SV=1	19	19	19	0.0152135	0.807435
P16615	AT2A2_HUMAN Sarcoplasmic/endoplasmic reticulum calcium ATPase 2 OS=Homo sapiens OX=9606 GN=ATP2A2 PE=1 SV=1	30	30	30	0.0152212	0.861587
Q15652	JHD2C_HUMAN Probable JmjC domain-containing histone demethylation protein 2C OS=Homo sapiens OX=9606 GN=JMJD1C PE=1 SV=2	9	9	9	0.0152479	0.71671
Q9NVH2	INT7_HUMAN Integrator complex subunit 7 OS=Homo sapiens OX=9606 GN=INTS7 PE=1 SV=1	6	6	6	0.0152634	0.64022
Q9NVH0	EXD2_HUMAN Exonuclease 3-5 domain-containing protein 2 OS=Homo sapiens OX=9606 GN=EXD2 PE=1 SV=2	8	8	8	0.0153148	1.39462
P00403	COX2_HUMAN Cytochrome c oxidase subunit 2 OS=Homo sapiens OX=9606 GN=MT-CO2 PE=1 SV=1	4	4	4	0.0153215	2.63142
Q96ST3	SIN3A_HUMAN Paired amphipathic helix protein Sin3a OS=Homo sapiens OX=9606 GN=SIN3A PE=1 SV=2	10	10	10	0.0153571	0.743696
O60493	SNX3_HUMAN Sorting nexin-3 OS=Homo sapiens OX=9606 GN=SNX3 PE=1 SV=3	4	4	4	0.0153812	0.650174
O15269	SPTC1_HUMAN Serine palmitoyltransferase 1 OS=Homo sapiens OX=9606 GN=SPTLC1 PE=1 SV=1	9	9	9	0.0153939	0.668334
Q96I24	FUBP3_HUMAN Far upstream element-binding protein 3 OS=Homo sapiens OX=9606 GN=FUBP3 PE=1 SV=2	10	10	10	0.015406	0.807296
O00499	BIN1_HUMAN Myc box-dependent-interacting protein 1 OS=Homo sapiens OX=9606 GN=BIN1 PE=1 SV=1	5	5	5	0.0155296	0.31294
Q5JWF2	GNAS1_HUMAN Guanine nucleotide-binding protein G(s) subunit alpha isoforms XLas OS=Homo sapiens OX=9606 GN=GNAS PE=1 SV=2;sp	12	11	11	0.0156534	0.74786
Q9P0K7	RAI14_HUMAN Ankycorbin OS=Homo sapiens OX=9606 GN=RAI14 PE=1 SV=2	23	23	23	0.0156942	1.47515
Q9HCG7	GBA2_HUMAN Non-lysosomal glucosylceramidase OS=Homo sapiens OX=9606 GN=GBA2 PE=1 SV=2	6	6	6	0.0157047	2.23239
Q9H3Q1	BORG4_HUMAN Cdc42 effector protein 4 OS=Homo sapiens OX=9606 GN=CDC42EP4 PE=1 SV=1	4	4	4	0.0157181	0.586158
P83731	RL24_HUMAN 60S ribosomal protein L24 OS=Homo sapiens OX=9606 GN=RPL24 PE=1 SV=1	4	4	4	0.0157529	0.611748
Q9NVH1	DJC11_HUMAN DnaJ homolog subfamily C member 11 OS=Homo sapiens OX=9606 GN=DNAJC11 PE=1 SV=2	9	9	9	0.0158107	1.24849
Q14320	FA50A_HUMAN Protein FAM50A OS=Homo sapiens OX=9606 GN=FAM50A PE=1 SV=2	5	5	5	0.0158176	0.70492
Q9NW13	RBM28_HUMAN RNA-binding protein 28 OS=Homo sapiens OX=9606 GN=RBM28 PE=1 SV=3	10	10	10	0.0158209	0.704251
Q9NVI7	ATD3A_HUMAN ATPase family AAA domain-containing protein 3A OS=Homo sapiens OX=9606 GN=ATAD3A PE=1 SV=2	16	16	11	0.0158793	1.16971
Q12765	SCRN1_HUMAN Secernin-1 OS=Homo sapiens OX=9606 GN=SCRN1 PE=1 SV=2	10	10	10	0.0159327	0.74729
Q15269	PWP2_HUMAN Periodic tryptophan protein 2 homolog OS=Homo sapiens OX=9606 GN=PWP2 PE=2 SV=2	10	10	10	0.0159533	1.89258
P48444	COPD_HUMAN Coatomer subunit delta OS=Homo sapiens OX=9606 GN=ARCN1 PE=1 SV=1	24	24	24	0.016055	0.877009
Q02978	M2OM_HUMAN Mitochondrial 2-oxoglutarate/malate carrier protein OS=Homo sapiens OX=9606 GN=SLC25A11 PE=1 SV=3	10	10	10	0.0160631	1.49647
O94964	SOGA1_HUMAN Protein SOGA1 OS=Homo sapiens OX=9606 GN=SOGA1 PE=1 SV=2	5	5	5	0.016118	0.582141
P54652	HSP72_HUMAN Heat shock-related 70 kDa protein 2 OS=Homo sapiens OX=9606 GN=HSPA2 PE=1 SV=1	12	3	3	0.0161198	0.770162
Q9Y5S2	MRCKB_HUMAN Serine/threonine-protein kinase MRCK beta OS=Homo sapiens OX=9606 GN=CDC42BPB PE=1 SV=2	31	31	30	0.0162207	0.777919
Q96QC0	PP1RA_HUMAN Serine/threonine-protein phosphatase 1 regulatory subunit 10 OS=Homo sapiens OX=9606 GN=PPP1R10 PE=1 SV=1	10	10	10	0.0162345	0.735349
P62805	H4_HUMAN Histone H4 OS=Homo sapiens OX=9606 GN=H4C1 PE=1 SV=2	10	10	10	0.0162619	0.81863
O15347	HMGB3_HUMAN High mobility group protein B3 OS=Homo sapiens OX=9606 GN=HMGB3 PE=1 SV=4	11	11	11	0.016278	0.830984
Q96BD0	SO4A1_HUMAN Solute carrier organic anion transporter family member 4A1 OS=Homo sapiens OX=9606 GN=SLCO4A1 PE=1 SV=2	3	3	3	0.0163369	0.803116
Q16718	NDUA5_HUMAN NADH dehydrogenase [ubiquinone] 1 alpha subcomplex subunit 5 OS=Homo sapiens OX=9606 GN=NDUFA5 PE=1 SV=3	6	6	6	0.0163459	0.691175
Q6NSJ5	LRC8E_HUMAN Volume-regulated anion channel subunit LRRC8E OS=Homo sapiens OX=9606 GN=LRRC8E PE=1 SV=2	8	8	8	0.0164017	1.45003
Q9NZD8	SPG21_HUMAN Maspardin OS=Homo sapiens OX=9606 GN=SPG21 PE=1 SV=1	6	6	6	0.0164422	1.19137
P40938	RFC3_HUMAN Replication factor C subunit 3 OS=Homo sapiens OX=9606 GN=RFC3 PE=1 SV=2	9	9	9	0.0164642	0.864326
Q8NCA5	FA98A_HUMAN Protein FAM98A OS=Homo sapiens OX=9606 GN=FAM98A PE=1 SV=2	9	7	7	0.0164778	1.52553
Q6DD88	ATLA3_HUMAN Atlastin-3 OS=Homo sapiens OX=9606 GN=ATL3 PE=1 SV=1	20	20	20	0.0165029	0.891006
Q96GG9	DCNL1_HUMAN DCN1-like protein 1 OS=Homo sapiens OX=9606 GN=DCUN1D1 PE=1 SV=1	5	5	5	0.0165246	2.17852
Q96PC5	MIA2_HUMAN Melanoma inhibitory activity protein 2 OS=Homo sapiens OX=9606 GN=MIA2 PE=1 SV=4	10	10	10	0.0166441	1.38945
P22695	QCR2_HUMAN Cytochrome b-c1 complex subunit 2, mitochondrial OS=Homo sapiens OX=9606 GN=UQCRC2 PE=1 SV=3	14	14	14	0.016646	1.19724
P61011	SRP54_HUMAN Signal recognition particle 54 kDa protein OS=Homo sapiens OX=9606 GN=SRP54 PE=1 SV=1	16	16	16	0.0166625	1.23973
Q9Y316	MEMO1_HUMAN Protein MEMO1 OS=Homo sapiens OX=9606 GN=MEMO1 PE=1 SV=1	11	11	11	0.0169719	0.662891
A0FGR8	ESYT2_HUMAN Extended synaptotagmin-2 OS=Homo sapiens OX=9606 GN=ESYT2 PE=1 SV=1	20	20	20	0.0170267	0.899722
O14929	HAT1_HUMAN Histone acetyltransferase type B catalytic subunit OS=Homo sapiens OX=9606 GN=HAT1 PE=1 SV=1	8	8	8	0.0170557	0.775017
Q96GQ7	DDX27_HUMAN Probable ATP-dependent RNA helicase DDX27 OS=Homo sapiens OX=9606 GN=DDX27 PE=1 SV=2	13	13	13	0.0171017	0.836267
P53582	MAP11_HUMAN Methionine aminopeptidase 1 OS=Homo sapiens OX=9606 GN=METAP1 PE=1 SV=2	10	10	10	0.0171459	1.18524
Q9NRY4	RHG35_HUMAN Rho GTPase-activating protein 35 OS=Homo sapiens OX=9606 GN=ARHGAP35 PE=1 SV=3	4	4	4	0.017258	0.476151
Q15172	2A5A_HUMAN Serine/threonine-protein phosphatase 2A 56 kDa regulatory subunit alpha isoform OS=Homo sapiens OX=9606 GN=PPP2R5A PE=1 SV=1	10	10	10	0.0172695	1.3888
P41223	BUD31_HUMAN Protein BUD31 homolog OS=Homo sapiens OX=9606 GN=BUD31 PE=1 SV=2	8	8	8	0.0172727	0.723651
Q8ND82	Z280C_HUMAN Zinc finger protein 280C OS=Homo sapiens OX=9606 GN=ZNF280C PE=1 SV=1	4	4	4	0.0175546	1.4088
Q9H900	ZWILC_HUMAN Protein zwilch homolog OS=Homo sapiens OX=9606 GN=ZWILCH PE=1 SV=2	5	5	5	0.0175877	0.447838
Q9NR30	DDX21_HUMAN Nucleolar RNA helicase 2 OS=Homo sapiens OX=9606 GN=DDX21 PE=1 SV=5	36	36	34	0.0176791	0.806723
Q9H330	TM245_HUMAN Transmembrane protein 245 OS=Homo sapiens OX=9606 GN=TMEM245 PE=1 SV=3	5	5	5	0.0177619	3.62983
O00629	IMA3_HUMAN Importin subunit alpha-3 OS=Homo sapiens OX=9606 GN=KPNA4 PE=1 SV=1	12	12	10	0.017764	0.653718
P68371	TBB4B_HUMAN Tubulin beta-4B chain OS=Homo sapiens OX=9606 GN=TUBB4B PE=1 SV=1	27	27	1	0.0177893	1.12
Q08257	QOR_HUMAN Quinone oxidoreductase OS=Homo sapiens OX=9606 GN=CRYZ PE=1 SV=1	12	12	12	0.0178164	1.47864
P63104	1433Z_HUMAN 14-3-3 protein zeta/delta OS=Homo sapiens OX=9606 GN=YWHAZ PE=1 SV=1	22	20	18	0.0178263	1.17101
Q9BRX2	PELO_HUMAN Protein pelota homolog OS=Homo sapiens OX=9606 GN=PELO PE=1 SV=2	10	10	10	0.0180393	0.760191
Q9GZS1	RPA49_HUMAN DNA-directed RNA polymerase I subunit RPA49 OS=Homo sapiens OX=9606 GN=POLR1E PE=1 SV=3	3	3	3	0.0180742	0.666606
P40937	RFC5_HUMAN Replication factor C subunit 5 OS=Homo sapiens OX=9606 GN=RFC5 PE=1 SV=1	8	8	8	0.0180784	0.621689
Q9NVG8	TBC13_HUMAN TBC1 domain family member 13 OS=Homo sapiens OX=9606 GN=TBC1D13 PE=1 SV=3	10	10	10	0.0182142	1.46223
Q8NEB9	PK3C3_HUMAN Phosphatidylinositol 3-kinase catalytic subunit type 3 OS=Homo sapiens OX=9606 GN=PIK3C3 PE=1 SV=1	4	4	4	0.01826	1.59539
Q9H8S9	MOB1A_HUMAN MOB kinase activator 1A OS=Homo sapiens OX=9606 GN=MOB1A PE=1 SV=4;sp	5	5	5	0.0184009	0.902686
Q9BQ95	ECSIT_HUMAN Evolutionarily conserved signaling intermediate in Toll pathway, mitochondrial OS=Homo sapiens OX=9606 GN=ECSIT PE=1 SV=1	6	6	6	0.0184137	1.70742
P59768	GBG2_HUMAN Guanine nucleotide-binding protein G(I)/G(S)/G(O) subunit gamma-2 OS=Homo sapiens OX=9606 GN=GNG2 PE=1 SV=2	3	3	3	0.0184638	1.81805
P07910	HNRPC_HUMAN Heterogeneous nuclear ribonucleoproteins C1/C2 OS=Homo sapiens OX=9606 GN=HNRNPC PE=1 SV=4;sp	10	10	10	0.0184697	1.58564
Q9H9A6	LRC40_HUMAN Leucine-rich repeat-containing protein 40 OS=Homo sapiens OX=9606 GN=LRRC40 PE=1 SV=1	9	9	9	0.0184782	0.679694
O60306	AQR_HUMAN RNA helicase aquarius OS=Homo sapiens OX=9606 GN=AQR PE=1 SV=4	13	13	13	0.0184952	0.659453
O14579	COPE_HUMAN Coatomer subunit epsilon OS=Homo sapiens OX=9606 GN=COPE PE=1 SV=3	11	11	11	0.0185089	0.843629
Q14498	RBM39_HUMAN RNA-binding protein 39 OS=Homo sapiens OX=9606 GN=RBM39 PE=1 SV=2	17	17	17	0.018546	0.609892
Q9Y426	C2CD2_HUMAN C2 domain-containing protein 2 OS=Homo sapiens OX=9606 GN=C2CD2 PE=1 SV=2	8	8	8	0.0185473	1.24871
Q9UK58	CCNL1_HUMAN Cyclin-L1 OS=Homo sapiens OX=9606 GN=CCNL1 PE=1 SV=1	4	4	4	0.0185597	0.725671
P33992	MCM5_HUMAN DNA replication licensing factor MCM5 OS=Homo sapiens OX=9606 GN=MCM5 PE=1 SV=5	23	23	23	0.0185652	0.749483
P46087	NOP2_HUMAN Probable 28S rRNA (cytosine(4447)-C(5))-methyltransferase OS=Homo sapiens OX=9606 GN=NOP2 PE=1 SV=2	13	13	13	0.0186591	0.765318
P24752	THIL_HUMAN Acetyl-CoA acetyltransferase, mitochondrial OS=Homo sapiens OX=9606 GN=ACAT1 PE=1 SV=1	13	13	13	0.018669	0.826268
P54819	KAD2_HUMAN Adenylate kinase 2, mitochondrial OS=Homo sapiens OX=9606 GN=AK2 PE=1 SV=2	9	9	9	0.0186973	0.664338
Q15907	RB11B_HUMAN Ras-related protein Rab-11B OS=Homo sapiens OX=9606 GN=RAB11B PE=1 SV=4;sp	6	6	6	0.0187012	1.21303
Q96RQ1	ERGI2_HUMAN Endoplasmic reticulum-Golgi intermediate compartment protein 2 OS=Homo sapiens OX=9606 GN=ERGIC2 PE=1 SV=2	7	7	7	0.0187025	0.860158
P38435	VKGC_HUMAN Vitamin K-dependent gamma-carboxylase OS=Homo sapiens OX=9606 GN=GGCX PE=1 SV=2	3	3	3	0.0187038	0.372781
P62495	ERF1_HUMAN Eukaryotic peptide chain release factor subunit 1 OS=Homo sapiens OX=9606 GN=ETF1 PE=1 SV=3	17	17	17	0.0187603	1.27997
A6NNY8	UBP27_HUMAN Ubiquitin carboxyl-terminal hydrolase 27 OS=Homo sapiens OX=9606 GN=USP27X PE=1 SV=3;sp	2	2	2	0.0187616	0.486162
Q96JJ7	TMX3_HUMAN Protein disulfide-isomerase TMX3 OS=Homo sapiens OX=9606 GN=TMX3 PE=1 SV=2	10	10	10	0.0188917	0.68025
O95470	SGPL1_HUMAN Sphingosine-1-phosphate lyase 1 OS=Homo sapiens OX=9606 GN=SGPL1 PE=1 SV=3	6	6	6	0.0189095	1.13752
O75794	CD123_HUMAN Cell division cycle protein 123 homolog OS=Homo sapiens OX=9606 GN=CDC123 PE=1 SV=1	3	3	3	0.0189125	0.718475
Q9H0U3	MAGT1_HUMAN Magnesium transporter protein 1 OS=Homo sapiens OX=9606 GN=MAGT1 PE=1 SV=1	3	3	3	0.0190103	1.32358
Q9H0H0	INT2_HUMAN Integrator complex subunit 2 OS=Homo sapiens OX=9606 GN=INTS2 PE=1 SV=2	3	3	3	0.0190507	0.7174
P00441	SODC_HUMAN Superoxide dismutase [Cu-Zn] OS=Homo sapiens OX=9606 GN=SOD1 PE=1 SV=2	5	5	5	0.0192433	1.29099
Q8IZ81	ELMD2_HUMAN ELMO domain-containing protein 2 OS=Homo sapiens OX=9606 GN=ELMOD2 PE=1 SV=1	2	2	2	0.0192469	2.94498
P57772	SELB_HUMAN Selenocysteine-specific elongation factor OS=Homo sapiens OX=9606 GN=EEFSEC PE=1 SV=4	6	6	6	0.0194013	0.501127
Q9BXB4	OSB11_HUMAN Oxysterol-binding protein-related protein 11 OS=Homo sapiens OX=9606 GN=OSBPL11 PE=1 SV=2	7	7	7	0.0194129	0.603893
Q9UFW8	CGBP1_HUMAN CGG triplet repeat-binding protein 1 OS=Homo sapiens OX=9606 GN=CGGBP1 PE=1 SV=2	2	2	2	0.0194138	0.498505
Q96FX7	TRM61_HUMAN tRNA (adenine(58)-N(1))-methyltransferase catalytic subunit TRMT61A OS=Homo sapiens OX=9606 GN=TRMT61A PE=1 SV=1	8	8	8	0.0194791	0.512734
P55317	FOXA1_HUMAN Hepatocyte nuclear factor 3-alpha OS=Homo sapiens OX=9606 GN=FOXA1 PE=1 SV=2	4	4	4	0.0195483	1.27341
Q9H3N1	TMX1_HUMAN Thioredoxin-related transmembrane protein 1 OS=Homo sapiens OX=9606 GN=TMX1 PE=1 SV=1	7	7	7	0.0195921	0.804899
Q9BV23	ABHD6_HUMAN Monoacylglycerol lipase ABHD6 OS=Homo sapiens OX=9606 GN=ABHD6 PE=1 SV=1	4	4	4	0.0196802	2.09671
Q9UBF6	RBX2_HUMAN RING-box protein 2 OS=Homo sapiens OX=9606 GN=RNF7 PE=1 SV=1	2	2	2	0.0198002	0.449633
Q9BWD1	THIC_HUMAN Acetyl-CoA acetyltransferase, cytosolic OS=Homo sapiens OX=9606 GN=ACAT2 PE=1 SV=2	9	9	9	0.0198075	0.727324
P80303	NUCB2_HUMAN Nucleobindin-2 OS=Homo sapiens OX=9606 GN=NUCB2 PE=1 SV=3	10	10	10	0.0198999	0.760366
O60684	IMA7_HUMAN Importin subunit alpha-7 OS=Homo sapiens OX=9606 GN=KPNA6 PE=1 SV=1;sp	13	13	8	0.0199209	0.746788
A7E2V4	ZSWM8_HUMAN Zinc finger SWIM domain-containing protein 8 OS=Homo sapiens OX=9606 GN=ZSWIM8 PE=1 SV=1	6	6	6	0.0199954	4.49521
O75153	CLU_HUMAN Clustered mitochondria protein homolog OS=Homo sapiens OX=9606 GN=CLUH PE=1 SV=2	23	23	23	0.0200074	0.829739
P23610	HAP40_HUMAN 40-kDa huntingtin-associated protein OS=Homo sapiens OX=9606 GN=F8A1 PE=1 SV=2	2	2	2	0.0200475	0.669421
O76094	SRP72_HUMAN Signal recognition particle subunit SRP72 OS=Homo sapiens OX=9606 GN=SRP72 PE=1 SV=3	21	21	21	0.020072	1.1422
P09211	GSTP1_HUMAN Glutathione S-transferase P OS=Homo sapiens OX=9606 GN=GSTP1 PE=1 SV=2	10	10	10	0.0201016	1.68975
P51649	SSDH_HUMAN Succinate-semialdehyde dehydrogenase, mitochondrial OS=Homo sapiens OX=9606 GN=ALDH5A1 PE=1 SV=2	6	6	5	0.0201145	5.19016
Q9Y639	NPTN_HUMAN Neuroplastin OS=Homo sapiens OX=9606 GN=NPTN PE=1 SV=2	3	3	3	0.020134	0.63399
Q9H444	CHM4B_HUMAN Charged multivesicular body protein 4b OS=Homo sapiens OX=9606 GN=CHMP4B PE=1 SV=1	5	5	5	0.0202778	1.25884
P30046	DOPD_HUMAN D-dopachrome decarboxylase OS=Homo sapiens OX=9606 GN=DDT PE=1 SV=3;sp	6	6	6	0.020296	0.515167
O75821	EIF3G_HUMAN Eukaryotic translation initiation factor 3 subunit G OS=Homo sapiens OX=9606 GN=EIF3G PE=1 SV=2	14	14	14	0.0205688	0.709466
P02751	FINC_HUMAN Fibronectin OS=Homo sapiens OX=9606 GN=FN1 PE=1 SV=5	15	15	15	0.0205963	1.38024
Q9NRN7	ADPPT_HUMAN L-aminoadipate-semialdehyde dehydrogenase-phosphopantetheinyl transferase OS=Homo sapiens OX=9606 GN=AASDHPPT PE=1 SV=2	4	4	4	0.0206049	0.739538
P26038	MOES_HUMAN Moesin OS=Homo sapiens OX=9606 GN=MSN PE=1 SV=3	39	39	30	0.0206685	0.907163
Q9UIF9	BAZ2A_HUMAN Bromodomain adjacent to zinc finger domain protein 2A OS=Homo sapiens OX=9606 GN=BAZ2A PE=1 SV=4	6	6	6	0.0207253	0.475409
Q8NEY8	PPHLN_HUMAN Periphilin-1 OS=Homo sapiens OX=9606 GN=PPHLN1 PE=1 SV=2	3	3	3	0.0207487	0.585669
Q9UDT6	CLIP2_HUMAN CAP-Gly domain-containing linker protein 2 OS=Homo sapiens OX=9606 GN=CLIP2 PE=1 SV=1	16	14	14	0.0208315	0.815374
P07814	SYEP_HUMAN Bifunctional glutamate/proline--tRNA ligase OS=Homo sapiens OX=9606 GN=EPRS1 PE=1 SV=5	62	62	62	0.0208728	0.912341
Q9NRW7	VPS45_HUMAN Vacuolar protein sorting-associated protein 45 OS=Homo sapiens OX=9606 GN=VPS45 PE=1 SV=1	10	10	10	0.0208963	0.799008
Q9H0V9	LMA2L_HUMAN VIP36-like protein OS=Homo sapiens OX=9606 GN=LMAN2L PE=1 SV=1	5	5	5	0.0209243	1.36877
P05198	IF2A_HUMAN Eukaryotic translation initiation factor 2 subunit 1 OS=Homo sapiens OX=9606 GN=EIF2S1 PE=1 SV=3	18	18	18	0.0210242	0.875653
Q93034	CUL5_HUMAN Cullin-5 OS=Homo sapiens OX=9606 GN=CUL5 PE=1 SV=4	10	10	10	0.0210795	1.16858
O43681	GET3_HUMAN ATPase GET3 OS=Homo sapiens OX=9606 GN=GET3 PE=1 SV=2	12	12	12	0.021095	1.28265
Q12929	EPS8_HUMAN Epidermal growth factor receptor kinase substrate 8 OS=Homo sapiens OX=9606 GN=EPS8 PE=1 SV=1	7	7	7	0.0211033	0.426581
P54098	DPOG1_HUMAN DNA polymerase subunit gamma-1 OS=Homo sapiens OX=9606 GN=POLG PE=1 SV=1	2	2	2	0.0211052	2.98759
Q02543	RL18A_HUMAN 60S ribosomal protein L18a OS=Homo sapiens OX=9606 GN=RPL18A PE=1 SV=2	6	6	6	0.0211193	1.97876
Q8WX93	PALLD_HUMAN Palladin OS=Homo sapiens OX=9606 GN=PALLD PE=1 SV=3	4	4	4	0.0211851	0.767476
O14745	NHRF1_HUMAN Na(+)/H(+) exchange regulatory cofactor NHE-RF1 OS=Homo sapiens OX=9606 GN=SLC9A3R1 PE=1 SV=4	5	5	5	0.0212623	0.371162
Q9NP72	RAB18_HUMAN Ras-related protein Rab-18 OS=Homo sapiens OX=9606 GN=RAB18 PE=1 SV=1	7	7	7	0.0212883	1.81618
Q14697	GANAB_HUMAN Neutral alpha-glucosidase AB OS=Homo sapiens OX=9606 GN=GANAB PE=1 SV=3	32	32	32	0.0213069	0.88846
P04080	CYTB_HUMAN Cystatin-B OS=Homo sapiens OX=9606 GN=CSTB PE=1 SV=2	4	4	3	0.0213486	0.570131
O94929	ABLM3_HUMAN Actin-binding LIM protein 3 OS=Homo sapiens OX=9606 GN=ABLIM3 PE=1 SV=3	6	6	6	0.0213821	2.95545
P20340	RAB6A_HUMAN Ras-related protein Rab-6A OS=Homo sapiens OX=9606 GN=RAB6A PE=1 SV=3	8	8	4	0.021422	1.35031
P08133	ANXA6_HUMAN Annexin A6 OS=Homo sapiens OX=9606 GN=ANXA6 PE=1 SV=3	31	31	31	0.0214319	1.21464
Q14980	NUMA1_HUMAN Nuclear mitotic apparatus protein 1 OS=Homo sapiens OX=9606 GN=NUMA1 PE=1 SV=2	57	57	57	0.0214615	0.816209
O15427	MOT4_HUMAN Monocarboxylate transporter 4 OS=Homo sapiens OX=9606 GN=SLC16A3 PE=1 SV=1	6	6	6	0.0214808	1.21941
P46926	GNPI1_HUMAN Glucosamine-6-phosphate isomerase 1 OS=Homo sapiens OX=9606 GN=GNPDA1 PE=1 SV=1	11	11	6	0.0214882	1.64579
Q9NVD7	PARVA_HUMAN Alpha-parvin OS=Homo sapiens OX=9606 GN=PARVA PE=1 SV=1	5	5	5	0.0215755	1.29868
Q8IWR1	TRI59_HUMAN Tripartite motif-containing protein 59 OS=Homo sapiens OX=9606 GN=TRIM59 PE=1 SV=1	2	2	2	0.0216312	0.532495
Q53LP3	SWAHC_HUMAN Ankyrin repeat domain-containing protein SOWAHC OS=Homo sapiens OX=9606 GN=SOWAHC PE=1 SV=1	8	8	8	0.0216985	0.816996
Q5T9A4	ATD3B_HUMAN ATPase family AAA domain-containing protein 3B OS=Homo sapiens OX=9606 GN=ATAD3B PE=1 SV=1	12	7	7	0.0218318	0.83089
Q9UJC3	HOOK1_HUMAN Protein Hook homolog 1 OS=Homo sapiens OX=9606 GN=HOOK1 PE=1 SV=2	5	5	5	0.0218363	0.605417
Q04837	SSBP_HUMAN Single-stranded DNA-binding protein, mitochondrial OS=Homo sapiens OX=9606 GN=SSBP1 PE=1 SV=1	4	4	4	0.0219892	0.739988
P05783	K1C18_HUMAN Keratin, type I cytoskeletal 18 OS=Homo sapiens OX=9606 GN=KRT18 PE=1 SV=2	14	13	13	0.0220009	1.27421
Q9NX46	ADPRS_HUMAN ADP-ribose glycohydrolase ARH3 OS=Homo sapiens OX=9606 GN=ADPRS PE=1 SV=1	8	8	8	0.0220602	0.770494
Q16204	CCDC6_HUMAN Coiled-coil domain-containing protein 6 OS=Homo sapiens OX=9606 GN=CCDC6 PE=1 SV=2	14	14	14	0.022135	1.17788
Q00978	IRF9_HUMAN Interferon regulatory factor 9 OS=Homo sapiens OX=9606 GN=IRF9 PE=1 SV=1	5	5	5	0.0221769	3.96211
Q96HS1	PGAM5_HUMAN Serine/threonine-protein phosphatase PGAM5, mitochondrial OS=Homo sapiens OX=9606 GN=PGAM5 PE=1 SV=2	5	5	5	0.022184	1.27273
O00391	QSOX1_HUMAN Sulfhydryl oxidase 1 OS=Homo sapiens OX=9606 GN=QSOX1 PE=1 SV=3	4	4	4	0.0222633	0.385983
Q8WVJ2	NUDC2_HUMAN NudC domain-containing protein 2 OS=Homo sapiens OX=9606 GN=NUDCD2 PE=1 SV=1	2	2	2	0.0222715	6.32577
P09543	CN37_HUMAN 2,3-cyclic-nucleotide 3-phosphodiesterase OS=Homo sapiens OX=9606 GN=CNP PE=1 SV=2	10	10	10	0.0222854	1.45294
Q99504	EYA3_HUMAN Eyes absent homolog 3 OS=Homo sapiens OX=9606 GN=EYA3 PE=1 SV=3	4	4	4	0.022344	0.354584
Q96BH1	RNF25_HUMAN E3 ubiquitin-protein ligase RNF25 OS=Homo sapiens OX=9606 GN=RNF25 PE=1 SV=1	4	4	4	0.0223986	0.724757
Q86X10	RLGPB_HUMAN Ral GTPase-activating protein subunit beta OS=Homo sapiens OX=9606 GN=RALGAPB PE=1 SV=1	5	5	5	0.0224016	0.688147
Q9NYJ8	TAB2_HUMAN TGF-beta-activated kinase 1 and MAP3K7-binding protein 2 OS=Homo sapiens OX=9606 GN=TAB2 PE=1 SV=1	2	2	2	0.0224714	0.371121
P78417	GSTO1_HUMAN Glutathione S-transferase omega-1 OS=Homo sapiens OX=9606 GN=GSTO1 PE=1 SV=2	8	8	8	0.0225585	1.50141
Q99996	AKAP9_HUMAN A-kinase anchor protein 9 OS=Homo sapiens OX=9606 GN=AKAP9 PE=1 SV=4	8	8	8	0.0227746	0.584355
Q99832	TCPH_HUMAN T-complex protein 1 subunit eta OS=Homo sapiens OX=9606 GN=CCT7 PE=1 SV=2	28	28	28	0.0228544	1.23262
P55036	PSMD4_HUMAN 26S proteasome non-ATPase regulatory subunit 4 OS=Homo sapiens OX=9606 GN=PSMD4 PE=1 SV=1	9	9	7	0.0228607	0.794058
Q9H7B2	RPF2_HUMAN Ribosome production factor 2 homolog OS=Homo sapiens OX=9606 GN=RPF2 PE=1 SV=2	6	6	6	0.0229145	1.25827
Q9NQG5	RPR1B_HUMAN Regulation of nuclear pre-mRNA domain-containing protein 1B OS=Homo sapiens OX=9606 GN=RPRD1B PE=1 SV=1	12	12	9	0.0229372	0.832116
O95298	NDUC2_HUMAN NADH dehydrogenase [ubiquinone] 1 subunit C2 OS=Homo sapiens OX=9606 GN=NDUFC2 PE=1 SV=1;sp	2	2	2	0.02298	1.9548
Q02880	TOP2B_HUMAN DNA topoisomerase 2-beta OS=Homo sapiens OX=9606 GN=TOP2B PE=1 SV=3	28	22	22	0.0230372	1.27624
P43155	CACP_HUMAN Carnitine O-acetyltransferase OS=Homo sapiens OX=9606 GN=CRAT PE=1 SV=5	5	5	5	0.0230978	1.3275
Q9NWV8	BABA1_HUMAN BRISC and BRCA1-A complex member 1 OS=Homo sapiens OX=9606 GN=BABAM1 PE=1 SV=1	4	4	4	0.0231222	0.61472
P61956	SUMO2_HUMAN Small ubiquitin-related modifier 2 OS=Homo sapiens OX=9606 GN=SUMO2 PE=1 SV=3	3	3	3	0.0231302	16.7028
O14493	CLD4_HUMAN Claudin-4 OS=Homo sapiens OX=9606 GN=CLDN4 PE=1 SV=1;sp	2	2	1	0.0231553	2.20875
Q5VYK3	ECM29_HUMAN Proteasome adapter and scaffold protein ECM29 OS=Homo sapiens OX=9606 GN=ECPAS PE=1 SV=2	38	38	38	0.0231649	1.18888
Q96BN8	OTUL_HUMAN Ubiquitin thioesterase otulin OS=Homo sapiens OX=9606 GN=OTULIN PE=1 SV=3	2	2	2	0.0231787	1.94016
P50914	RL14_HUMAN 60S ribosomal protein L14 OS=Homo sapiens OX=9606 GN=RPL14 PE=1 SV=4	5	5	5	0.0231836	2.55685
Q7Z4Q2	HEAT3_HUMAN HEAT repeat-containing protein 3 OS=Homo sapiens OX=9606 GN=HEATR3 PE=1 SV=2	12	12	12	0.0233045	1.5001
Q9BWJ5	SF3B5_HUMAN Splicing factor 3B subunit 5 OS=Homo sapiens OX=9606 GN=SF3B5 PE=1 SV=1	5	5	5	0.0234666	0.609757
Q9UNW1	MINP1_HUMAN Multiple inositol polyphosphate phosphatase 1 OS=Homo sapiens OX=9606 GN=MINPP1 PE=1 SV=1	4	4	4	0.0235266	0.474122
P01889	HLAB_HUMAN HLA class I histocompatibility antigen, B alpha chain OS=Homo sapiens OX=9606 GN=HLA-B PE=1 SV=3	8	3	3	0.0236129	4.89351
P99999	CYC_HUMAN Cytochrome c OS=Homo sapiens OX=9606 GN=CYCS PE=1 SV=2	5	5	5	0.0236777	1.40612
P35270	SPRE_HUMAN Sepiapterin reductase OS=Homo sapiens OX=9606 GN=SPR PE=1 SV=1	8	8	8	0.0236805	1.32728
O95336	6PGL_HUMAN 6-phosphogluconolactonase OS=Homo sapiens OX=9606 GN=PGLS PE=1 SV=2	10	10	10	0.0238073	1.18136
Q9NPA0	EMC7_HUMAN ER membrane protein complex subunit 7 OS=Homo sapiens OX=9606 GN=EMC7 PE=1 SV=1	4	4	4	0.0238139	0.634119
Q96RQ3	MCCA_HUMAN Methylcrotonoyl-CoA carboxylase subunit alpha, mitochondrial OS=Homo sapiens OX=9606 GN=MCCC1 PE=1 SV=3	5	5	5	0.0238259	1.57936
Q9UL40	ZN346_HUMAN Zinc finger protein 346 OS=Homo sapiens OX=9606 GN=ZNF346 PE=1 SV=1	8	8	8	0.0238561	1.2046
Q9UKG1	DP13A_HUMAN DCC-interacting protein 13-alpha OS=Homo sapiens OX=9606 GN=APPL1 PE=1 SV=1	14	14	14	0.0239067	1.28263
Q13322	GRB10_HUMAN Growth factor receptor-bound protein 10 OS=Homo sapiens OX=9606 GN=GRB10 PE=1 SV=2	4	4	4	0.0239183	0.678439
Q8NCN5	PDPR_HUMAN Pyruvate dehydrogenase phosphatase regulatory subunit, mitochondrial OS=Homo sapiens OX=9606 GN=PDPR PE=1 SV=2	5	5	5	0.0239574	2.95705
Q13232	NDK3_HUMAN Nucleoside diphosphate kinase 3 OS=Homo sapiens OX=9606 GN=NME3 PE=1 SV=2	5	5	5	0.0239823	3.44989
Q13185	CBX3_HUMAN Chromobox protein homolog 3 OS=Homo sapiens OX=9606 GN=CBX3 PE=1 SV=4	7	6	5	0.0240663	0.813675
Q14444	CAPR1_HUMAN Caprin-1 OS=Homo sapiens OX=9606 GN=CAPRIN1 PE=1 SV=2	10	10	10	0.024088	0.738158
P17480	UBF1_HUMAN Nucleolar transcription factor 1 OS=Homo sapiens OX=9606 GN=UBTF PE=1 SV=1	8	8	8	0.024227	0.799149
Q6PIJ6	FBX38_HUMAN F-box only protein 38 OS=Homo sapiens OX=9606 GN=FBXO38 PE=1 SV=3	4	4	4	0.0242332	1.86757
Q9ULX3	NOB1_HUMAN RNA-binding protein NOB1 OS=Homo sapiens OX=9606 GN=NOB1 PE=1 SV=1	2	2	2	0.0242443	2.87791
Q9Y383	LC7L2_HUMAN Putative RNA-binding protein Luc7-like 2 OS=Homo sapiens OX=9606 GN=LUC7L2 PE=1 SV=2	8	8	5	0.024382	0.871849
O60216	RAD21_HUMAN Double-strand-break repair protein rad21 homolog OS=Homo sapiens OX=9606 GN=RAD21 PE=1 SV=2	9	9	9	0.0244366	0.541245
Q9UKY7	CDV3_HUMAN Protein CDV3 homolog OS=Homo sapiens OX=9606 GN=CDV3 PE=1 SV=1	10	10	10	0.0245205	0.816624
O95983	MBD3_HUMAN Methyl-CpG-binding domain protein 3 OS=Homo sapiens OX=9606 GN=MBD3 PE=1 SV=1	5	5	5	0.024529	0.783346
P63098	CANB1_HUMAN Calcineurin subunit B type 1 OS=Homo sapiens OX=9606 GN=PPP3R1 PE=1 SV=2	2	2	2	0.0245714	0.500825
O43395	PRPF3_HUMAN U4/U6 small nuclear ribonucleoprotein Prp3 OS=Homo sapiens OX=9606 GN=PRPF3 PE=1 SV=2	10	10	10	0.0245771	0.785793
Q9Y230	RUVB2_HUMAN RuvB-like 2 OS=Homo sapiens OX=9606 GN=RUVBL2 PE=1 SV=3	19	19	19	0.0247036	0.878017
P13073	COX41_HUMAN Cytochrome c oxidase subunit 4 isoform 1, mitochondrial OS=Homo sapiens OX=9606 GN=COX4I1 PE=1 SV=1	8	8	8	0.0247993	2.12377
Q03701	CEBPZ_HUMAN CCAAT/enhancer-binding protein zeta OS=Homo sapiens OX=9606 GN=CEBPZ PE=1 SV=3	16	16	16	0.0250161	0.802989
P49023	PAXI_HUMAN Paxillin OS=Homo sapiens OX=9606 GN=PXN PE=1 SV=3	13	13	13	0.0250455	0.785534
Q7Z7E8	UB2Q1_HUMAN Ubiquitin-conjugating enzyme E2 Q1 OS=Homo sapiens OX=9606 GN=UBE2Q1 PE=1 SV=1	6	6	6	0.0250674	0.709381
Q9Y2X3	NOP58_HUMAN Nucleolar protein 58 OS=Homo sapiens OX=9606 GN=NOP58 PE=1 SV=1	21	21	21	0.0251455	0.800629
Q13595	TRA2A_HUMAN Transformer-2 protein homolog alpha OS=Homo sapiens OX=9606 GN=TRA2A PE=1 SV=1	5	4	4	0.0252278	0.741616
Q53G44	IF44L_HUMAN Interferon-induced protein 44-like OS=Homo sapiens OX=9606 GN=IFI44L PE=2 SV=3	4	4	4	0.0253659	6.72988
P62993	GRB2_HUMAN Growth factor receptor-bound protein 2 OS=Homo sapiens OX=9606 GN=GRB2 PE=1 SV=1	7	7	7	0.0253963	0.62978
Q15056	IF4H_HUMAN Eukaryotic translation initiation factor 4H OS=Homo sapiens OX=9606 GN=EIF4H PE=1 SV=5	5	5	5	0.0254519	0.451582
Q8NC60	NOA1_HUMAN Nitric oxide-associated protein 1 OS=Homo sapiens OX=9606 GN=NOA1 PE=1 SV=2	8	8	8	0.0255747	2.64601
Q01469	FABP5_HUMAN Fatty acid-binding protein 5 OS=Homo sapiens OX=9606 GN=FABP5 PE=1 SV=3	11	11	11	0.0255953	0.706885
P31751	AKT2_HUMAN RAC-beta serine/threonine-protein kinase OS=Homo sapiens OX=9606 GN=AKT2 PE=1 SV=2	3	2	2	0.0256248	0.402768
P33981	TTK_HUMAN Dual specificity protein kinase TTK OS=Homo sapiens OX=9606 GN=TTK PE=1 SV=2	4	4	4	0.0257988	0.429694
P39880	CUX1_HUMAN Homeobox protein cut-like 1 OS=Homo sapiens OX=9606 GN=CUX1 PE=1 SV=3	7	7	2	0.0258363	0.389961
Q8TBC4	UBA3_HUMAN NEDD8-activating enzyme E1 catalytic subunit OS=Homo sapiens OX=9606 GN=UBA3 PE=1 SV=2	10	10	10	0.0258494	1.29423
Q92879	CELF1_HUMAN CUGBP Elav-like family member 1 OS=Homo sapiens OX=9606 GN=CELF1 PE=1 SV=2	7	7	7	0.0258553	0.695255
Q99880	H2B1L_HUMAN Histone H2B type 1-L OS=Homo sapiens OX=9606 GN=H2BC13 PE=1 SV=3;sp	6	2	2	0.0258929	0.796627
Q92733	PRCC_HUMAN Proline-rich protein PRCC OS=Homo sapiens OX=9606 GN=PRCC PE=1 SV=1	3	3	3	0.0258964	0.590135
P37268	FDFT_HUMAN Squalene synthase OS=Homo sapiens OX=9606 GN=FDFT1 PE=1 SV=1	6	6	6	0.0258976	1.99326
P61978	HNRPK_HUMAN Heterogeneous nuclear ribonucleoprotein K OS=Homo sapiens OX=9606 GN=HNRNPK PE=1 SV=1	22	22	22	0.0259263	1.09136
Q9UBM7	DHCR7_HUMAN 7-dehydrocholesterol reductase OS=Homo sapiens OX=9606 GN=DHCR7 PE=1 SV=1	3	3	3	0.0260393	1.08647
Q9H6R4	NOL6_HUMAN Nucleolar protein 6 OS=Homo sapiens OX=9606 GN=NOL6 PE=1 SV=2	14	14	14	0.0261565	0.801295
Q99653	CHP1_HUMAN Calcineurin B homologous protein 1 OS=Homo sapiens OX=9606 GN=CHP1 PE=1 SV=3	6	6	6	0.0262374	1.52365
Q96L91	EP400_HUMAN E1A-binding protein p400 OS=Homo sapiens OX=9606 GN=EP400 PE=1 SV=4	6	6	6	0.0262833	0.614942
Q9NPF4	OSGEP_HUMAN Probable tRNA N6-adenosine threonylcarbamoyltransferase OS=Homo sapiens OX=9606 GN=OSGEP PE=1 SV=1	10	10	10	0.0263172	1.27127
Q8IYB3	SRRM1_HUMAN Serine/arginine repetitive matrix protein 1 OS=Homo sapiens OX=9606 GN=SRRM1 PE=1 SV=2	4	4	4	0.026384	0.736524
Q9H2D1	MFTC_HUMAN Mitochondrial folate transporter/carrier OS=Homo sapiens OX=9606 GN=SLC25A32 PE=1 SV=2	4	4	4	0.0263943	0.407499
P07954	FUMH_HUMAN Fumarate hydratase, mitochondrial OS=Homo sapiens OX=9606 GN=FH PE=1 SV=3	16	16	16	0.0264813	1.24943
O75351	VPS4B_HUMAN Vacuolar protein sorting-associated protein 4B OS=Homo sapiens OX=9606 GN=VPS4B PE=1 SV=2	10	10	8	0.0265241	0.451585
Q9BPX3	CND3_HUMAN Condensin complex subunit 3 OS=Homo sapiens OX=9606 GN=NCAPG PE=1 SV=1	14	14	14	0.0266207	0.827642
Q9NZZ3	CHMP5_HUMAN Charged multivesicular body protein 5 OS=Homo sapiens OX=9606 GN=CHMP5 PE=1 SV=1	4	4	4	0.0266729	1.33436
Q7Z6B7	SRGP1_HUMAN SLIT-ROBO Rho GTPase-activating protein 1 OS=Homo sapiens OX=9606 GN=SRGAP1 PE=1 SV=1	11	11	8	0.0266803	1.394
Q9P253	VPS18_HUMAN Vacuolar protein sorting-associated protein 18 homolog OS=Homo sapiens OX=9606 GN=VPS18 PE=1 SV=2	8	8	7	0.0267904	1.33093
O95573	ACSL3_HUMAN Long-chain-fatty-acid--CoA ligase 3 OS=Homo sapiens OX=9606 GN=ACSL3 PE=1 SV=3	16	14	14	0.0268627	1.22654
Q9BTA9	WAC_HUMAN WW domain-containing adapter protein with coiled-coil OS=Homo sapiens OX=9606 GN=WAC PE=1 SV=3	2	2	2	0.0268887	0.640135
P51571	SSRD_HUMAN Translocon-associated protein subunit delta OS=Homo sapiens OX=9606 GN=SSR4 PE=1 SV=1	5	5	5	0.0268887	1.30116
P63244	RACK1_HUMAN Receptor of activated protein C kinase 1 OS=Homo sapiens OX=9606 GN=RACK1 PE=1 SV=3	15	15	15	0.0269048	0.866352
O75340	PDCD6_HUMAN Programmed cell death protein 6 OS=Homo sapiens OX=9606 GN=PDCD6 PE=1 SV=1	10	10	10	0.027011	1.05799
A2RRP1	NBAS_HUMAN Neuroblastoma-amplified sequence OS=Homo sapiens OX=9606 GN=NBAS PE=1 SV=2	10	10	10	0.0270919	0.788043
Q7Z4F1	LRP10_HUMAN Low-density lipoprotein receptor-related protein 10 OS=Homo sapiens OX=9606 GN=LRP10 PE=1 SV=2	2	2	2	0.0272653	3.23647
O94822	LTN1_HUMAN E3 ubiquitin-protein ligase listerin OS=Homo sapiens OX=9606 GN=LTN1 PE=1 SV=6	10	10	10	0.0273873	0.708078
Q9HD33	RM47_HUMAN 39S ribosomal protein L47, mitochondrial OS=Homo sapiens OX=9606 GN=MRPL47 PE=1 SV=2	5	5	5	0.0273886	0.391713
P07108	ACBP_HUMAN Acyl-CoA-binding protein OS=Homo sapiens OX=9606 GN=DBI PE=1 SV=2	6	6	6	0.0274435	0.420399
Q8TDW0	LRC8C_HUMAN Volume-regulated anion channel subunit LRRC8C OS=Homo sapiens OX=9606 GN=LRRC8C PE=1 SV=2	5	4	4	0.0274732	0.554907
Q15029	U5S1_HUMAN 116 kDa U5 small nuclear ribonucleoprotein component OS=Homo sapiens OX=9606 GN=EFTUD2 PE=1 SV=1	35	35	35	0.0275005	0.913291
Q9H4G0	E41L1_HUMAN Band 4.1-like protein 1 OS=Homo sapiens OX=9606 GN=EPB41L1 PE=1 SV=2	6	5	5	0.0275068	1.66724
Q01105	SET_HUMAN Protein SET OS=Homo sapiens OX=9606 GN=SET PE=1 SV=3	11	11	11	0.0275943	1.25771
Q00765	REEP5_HUMAN Receptor expression-enhancing protein 5 OS=Homo sapiens OX=9606 GN=REEP5 PE=1 SV=3	3	3	3	0.0275994	1.17369
P11177	ODPB_HUMAN Pyruvate dehydrogenase E1 component subunit beta, mitochondrial OS=Homo sapiens OX=9606 GN=PDHB PE=1 SV=3	12	12	12	0.0276032	1.36004
P02545	LMNA_HUMAN Prelamin-A/C OS=Homo sapiens OX=9606 GN=LMNA PE=1 SV=1	35	35	33	0.0276879	1.05094
P30838	AL3A1_HUMAN Aldehyde dehydrogenase, dimeric NADP-preferring OS=Homo sapiens OX=9606 GN=ALDH3A1 PE=1 SV=3	4	3	3	0.0277326	4.18382
O43747	AP1G1_HUMAN AP-1 complex subunit gamma-1 OS=Homo sapiens OX=9606 GN=AP1G1 PE=1 SV=5	13	13	13	0.0277888	1.25748
Q6P1K8	T2H2L_HUMAN General transcription factor IIH subunit 2-like protein OS=Homo sapiens OX=9606 GN=GTF2H2C PE=1 SV=1;sp	2	2	2	0.0278843	0.65459
P22392	NDKB_HUMAN Nucleoside diphosphate kinase B OS=Homo sapiens OX=9606 GN=NME2 PE=1 SV=1	10	10	2	0.0278984	1.12442
Q13283	G3BP1_HUMAN Ras GTPase-activating protein-binding protein 1 OS=Homo sapiens OX=9606 GN=G3BP1 PE=1 SV=1	16	16	15	0.0280014	0.796381
O00159	MYO1C_HUMAN Unconventional myosin-Ic OS=Homo sapiens OX=9606 GN=MYO1C PE=1 SV=4	17	17	17	0.0280285	1.31675
Q9H0B6	KLC2_HUMAN Kinesin light chain 2 OS=Homo sapiens OX=9606 GN=KLC2 PE=1 SV=1	8	4	4	0.0281346	0.640863
Q9H0H5	RGAP1_HUMAN Rac GTPase-activating protein 1 OS=Homo sapiens OX=9606 GN=RACGAP1 PE=1 SV=1	4	4	4	0.0281436	0.469934
Q16576	RBBP7_HUMAN Histone-binding protein RBBP7 OS=Homo sapiens OX=9606 GN=RBBP7 PE=1 SV=1	10	8	8	0.0282273	0.573375
Q86VI3	IQGA3_HUMAN Ras GTPase-activating-like protein IQGAP3 OS=Homo sapiens OX=9606 GN=IQGAP3 PE=1 SV=2	14	14	14	0.0284361	0.297935
Q96GD0	PLPP_HUMAN Pyridoxal phosphate phosphatase OS=Homo sapiens OX=9606 GN=PDXP PE=1 SV=2	8	8	8	0.0285062	2.81037
O14787	TNPO2_HUMAN Transportin-2 OS=Homo sapiens OX=9606 GN=TNPO2 PE=1 SV=3	16	11	11	0.0285089	1.17546
O95297	MPZL1_HUMAN Myelin protein zero-like protein 1 OS=Homo sapiens OX=9606 GN=MPZL1 PE=1 SV=1	3	3	3	0.0285463	0.865616
Q92552	RT27_HUMAN 28S ribosomal protein S27, mitochondrial OS=Homo sapiens OX=9606 GN=MRPS27 PE=1 SV=3	12	12	12	0.0285562	1.26941
Q9H2P0	ADNP_HUMAN Activity-dependent neuroprotector homeobox protein OS=Homo sapiens OX=9606 GN=ADNP PE=1 SV=1	13	13	13	0.0285667	0.805513
Q96E11	RRFM_HUMAN Ribosome-recycling factor, mitochondrial OS=Homo sapiens OX=9606 GN=MRRF PE=1 SV=1	6	6	6	0.0285746	1.35153
Q9NVE7	PANK4_HUMAN 4-phosphopantetheine phosphatase OS=Homo sapiens OX=9606 GN=PANK4 PE=1 SV=1	11	11	11	0.0285792	1.1725
Q969Z0	FAKD4_HUMAN FAST kinase domain-containing protein 4 OS=Homo sapiens OX=9606 GN=TBRG4 PE=1 SV=1	9	9	9	0.0286616	0.730021
P61586	RHOA_HUMAN Transforming protein RhoA OS=Homo sapiens OX=9606 GN=RHOA PE=1 SV=1	10	10	4	0.0287336	1.12565
Q9BZF9	UACA_HUMAN Uveal autoantigen with coiled-coil domains and ankyrin repeats OS=Homo sapiens OX=9606 GN=UACA PE=1 SV=2	4	4	4	0.028776	0.691812
Q8NEZ5	FBX22_HUMAN F-box only protein 22 OS=Homo sapiens OX=9606 GN=FBXO22 PE=1 SV=1	2	2	2	0.0287819	1.56305
Q9H9P8	L2HDH_HUMAN L-2-hydroxyglutarate dehydrogenase, mitochondrial OS=Homo sapiens OX=9606 GN=L2HGDH PE=1 SV=3	12	12	12	0.0287826	1.43768
Q9UKA9	PTBP2_HUMAN Polypyrimidine tract-binding protein 2 OS=Homo sapiens OX=9606 GN=PTBP2 PE=1 SV=1	6	6	6	0.0288078	2.56666
Q13523	PRP4B_HUMAN Serine/threonine-protein kinase PRP4 homolog OS=Homo sapiens OX=9606 GN=PRPF4B PE=1 SV=3	9	9	9	0.0288935	1.42251
O43291	SPIT2_HUMAN Kunitz-type protease inhibitor 2 OS=Homo sapiens OX=9606 GN=SPINT2 PE=1 SV=2	2	2	2	0.0289661	0.898282
Q96SZ5	AEDO_HUMAN 2-aminoethanethiol dioxygenase OS=Homo sapiens OX=9606 GN=ADO PE=1 SV=2	6	6	6	0.0289895	0.892454
P62280	RS11_HUMAN 40S ribosomal protein S11 OS=Homo sapiens OX=9606 GN=RPS11 PE=1 SV=3	9	9	9	0.0290195	0.813585
Q96N66	MBOA7_HUMAN Lysophospholipid acyltransferase 7 OS=Homo sapiens OX=9606 GN=MBOAT7 PE=1 SV=2	9	9	9	0.0290543	0.779878
Q6ZXV5	TMTC3_HUMAN Protein O-mannosyl-transferase TMTC3 OS=Homo sapiens OX=9606 GN=TMTC3 PE=1 SV=2	4	4	4	0.0291045	0.529128
Q6IQ22	RAB12_HUMAN Ras-related protein Rab-12 OS=Homo sapiens OX=9606 GN=RAB12 PE=1 SV=3	2	2	2	0.0291548	2.28621
Q01664	TFAP4_HUMAN Transcription factor AP-4 OS=Homo sapiens OX=9606 GN=TFAP4 PE=1 SV=2	2	2	2	0.0291729	0.622134
P35268	RL22_HUMAN 60S ribosomal protein L22 OS=Homo sapiens OX=9606 GN=RPL22 PE=1 SV=2	5	5	5	0.0291904	0.832446
Q9BTV4	TMM43_HUMAN Transmembrane protein 43 OS=Homo sapiens OX=9606 GN=TMEM43 PE=1 SV=1	13	13	13	0.0294076	1.214
P28074	PSB5_HUMAN Proteasome subunit beta type-5 OS=Homo sapiens OX=9606 GN=PSMB5 PE=1 SV=3	11	11	11	0.029451	0.870977
Q9BTE3	MCMBP_HUMAN Mini-chromosome maintenance complex-binding protein OS=Homo sapiens OX=9606 GN=MCMBP PE=1 SV=2	8	8	8	0.0296681	0.433424
Q8TF68	ZN384_HUMAN Zinc finger protein 384 OS=Homo sapiens OX=9606 GN=ZNF384 PE=1 SV=2	3	3	2	0.0297598	0.588574
Q96C90	PP14B_HUMAN Protein phosphatase 1 regulatory subunit 14B OS=Homo sapiens OX=9606 GN=PPP1R14B PE=1 SV=3	8	8	8	0.0297817	0.769447
Q8TBF2	PXL2B_HUMAN Prostamide/prostaglandin F synthase OS=Homo sapiens OX=9606 GN=PRXL2B PE=1 SV=1	2	2	2	0.0298339	0.724781
P15531	NDKA_HUMAN Nucleoside diphosphate kinase A OS=Homo sapiens OX=9606 GN=NME1 PE=1 SV=1	10	6	6	0.029882	0.859279
Q9UI12	VATH_HUMAN V-type proton ATPase subunit H OS=Homo sapiens OX=9606 GN=ATP6V1H PE=1 SV=1	8	8	8	0.0298855	0.823678
O94804	STK10_HUMAN Serine/threonine-protein kinase 10 OS=Homo sapiens OX=9606 GN=STK10 PE=1 SV=1	8	7	7	0.0299178	0.782419
P51003	PAPOA_HUMAN Poly(A) polymerase alpha OS=Homo sapiens OX=9606 GN=PAPOLA PE=1 SV=4	13	13	13	0.0299771	0.686234
Q9UL46	PSME2_HUMAN Proteasome activator complex subunit 2 OS=Homo sapiens OX=9606 GN=PSME2 PE=1 SV=4	9	9	9	0.0300054	1.30811
Q96DG6	CMBL_HUMAN Carboxymethylenebutenolidase homolog OS=Homo sapiens OX=9606 GN=CMBL PE=1 SV=1	9	9	9	0.0301974	1.33028
Q8IXB1	DJC10_HUMAN DnaJ homolog subfamily C member 10 OS=Homo sapiens OX=9606 GN=DNAJC10 PE=1 SV=2	13	13	13	0.0302301	1.11457
O15321	TM9S1_HUMAN Transmembrane 9 superfamily member 1 OS=Homo sapiens OX=9606 GN=TM9SF1 PE=2 SV=2	3	3	3	0.0302489	1.76642
P49643	PRI2_HUMAN DNA primase large subunit OS=Homo sapiens OX=9606 GN=PRIM2 PE=1 SV=2	5	5	5	0.0303445	0.702046
Q9UGV2	NDRG3_HUMAN Protein NDRG3 OS=Homo sapiens OX=9606 GN=NDRG3 PE=1 SV=2	9	9	9	0.0303948	0.686964
Q9NUQ2	PLCE_HUMAN 1-acyl-sn-glycerol-3-phosphate acyltransferase epsilon OS=Homo sapiens OX=9606 GN=AGPAT5 PE=1 SV=3	6	6	6	0.0304053	1.70017
Q9H3P2	NELFA_HUMAN Negative elongation factor A OS=Homo sapiens OX=9606 GN=NELFA PE=1 SV=3	7	7	7	0.030411	1.31069
Q8TAF3	WDR48_HUMAN WD repeat-containing protein 48 OS=Homo sapiens OX=9606 GN=WDR48 PE=1 SV=1	3	3	3	0.0305014	2.20864
Q15121	PEA15_HUMAN Astrocytic phosphoprotein PEA-15 OS=Homo sapiens OX=9606 GN=PEA15 PE=1 SV=2	6	6	6	0.030715	0.734803
Q13671	RIN1_HUMAN Ras and Rab interactor 1 OS=Homo sapiens OX=9606 GN=RIN1 PE=1 SV=4	6	6	6	0.0307758	0.698726
Q13362	2A5G_HUMAN Serine/threonine-protein phosphatase 2A 56 kDa regulatory subunit gamma isoform OS=Homo sapiens OX=9606 GN=PPP2R5C PE=1 SV=3	10	5	4	0.0308163	0.50804
O75506	HSBP1_HUMAN Heat shock factor-binding protein 1 OS=Homo sapiens OX=9606 GN=HSBP1 PE=1 SV=1	2	2	2	0.030893	2.36316
Q8TBX8	PI42C_HUMAN Phosphatidylinositol 5-phosphate 4-kinase type-2 gamma OS=Homo sapiens OX=9606 GN=PIP4K2C PE=1 SV=3	6	6	6	0.0309635	0.801776
Q15084	PDIA6_HUMAN Protein disulfide-isomerase A6 OS=Homo sapiens OX=9606 GN=PDIA6 PE=1 SV=1	16	16	16	0.0310842	1.81272
P42285	MTREX_HUMAN Exosome RNA helicase MTR4 OS=Homo sapiens OX=9606 GN=MTREX PE=1 SV=3	25	25	24	0.0311	0.888987
P23497	SP100_HUMAN Nuclear autoantigen Sp-100 OS=Homo sapiens OX=9606 GN=SP100 PE=1 SV=3	11	10	10	0.0311724	3.61872
Q06330	SUH_HUMAN Recombining binding protein suppressor of hairless OS=Homo sapiens OX=9606 GN=RBPJ PE=1 SV=3	3	3	3	0.0311781	0.745257
Q8IUD2	RB6I2_HUMAN ELKS/Rab6-interacting/CAST family member 1 OS=Homo sapiens OX=9606 GN=ERC1 PE=1 SV=1	7	7	7	0.0311932	1.27085
Q9H845	ACAD9_HUMAN Complex I assembly factor ACAD9, mitochondrial OS=Homo sapiens OX=9606 GN=ACAD9 PE=1 SV=1	13	13	13	0.0313473	0.780825
O43865	SAHH2_HUMAN S-adenosylhomocysteine hydrolase-like protein 1 OS=Homo sapiens OX=9606 GN=AHCYL1 PE=1 SV=2	15	15	6	0.0313805	1.24731
Q8NFQ8	TOIP2_HUMAN Torsin-1A-interacting protein 2 OS=Homo sapiens OX=9606 GN=TOR1AIP2 PE=1 SV=1	4	3	3	0.03155	0.543024
Q9Y2Z4	SYYM_HUMAN Tyrosine--tRNA ligase, mitochondrial OS=Homo sapiens OX=9606 GN=YARS2 PE=1 SV=2	9	9	9	0.0315646	1.42328
Q3MHD2	LSM12_HUMAN Protein LSM12 homolog OS=Homo sapiens OX=9606 GN=LSM12 PE=1 SV=2	3	3	3	0.031649	0.412873
P05976	MYL1_HUMAN Myosin light chain 1/3, skeletal muscle isoform OS=Homo sapiens OX=9606 GN=MYL1 PE=1 SV=3;sp	2	2	2	0.0316818	4.52488
P42694	HELZ_HUMAN Probable helicase with zinc finger domain OS=Homo sapiens OX=9606 GN=HELZ PE=1 SV=2	4	4	4	0.0317103	1.69041
Q9Y508	RN114_HUMAN E3 ubiquitin-protein ligase RNF114 OS=Homo sapiens OX=9606 GN=RNF114 PE=1 SV=1	7	7	7	0.0317278	0.659369
Q92600	CNOT9_HUMAN CCR4-NOT transcription complex subunit 9 OS=Homo sapiens OX=9606 GN=CNOT9 PE=1 SV=1	8	8	8	0.0317293	1.52479
P55265	DSRAD_HUMAN Double-stranded RNA-specific adenosine deaminase OS=Homo sapiens OX=9606 GN=ADAR PE=1 SV=4	22	22	22	0.0317929	1.08043
P60903	S10AA_HUMAN Protein S100-A10 OS=Homo sapiens OX=9606 GN=S100A10 PE=1 SV=2	4	4	4	0.0319036	0.50197
O43913	ORC5_HUMAN Origin recognition complex subunit 5 OS=Homo sapiens OX=9606 GN=ORC5 PE=1 SV=1	2	2	2	0.0319213	0.657912
Q9BV79	MECR_HUMAN Enoyl-[acyl-carrier-protein] reductase, mitochondrial OS=Homo sapiens OX=9606 GN=MECR PE=1 SV=2	2	2	2	0.0319367	0.525898
Q8NB90	AFG2H_HUMAN ATPase family protein 2 homolog OS=Homo sapiens OX=9606 GN=SPATA5 PE=1 SV=3	7	7	6	0.0319794	1.54531
Q4J6C6	PPCEL_HUMAN Prolyl endopeptidase-like OS=Homo sapiens OX=9606 GN=PREPL PE=1 SV=1	9	9	9	0.0320945	0.62304
P14866	HNRPL_HUMAN Heterogeneous nuclear ribonucleoprotein L OS=Homo sapiens OX=9606 GN=HNRNPL PE=1 SV=2	21	21	21	0.0322619	0.839089
Q7Z5L9	I2BP2_HUMAN Interferon regulatory factor 2-binding protein 2 OS=Homo sapiens OX=9606 GN=IRF2BP2 PE=1 SV=2	6	5	5	0.0323162	0.251462
P16403	H12_HUMAN Histone H1.2 OS=Homo sapiens OX=9606 GN=H1-2 PE=1 SV=2	8	8	2	0.032419	0.649762
Q00577	PURA_HUMAN Transcriptional activator protein Pur-alpha OS=Homo sapiens OX=9606 GN=PURA PE=1 SV=2	3	3	3	0.0325649	1.17079
Q9Y6I3	EPN1_HUMAN Epsin-1 OS=Homo sapiens OX=9606 GN=EPN1 PE=1 SV=2	9	9	8	0.0326731	0.893755
Q8IZF6	AGRG4_HUMAN Adhesion G-protein coupled receptor G4 OS=Homo sapiens OX=9606 GN=ADGRG4 PE=2 SV=2	3	3	3	0.0326836	12.7261
Q6FI81	CPIN1_HUMAN Anamorsin OS=Homo sapiens OX=9606 GN=CIAPIN1 PE=1 SV=2	14	14	14	0.0328216	0.738956
P62253	UB2G1_HUMAN Ubiquitin-conjugating enzyme E2 G1 OS=Homo sapiens OX=9606 GN=UBE2G1 PE=1 SV=3	4	4	3	0.0328587	1.74538
Q6RFH5	WDR74_HUMAN WD repeat-containing protein 74 OS=Homo sapiens OX=9606 GN=WDR74 PE=1 SV=1	5	5	5	0.0328602	0.749062
Q9NXA8	SIR5_HUMAN NAD-dependent protein deacylase sirtuin-5, mitochondrial OS=Homo sapiens OX=9606 GN=SIRT5 PE=1 SV=2	3	3	3	0.0328678	1.92405
O60885	BRD4_HUMAN Bromodomain-containing protein 4 OS=Homo sapiens OX=9606 GN=BRD4 PE=1 SV=2	6	6	4	0.0328882	0.871827
P55287	CAD11_HUMAN Cadherin-11 OS=Homo sapiens OX=9606 GN=CDH11 PE=1 SV=2	4	4	4	0.0329041	2.00772
P82673	RT35_HUMAN 28S ribosomal protein S35, mitochondrial OS=Homo sapiens OX=9606 GN=MRPS35 PE=1 SV=1	4	4	4	0.0329102	1.42675
P55263	ADK_HUMAN Adenosine kinase OS=Homo sapiens OX=9606 GN=ADK PE=1 SV=2	18	18	18	0.0329579	1.10693
Q15008	PSMD6_HUMAN 26S proteasome non-ATPase regulatory subunit 6 OS=Homo sapiens OX=9606 GN=PSMD6 PE=1 SV=1	15	15	15	0.0329708	1.20556
P43243	MATR3_HUMAN Matrin-3 OS=Homo sapiens OX=9606 GN=MATR3 PE=1 SV=2	29	29	29	0.0332453	1.08696
O15514	RPB4_HUMAN DNA-directed RNA polymerase II subunit RPB4 OS=Homo sapiens OX=9606 GN=POLR2D PE=1 SV=1	4	4	4	0.0332637	0.670877
Q13148	TADBP_HUMAN TAR DNA-binding protein 43 OS=Homo sapiens OX=9606 GN=TARDBP PE=1 SV=1	13	13	13	0.0333135	0.791691
Q92973	TNPO1_HUMAN Transportin-1 OS=Homo sapiens OX=9606 GN=TNPO1 PE=1 SV=2	25	25	20	0.0334133	0.767819
P33316	DUT_HUMAN Deoxyuridine 5-triphosphate nucleotidohydrolase, mitochondrial OS=Homo sapiens OX=9606 GN=DUT PE=1 SV=4	4	4	4	0.0335877	0.228956
Q9NS69	TOM22_HUMAN Mitochondrial import receptor subunit TOM22 homolog OS=Homo sapiens OX=9606 GN=TOMM22 PE=1 SV=3	5	5	5	0.0337248	0.891568
Q9NQC3	RTN4_HUMAN Reticulon-4 OS=Homo sapiens OX=9606 GN=RTN4 PE=1 SV=2	11	11	11	0.0337863	1.99935
Q9BSB4	ATGA1_HUMAN Autophagy-related protein 101 OS=Homo sapiens OX=9606 GN=ATG101 PE=1 SV=1	3	3	3	0.033943	0.421592
Q9HBH5	RDH14_HUMAN Retinol dehydrogenase 14 OS=Homo sapiens OX=9606 GN=RDH14 PE=1 SV=1	10	10	10	0.0340157	1.33435
P28072	PSB6_HUMAN Proteasome subunit beta type-6 OS=Homo sapiens OX=9606 GN=PSMB6 PE=1 SV=4	6	6	6	0.0341484	0.551436
P46020	KPB1_HUMAN Phosphorylase b kinase regulatory subunit alpha, skeletal muscle isoform OS=Homo sapiens OX=9606 GN=PHKA1 PE=1 SV=2	8	8	8	0.0341539	0.768942
O95486	SC24A_HUMAN Protein transport protein Sec24A OS=Homo sapiens OX=9606 GN=SEC24A PE=1 SV=2	5	5	5	0.0341814	0.809703
Q9Y5X3	SNX5_HUMAN Sorting nexin-5 OS=Homo sapiens OX=9606 GN=SNX5 PE=1 SV=1	9	9	9	0.0342997	0.85672
P51151	RAB9A_HUMAN Ras-related protein Rab-9A OS=Homo sapiens OX=9606 GN=RAB9A PE=1 SV=1	4	4	4	0.0345708	2.52387
Q9P0J0	NDUAD_HUMAN NADH dehydrogenase [ubiquinone] 1 alpha subcomplex subunit 13 OS=Homo sapiens OX=9606 GN=NDUFA13 PE=1 SV=3	8	8	7	0.0346984	1.18238
O75874	IDHC_HUMAN Isocitrate dehydrogenase [NADP] cytoplasmic OS=Homo sapiens OX=9606 GN=IDH1 PE=1 SV=2	11	11	11	0.0348185	1.07573
O75643	U520_HUMAN U5 small nuclear ribonucleoprotein 200 kDa helicase OS=Homo sapiens OX=9606 GN=SNRNP200 PE=1 SV=2	71	71	71	0.0350615	0.905778
Q05048	CSTF1_HUMAN Cleavage stimulation factor subunit 1 OS=Homo sapiens OX=9606 GN=CSTF1 PE=1 SV=1	6	6	6	0.0351107	0.758237
O43615	TIM44_HUMAN Mitochondrial import inner membrane translocase subunit TIM44 OS=Homo sapiens OX=9606 GN=TIMM44 PE=1 SV=2	21	21	21	0.0351237	1.21879
Q9Y281	COF2_HUMAN Cofilin-2 OS=Homo sapiens OX=9606 GN=CFL2 PE=1 SV=1	9	5	5	0.0351399	0.876801
P82979	SARNP_HUMAN SAP domain-containing ribonucleoprotein OS=Homo sapiens OX=9606 GN=SARNP PE=1 SV=3	3	3	3	0.0351658	0.840402
Q8IW35	CEP97_HUMAN Centrosomal protein of 97 kDa OS=Homo sapiens OX=9606 GN=CEP97 PE=1 SV=1	8	8	8	0.0351933	0.21436
O43765	SGTA_HUMAN Small glutamine-rich tetratricopeptide repeat-containing protein alpha OS=Homo sapiens OX=9606 GN=SGTA PE=1 SV=1	9	9	9	0.0352614	1.10993
P61962	DCAF7_HUMAN DDB1- and CUL4-associated factor 7 OS=Homo sapiens OX=9606 GN=DCAF7 PE=1 SV=1	6	6	6	0.0353216	0.738584
P26599	PTBP1_HUMAN Polypyrimidine tract-binding protein 1 OS=Homo sapiens OX=9606 GN=PTBP1 PE=1 SV=1	19	19	18	0.035337	0.843842
P54105	ICLN_HUMAN Methylosome subunit pICln OS=Homo sapiens OX=9606 GN=CLNS1A PE=1 SV=1	6	6	6	0.0353427	0.798999
Q14376	GALE_HUMAN UDP-glucose 4-epimerase OS=Homo sapiens OX=9606 GN=GALE PE=1 SV=2	8	8	8	0.0353826	0.771259
Q96PV6	LENG8_HUMAN Leukocyte receptor cluster member 8 OS=Homo sapiens OX=9606 GN=LENG8 PE=1 SV=3	4	4	4	0.0354071	11.7804
O94760	DDAH1_HUMAN N(G),N(G)-dimethylarginine dimethylaminohydrolase 1 OS=Homo sapiens OX=9606 GN=DDAH1 PE=1 SV=3	9	9	9	0.0354528	0.789711
Q8TDQ7	GNPI2_HUMAN Glucosamine-6-phosphate isomerase 2 OS=Homo sapiens OX=9606 GN=GNPDA2 PE=1 SV=1	8	3	3	0.0355059	1.41593
Q92817	EVPL_HUMAN Envoplakin OS=Homo sapiens OX=9606 GN=EVPL PE=1 SV=3	5	5	5	0.0355059	1.69829
Q13642	FHL1_HUMAN Four and a half LIM domains protein 1 OS=Homo sapiens OX=9606 GN=FHL1 PE=1 SV=4	5	5	5	0.0355255	0.626084
O75787	RENR_HUMAN Renin receptor OS=Homo sapiens OX=9606 GN=ATP6AP2 PE=1 SV=2	6	6	6	0.0355353	1.07697
Q07666	KHDR1_HUMAN KH domain-containing, RNA-binding, signal transduction-associated protein 1 OS=Homo sapiens OX=9606 GN=KHDRBS1 PE=1 SV=1	8	8	8	0.0355926	0.760148
P15311	EZRI_HUMAN Ezrin OS=Homo sapiens OX=9606 GN=EZR PE=1 SV=4	28	21	21	0.035623	1.19449
P04062	GLCM_HUMAN Lysosomal acid glucosylceramidase OS=Homo sapiens OX=9606 GN=GBA PE=1 SV=3	8	8	8	0.0356903	0.738272
O15031	PLXB2_HUMAN Plexin-B2 OS=Homo sapiens OX=9606 GN=PLXNB2 PE=1 SV=3	12	12	12	0.0357117	1.34081
Q4V328	GRAP1_HUMAN GRIP1-associated protein 1 OS=Homo sapiens OX=9606 GN=GRIPAP1 PE=1 SV=2	15	15	15	0.0357347	1.18453
P12532	KCRU_HUMAN Creatine kinase U-type, mitochondrial OS=Homo sapiens OX=9606 GN=CKMT1A PE=1 SV=1	8	8	8	0.0357668	1.63078
Q99547	MPH6_HUMAN M-phase phosphoprotein 6 OS=Homo sapiens OX=9606 GN=MPHOSPH6 PE=1 SV=2	2	2	2	0.0357915	0.449739
Q9BWU0	NADAP_HUMAN Kanadaptin OS=Homo sapiens OX=9606 GN=SLC4A1AP PE=1 SV=1	6	6	6	0.0359816	0.640951
P28062	PSB8_HUMAN Proteasome subunit beta type-8 OS=Homo sapiens OX=9606 GN=PSMB8 PE=1 SV=3	2	2	2	0.036151	2.65235
P55957	BID_HUMAN BH3-interacting domain death agonist OS=Homo sapiens OX=9606 GN=BID PE=1 SV=1	4	4	4	0.0361701	1.2476
O95139	NDUB6_HUMAN NADH dehydrogenase [ubiquinone] 1 beta subcomplex subunit 6 OS=Homo sapiens OX=9606 GN=NDUFB6 PE=1 SV=3	3	3	3	0.0364519	1.20591
Q14181	DPOA2_HUMAN DNA polymerase alpha subunit B OS=Homo sapiens OX=9606 GN=POLA2 PE=1 SV=2	4	4	4	0.0365006	0.17759
P14868	SYDC_HUMAN Aspartate--tRNA ligase, cytoplasmic OS=Homo sapiens OX=9606 GN=DARS1 PE=1 SV=2	21	21	21	0.0366598	1.07589
Q9HB07	MYG1_HUMAN UPF0160 protein MYG1, mitochondrial OS=Homo sapiens OX=9606 GN=C12orf10 PE=1 SV=2	9	9	9	0.036686	0.877709
Q9Y5S9	RBM8A_HUMAN RNA-binding protein 8A OS=Homo sapiens OX=9606 GN=RBM8A PE=1 SV=1	6	6	6	0.0368188	0.777823
Q9Y676	RT18B_HUMAN 28S ribosomal protein S18b, mitochondrial OS=Homo sapiens OX=9606 GN=MRPS18B PE=1 SV=1	4	4	4	0.0369318	2.25882
Q9Y2V2	CHSP1_HUMAN Calcium-regulated heat-stable protein 1 OS=Homo sapiens OX=9606 GN=CARHSP1 PE=1 SV=2	2	2	2	0.0369981	0.31879
Q86U38	NOP9_HUMAN Nucleolar protein 9 OS=Homo sapiens OX=9606 GN=NOP9 PE=1 SV=1	9	9	9	0.0370058	0.908188
O15145	ARPC3_HUMAN Actin-related protein 2/3 complex subunit 3 OS=Homo sapiens OX=9606 GN=ARPC3 PE=1 SV=3	5	5	5	0.0371031	1.48853
Q9UPN7	PP6R1_HUMAN Serine/threonine-protein phosphatase 6 regulatory subunit 1 OS=Homo sapiens OX=9606 GN=PPP6R1 PE=1 SV=5	8	8	8	0.0371415	0.761251
Q9Y6D6	BIG1_HUMAN Brefeldin A-inhibited guanine nucleotide-exchange protein 1 OS=Homo sapiens OX=9606 GN=ARFGEF1 PE=1 SV=2	20	20	17	0.0372357	0.733312
P49755	TMEDA_HUMAN Transmembrane emp24 domain-containing protein 10 OS=Homo sapiens OX=9606 GN=TMED10 PE=1 SV=2	8	8	8	0.0373594	1.58027
Q96T76	MMS19_HUMAN MMS19 nucleotide excision repair protein homolog OS=Homo sapiens OX=9606 GN=MMS19 PE=1 SV=2	11	11	11	0.0374412	0.779797
P83876	TXN4A_HUMAN Thioredoxin-like protein 4A OS=Homo sapiens OX=9606 GN=TXNL4A PE=1 SV=1	4	4	4	0.0375215	0.543527
O60231	DHX16_HUMAN Pre-mRNA-splicing factor ATP-dependent RNA helicase DHX16 OS=Homo sapiens OX=9606 GN=DHX16 PE=1 SV=2	11	11	10	0.0375751	0.675367
Q9NWH9	SLTM_HUMAN SAFB-like transcription modulator OS=Homo sapiens OX=9606 GN=SLTM PE=1 SV=2	5	5	5	0.0375976	0.538656
Q16698	DECR_HUMAN 2,4-dienoyl-CoA reductase, mitochondrial OS=Homo sapiens OX=9606 GN=DECR1 PE=1 SV=1	10	10	10	0.0377277	1.32677
Q9P2E3	ZNFX1_HUMAN NFX1-type zinc finger-containing protein 1 OS=Homo sapiens OX=9606 GN=ZNFX1 PE=2 SV=2	6	6	6	0.0377294	1.2064
Q8WVM8	SCFD1_HUMAN Sec1 family domain-containing protein 1 OS=Homo sapiens OX=9606 GN=SCFD1 PE=1 SV=4	22	22	22	0.0377737	1.10149
O95299	NDUAA_HUMAN NADH dehydrogenase [ubiquinone] 1 alpha subcomplex subunit 10, mitochondrial OS=Homo sapiens OX=9606 GN=NDUFA10 PE=1 SV=1	9	9	9	0.0378173	1.30257
Q9BSJ2	GCP2_HUMAN Gamma-tubulin complex component 2 OS=Homo sapiens OX=9606 GN=TUBGCP2 PE=1 SV=2	13	13	13	0.0378355	0.677937
O95202	LETM1_HUMAN Mitochondrial proton/calcium exchanger protein OS=Homo sapiens OX=9606 GN=LETM1 PE=1 SV=1	23	23	23	0.0378774	1.25342
Q6NT55	CP4FN_HUMAN Cytochrome P450 4F22 OS=Homo sapiens OX=9606 GN=CYP4F22 PE=1 SV=1	2	2	2	0.0379612	14.0781
P40121	CAPG_HUMAN Macrophage-capping protein OS=Homo sapiens OX=9606 GN=CAPG PE=1 SV=2	10	10	10	0.0379831	1.18469
O75165	DJC13_HUMAN DnaJ homolog subfamily C member 13 OS=Homo sapiens OX=9606 GN=DNAJC13 PE=1 SV=5	19	19	19	0.0380864	0.858338
Q8WU90	ZC3HF_HUMAN Zinc finger CCCH domain-containing protein 15 OS=Homo sapiens OX=9606 GN=ZC3H15 PE=1 SV=1	10	10	10	0.0381496	0.860886
Q13123	RED_HUMAN Protein Red OS=Homo sapiens OX=9606 GN=IK PE=1 SV=3	11	11	11	0.038264	0.832213
O75312	ZPR1_HUMAN Zinc finger protein ZPR1 OS=Homo sapiens OX=9606 GN=ZPR1 PE=1 SV=1	9	9	9	0.0383619	0.800806
Q9Y5X2	SNX8_HUMAN Sorting nexin-8 OS=Homo sapiens OX=9606 GN=SNX8 PE=1 SV=1	3	3	3	0.0385478	0.320168
O96000	NDUBA_HUMAN NADH dehydrogenase [ubiquinone] 1 beta subcomplex subunit 10 OS=Homo sapiens OX=9606 GN=NDUFB10 PE=1 SV=3	6	6	6	0.0387659	1.45487
Q15393	SF3B3_HUMAN Splicing factor 3B subunit 3 OS=Homo sapiens OX=9606 GN=SF3B3 PE=1 SV=4	33	33	33	0.0388454	1.24595
Q8NBM8	PCYXL_HUMAN Prenylcysteine oxidase-like OS=Homo sapiens OX=9606 GN=PCYOX1L PE=1 SV=2	4	4	4	0.0388669	3.16613
P06280	AGAL_HUMAN Alpha-galactosidase A OS=Homo sapiens OX=9606 GN=GLA PE=1 SV=1	2	2	2	0.0389601	0.359549
P53621	COPA_HUMAN Coatomer subunit alpha OS=Homo sapiens OX=9606 GN=COPA PE=1 SV=2	48	48	48	0.0390427	0.887941
P40855	PEX19_HUMAN Peroxisomal biogenesis factor 19 OS=Homo sapiens OX=9606 GN=PEX19 PE=1 SV=1	10	10	10	0.0391246	0.883038
Q96MF7	NSE2_HUMAN E3 SUMO-protein ligase NSE2 OS=Homo sapiens OX=9606 GN=NSMCE2 PE=1 SV=2	5	5	5	0.0391435	0.558711
P56134	ATPK_HUMAN ATP synthase subunit f, mitochondrial OS=Homo sapiens OX=9606 GN=ATP5MF PE=1 SV=3	4	4	4	0.0392292	2.77201
P08621	RU17_HUMAN U1 small nuclear ribonucleoprotein 70 kDa OS=Homo sapiens OX=9606 GN=SNRNP70 PE=1 SV=2	11	11	11	0.0393831	0.891761
O75396	SC22B_HUMAN Vesicle-trafficking protein SEC22b OS=Homo sapiens OX=9606 GN=SEC22B PE=1 SV=4	6	6	6	0.0394412	1.31119
Q9NX47	MARH5_HUMAN E3 ubiquitin-protein ligase MARCHF5 OS=Homo sapiens OX=9606 GN=MARCHF5 PE=1 SV=1	5	5	5	0.0395066	1.84012
Q86VU5	CMTD1_HUMAN Catechol O-methyltransferase domain-containing protein 1 OS=Homo sapiens OX=9606 GN=COMTD1 PE=1 SV=1	3	3	3	0.0396278	0.239293
Q53T59	H1BP3_HUMAN HCLS1-binding protein 3 OS=Homo sapiens OX=9606 GN=HS1BP3 PE=1 SV=1	3	3	3	0.0397018	2.19086
Q6NVY1	HIBCH_HUMAN 3-hydroxyisobutyryl-CoA hydrolase, mitochondrial OS=Homo sapiens OX=9606 GN=HIBCH PE=1 SV=2	8	8	8	0.0398336	1.2335
Q9NPQ8	RIC8A_HUMAN Synembryn-A OS=Homo sapiens OX=9606 GN=RIC8A PE=1 SV=3	14	14	13	0.0398547	0.714287
Q9UQ80	PA2G4_HUMAN Proliferation-associated protein 2G4 OS=Homo sapiens OX=9606 GN=PA2G4 PE=1 SV=3	19	19	19	0.0399696	0.780138
Q9Y613	FHOD1_HUMAN FH1/FH2 domain-containing protein 1 OS=Homo sapiens OX=9606 GN=FHOD1 PE=1 SV=3	4	4	4	0.0400203	0.568588
O95816	BAG2_HUMAN BAG family molecular chaperone regulator 2 OS=Homo sapiens OX=9606 GN=BAG2 PE=1 SV=1	7	7	7	0.0400645	0.795137
P22681	CBL_HUMAN E3 ubiquitin-protein ligase CBL OS=Homo sapiens OX=9606 GN=CBL PE=1 SV=2	6	6	6	0.0402476	0.67164
Q562R1	ACTBL_HUMAN Beta-actin-like protein 2 OS=Homo sapiens OX=9606 GN=ACTBL2 PE=1 SV=2	6	3	3	0.0403302	3.15837
Q9BRQ6	MIC25_HUMAN MICOS complex subunit MIC25 OS=Homo sapiens OX=9606 GN=CHCHD6 PE=1 SV=1	4	4	4	0.0403692	1.94465
Q8IXT5	RB12B_HUMAN RNA-binding protein 12B OS=Homo sapiens OX=9606 GN=RBM12B PE=1 SV=2	5	5	5	0.0404902	0.573563
Q9UBV2	SE1L1_HUMAN Protein sel-1 homolog 1 OS=Homo sapiens OX=9606 GN=SEL1L PE=1 SV=3	9	9	9	0.0405051	0.825099
Q6DKI1	RL7L_HUMAN 60S ribosomal protein L7-like 1 OS=Homo sapiens OX=9606 GN=RPL7L1 PE=1 SV=2	5	5	5	0.040895	1.19983
P11171	41_HUMAN Protein 4.1 OS=Homo sapiens OX=9606 GN=EPB41 PE=1 SV=4	3	2	2	0.0409082	1.52645
O43617	TPPC3_HUMAN Trafficking protein particle complex subunit 3 OS=Homo sapiens OX=9606 GN=TRAPPC3 PE=1 SV=1	4	4	4	0.0409185	0.64576
Q9BZJ0	CRNL1_HUMAN Crooked neck-like protein 1 OS=Homo sapiens OX=9606 GN=CRNKL1 PE=1 SV=4	8	8	8	0.0410204	0.804116
Q9NUJ1	ABHDA_HUMAN Mycophenolic acid acyl-glucuronide esterase, mitochondrial OS=Homo sapiens OX=9606 GN=ABHD10 PE=1 SV=1	8	8	8	0.0410204	1.21496
Q9Y224	RTRAF_HUMAN RNA transcription, translation and transport factor protein OS=Homo sapiens OX=9606 GN=RTRAF PE=1 SV=1	13	13	13	0.0413171	0.913562
O75027	ABCB7_HUMAN ATP-binding cassette sub-family B member 7, mitochondrial OS=Homo sapiens OX=9606 GN=ABCB7 PE=1 SV=2	6	6	6	0.0413476	1.35317
Q9H0A0	NAT10_HUMAN RNA cytidine acetyltransferase OS=Homo sapiens OX=9606 GN=NAT10 PE=1 SV=2	25	25	25	0.0415824	0.863845
P55011	S12A2_HUMAN Solute carrier family 12 member 2 OS=Homo sapiens OX=9606 GN=SLC12A2 PE=1 SV=1	12	12	12	0.0417023	1.27174
Q9HBI1	PARVB_HUMAN Beta-parvin OS=Homo sapiens OX=9606 GN=PARVB PE=1 SV=1	5	5	5	0.0417898	1.37145
Q9NXV6	CARF_HUMAN CDKN2A-interacting protein OS=Homo sapiens OX=9606 GN=CDKN2AIP PE=1 SV=3	10	10	10	0.0418842	1.24552
P29590	PML_HUMAN Protein PML OS=Homo sapiens OX=9606 GN=PML PE=1 SV=3	9	9	9	0.042063	4.60876
P36639	8ODP_HUMAN 7,8-dihydro-8-oxoguanine triphosphatase OS=Homo sapiens OX=9606 GN=NUDT1 PE=1 SV=3	4	4	4	0.0422182	0.394605
P30043	BLVRB_HUMAN Flavin reductase (NADPH) OS=Homo sapiens OX=9606 GN=BLVRB PE=1 SV=3	10	10	10	0.0422309	0.744943
Q8IY37	DHX37_HUMAN Probable ATP-dependent RNA helicase DHX37 OS=Homo sapiens OX=9606 GN=DHX37 PE=1 SV=1	8	8	8	0.0423916	0.671614
O75815	BCAR3_HUMAN Breast cancer anti-estrogen resistance protein 3 OS=Homo sapiens OX=9606 GN=BCAR3 PE=1 SV=1	12	12	12	0.0425853	0.829537
Q96JJ3	ELMO2_HUMAN Engulfment and cell motility protein 2 OS=Homo sapiens OX=9606 GN=ELMO2 PE=1 SV=2	9	9	9	0.0425922	1.28391
P35241	RADI_HUMAN Radixin OS=Homo sapiens OX=9606 GN=RDX PE=1 SV=1	28	19	19	0.0425991	0.786435
Q9NQP4	PFD4_HUMAN Prefoldin subunit 4 OS=Homo sapiens OX=9606 GN=PFDN4 PE=1 SV=1	4	4	4	0.0427937	1.65717
Q16891	MIC60_HUMAN MICOS complex subunit MIC60 OS=Homo sapiens OX=9606 GN=IMMT PE=1 SV=1	26	26	26	0.0430071	1.18298
Q8N8A6	DDX51_HUMAN ATP-dependent RNA helicase DDX51 OS=Homo sapiens OX=9606 GN=DDX51 PE=1 SV=3	5	5	5	0.0430318	0.738003
O14530	TXND9_HUMAN Thioredoxin domain-containing protein 9 OS=Homo sapiens OX=9606 GN=TXNDC9 PE=1 SV=2	3	3	3	0.0431609	0.389126
Q12974	TP4A2_HUMAN Protein tyrosine phosphatase type IVA 2 OS=Homo sapiens OX=9606 GN=PTP4A2 PE=1 SV=1;sp	4	4	4	0.043441	0.79205
P28288	ABCD3_HUMAN ATP-binding cassette sub-family D member 3 OS=Homo sapiens OX=9606 GN=ABCD3 PE=1 SV=1	8	8	8	0.0434871	1.20491
Q9NVU0	RPC5_HUMAN DNA-directed RNA polymerase III subunit RPC5 OS=Homo sapiens OX=9606 GN=POLR3E PE=1 SV=1	3	3	3	0.0434991	0.469527
Q7Z417	NUFP2_HUMAN Nuclear fragile X mental retardation-interacting protein 2 OS=Homo sapiens OX=9606 GN=NUFIP2 PE=1 SV=1	6	6	6	0.0435392	0.69417
P29084	T2EB_HUMAN Transcription initiation factor IIE subunit beta OS=Homo sapiens OX=9606 GN=GTF2E2 PE=1 SV=1	7	7	7	0.0436647	0.748169
Q8WWM7	ATX2L_HUMAN Ataxin-2-like protein OS=Homo sapiens OX=9606 GN=ATXN2L PE=1 SV=2	15	15	15	0.0437532	0.774725
Q96G03	PGM2_HUMAN Phosphoglucomutase-2 OS=Homo sapiens OX=9606 GN=PGM2 PE=1 SV=4	17	17	17	0.0437966	0.841947
Q9H2U1	DHX36_HUMAN ATP-dependent DNA/RNA helicase DHX36 OS=Homo sapiens OX=9606 GN=DHX36 PE=1 SV=2	22	22	22	0.0438389	0.841334
Q8WTS6	SETD7_HUMAN Histone-lysine N-methyltransferase SETD7 OS=Homo sapiens OX=9606 GN=SETD7 PE=1 SV=1	3	3	3	0.043847	0.31982
Q9Y697	NFS1_HUMAN Cysteine desulfurase, mitochondrial OS=Homo sapiens OX=9606 GN=NFS1 PE=1 SV=3	14	14	14	0.0440464	1.26667
Q0VDG4	SCRN3_HUMAN Secernin-3 OS=Homo sapiens OX=9606 GN=SCRN3 PE=1 SV=1	6	6	6	0.0443731	0.782673
Q7KZ85	SPT6H_HUMAN Transcription elongation factor SPT6 OS=Homo sapiens OX=9606 GN=SUPT6H PE=1 SV=2	17	17	17	0.0445533	0.761885
Q5SY16	NOL9_HUMAN Polynucleotide 5-hydroxyl-kinase NOL9 OS=Homo sapiens OX=9606 GN=NOL9 PE=1 SV=1	13	13	13	0.0446118	0.669256
Q9BT22	ALG1_HUMAN Chitobiosyldiphosphodolichol beta-mannosyltransferase OS=Homo sapiens OX=9606 GN=ALG1 PE=1 SV=2	5	5	5	0.0446632	1.43751
Q9Y5B9	SP16H_HUMAN FACT complex subunit SPT16 OS=Homo sapiens OX=9606 GN=SUPT16H PE=1 SV=1	31	31	31	0.044692	0.790914
O60701	UGDH_HUMAN UDP-glucose 6-dehydrogenase OS=Homo sapiens OX=9606 GN=UGDH PE=1 SV=1	22	22	22	0.0447538	0.832799
Q99543	DNJC2_HUMAN DnaJ homolog subfamily C member 2 OS=Homo sapiens OX=9606 GN=DNAJC2 PE=1 SV=4	10	10	10	0.0449397	0.766597
Q9P0U1	TOM7_HUMAN Mitochondrial import receptor subunit TOM7 homolog OS=Homo sapiens OX=9606 GN=TOMM7 PE=1 SV=1	2	2	2	0.0450588	1.84918
P41091	IF2G_HUMAN Eukaryotic translation initiation factor 2 subunit 3 OS=Homo sapiens OX=9606 GN=EIF2S3 PE=1 SV=3;sp	14	14	14	0.0452251	0.903097
Q7RTP6	MICA3_HUMAN [F-actin]-monooxygenase MICAL3 OS=Homo sapiens OX=9606 GN=MICAL3 PE=1 SV=2;sp	2	2	2	0.0452971	0.647778
O75940	SPF30_HUMAN Survival of motor neuron-related-splicing factor 30 OS=Homo sapiens OX=9606 GN=SMNDC1 PE=1 SV=1	3	3	3	0.0455628	0.453914
P54646	AAPK2_HUMAN 5-AMP-activated protein kinase catalytic subunit alpha-2 OS=Homo sapiens OX=9606 GN=PRKAA2 PE=1 SV=2	9	5	5	0.0456583	0.322104
Q9BW92	SYTM_HUMAN Threonine--tRNA ligase, mitochondrial OS=Homo sapiens OX=9606 GN=TARS2 PE=1 SV=1	9	9	9	0.0457973	2.39244
Q9UKL0	RCOR1_HUMAN REST corepressor 1 OS=Homo sapiens OX=9606 GN=RCOR1 PE=1 SV=2	7	7	5	0.0458058	0.799988
Q8N668	COMD1_HUMAN COMM domain-containing protein 1 OS=Homo sapiens OX=9606 GN=COMMD1 PE=1 SV=1	3	3	3	0.04581	0.41945
Q12996	CSTF3_HUMAN Cleavage stimulation factor subunit 3 OS=Homo sapiens OX=9606 GN=CSTF3 PE=1 SV=1	12	12	12	0.0460045	1.09379
O75175	CNOT3_HUMAN CCR4-NOT transcription complex subunit 3 OS=Homo sapiens OX=9606 GN=CNOT3 PE=1 SV=1	4	4	4	0.0460066	1.16007
P17544	ATF7_HUMAN Cyclic AMP-dependent transcription factor ATF-7 OS=Homo sapiens OX=9606 GN=ATF7 PE=1 SV=2;sp	2	2	2	0.0460861	0.554541
Q8ND76	CCNY_HUMAN Cyclin-Y OS=Homo sapiens OX=9606 GN=CCNY PE=1 SV=2	4	4	4	0.046118	1.57119
P21283	VATC1_HUMAN V-type proton ATPase subunit C 1 OS=Homo sapiens OX=9606 GN=ATP6V1C1 PE=1 SV=4	12	12	11	0.0462775	1.15281
Q14677	EPN4_HUMAN Clathrin interactor 1 OS=Homo sapiens OX=9606 GN=CLINT1 PE=1 SV=1	16	16	16	0.0462807	0.854332
P43007	SATT_HUMAN Neutral amino acid transporter A OS=Homo sapiens OX=9606 GN=SLC1A4 PE=1 SV=1	3	3	3	0.0463831	0.5137
P62906	RL10A_HUMAN 60S ribosomal protein L10a OS=Homo sapiens OX=9606 GN=RPL10A PE=1 SV=2	9	9	9	0.0464601	0.909079
P17612	KAPCA_HUMAN cAMP-dependent protein kinase catalytic subunit alpha OS=Homo sapiens OX=9606 GN=PRKACA PE=1 SV=2	9	9	3	0.0464783	1.20298
P21397	AOFA_HUMAN Amine oxidase [flavin-containing] A OS=Homo sapiens OX=9606 GN=MAOA PE=1 SV=1	2	2	2	0.0466412	2.51251
Q13144	EI2BE_HUMAN Translation initiation factor eIF-2B subunit epsilon OS=Homo sapiens OX=9606 GN=EIF2B5 PE=1 SV=3	13	13	13	0.0466563	0.784213
Q9BXB5	OSB10_HUMAN Oxysterol-binding protein-related protein 10 OS=Homo sapiens OX=9606 GN=OSBPL10 PE=1 SV=2	6	6	6	0.0466595	1.60017
Q15019	SEPT2_HUMAN Septin-2 OS=Homo sapiens OX=9606 GN=SEPTIN2 PE=1 SV=1	12	12	12	0.0467757	0.828247
O43143	DHX15_HUMAN Pre-mRNA-splicing factor ATP-dependent RNA helicase DHX15 OS=Homo sapiens OX=9606 GN=DHX15 PE=1 SV=2	27	27	27	0.0469602	1.07751
Q5JSZ5	PRC2B_HUMAN Protein PRRC2B OS=Homo sapiens OX=9606 GN=PRRC2B PE=1 SV=2	5	5	5	0.0469883	1.47431
Q96C36	P5CR2_HUMAN Pyrroline-5-carboxylate reductase 2 OS=Homo sapiens OX=9606 GN=PYCR2 PE=1 SV=1	6	5	5	0.0470035	0.663961
Q9BYD3	RM04_HUMAN 39S ribosomal protein L4, mitochondrial OS=Homo sapiens OX=9606 GN=MRPL4 PE=1 SV=1	8	8	8	0.047037	1.21964
Q13630	FCL_HUMAN GDP-L-fucose synthase OS=Homo sapiens OX=9606 GN=TSTA3 PE=1 SV=1	7	7	7	0.0470414	0.740045
Q9BZE1	RM37_HUMAN 39S ribosomal protein L37, mitochondrial OS=Homo sapiens OX=9606 GN=MRPL37 PE=1 SV=2	7	7	7	0.0471259	1.22761
P14927	QCR7_HUMAN Cytochrome b-c1 complex subunit 7 OS=Homo sapiens OX=9606 GN=UQCRB PE=1 SV=2	3	3	3	0.047177	2.73106
Q8N1I0	DOCK4_HUMAN Dedicator of cytokinesis protein 4 OS=Homo sapiens OX=9606 GN=DOCK4 PE=1 SV=3	13	13	12	0.0472324	0.725028
P15170	ERF3A_HUMAN Eukaryotic peptide chain release factor GTP-binding subunit ERF3A OS=Homo sapiens OX=9606 GN=GSPT1 PE=1 SV=1	19	19	10	0.0473173	1.20484
Q9UN86	G3BP2_HUMAN Ras GTPase-activating protein-binding protein 2 OS=Homo sapiens OX=9606 GN=G3BP2 PE=1 SV=2	10	9	9	0.0474275	0.874268
P49756	RBM25_HUMAN RNA-binding protein 25 OS=Homo sapiens OX=9606 GN=RBM25 PE=1 SV=3	15	15	15	0.0475259	0.837543
P42338	PK3CB_HUMAN Phosphatidylinositol 4,5-bisphosphate 3-kinase catalytic subunit beta isoform OS=Homo sapiens OX=9606 GN=PIK3CB PE=1 SV=1	3	3	3	0.0475445	0.518946
Q92896	GSLG1_HUMAN Golgi apparatus protein 1 OS=Homo sapiens OX=9606 GN=GLG1 PE=1 SV=2	11	11	11	0.0475478	1.68551
Q9HAV7	GRPE1_HUMAN GrpE protein homolog 1, mitochondrial OS=Homo sapiens OX=9606 GN=GRPEL1 PE=1 SV=2	10	10	10	0.0479546	0.860277
P37108	SRP14_HUMAN Signal recognition particle 14 kDa protein OS=Homo sapiens OX=9606 GN=SRP14 PE=1 SV=2	3	3	3	0.0479778	1.61198
A6NIH7	U119B_HUMAN Protein unc-119 homolog B OS=Homo sapiens OX=9606 GN=UNC119B PE=1 SV=1	5	5	5	0.0480098	0.466196
P63162	RSMN_HUMAN Small nuclear ribonucleoprotein-associated protein N OS=Homo sapiens OX=9606 GN=SNRPN PE=1 SV=1;sp	7	7	7	0.0480629	1.22724
Q99700	ATX2_HUMAN Ataxin-2 OS=Homo sapiens OX=9606 GN=ATXN2 PE=1 SV=2	10	10	10	0.048227	0.781012
Q9Y394	DHRS7_HUMAN Dehydrogenase/reductase SDR family member 7 OS=Homo sapiens OX=9606 GN=DHRS7 PE=1 SV=1	7	7	7	0.0482392	1.42532
Q14527	HLTF_HUMAN Helicase-like transcription factor OS=Homo sapiens OX=9606 GN=HLTF PE=1 SV=2	13	13	13	0.0484328	0.886393
Q9UEW8	STK39_HUMAN STE20/SPS1-related proline-alanine-rich protein kinase OS=Homo sapiens OX=9606 GN=STK39 PE=1 SV=3	11	9	9	0.0486004	1.07402
P46199	IF2M_HUMAN Translation initiation factor IF-2, mitochondrial OS=Homo sapiens OX=9606 GN=MTIF2 PE=1 SV=2	6	6	6	0.0487528	1.65509
P16144	ITB4_HUMAN Integrin beta-4 OS=Homo sapiens OX=9606 GN=ITGB4 PE=1 SV=5	40	40	40	0.0491111	1.15956
O43491	E41L2_HUMAN Band 4.1-like protein 2 OS=Homo sapiens OX=9606 GN=EPB41L2 PE=1 SV=1	19	19	17	0.0491734	0.778429
Q8NC51	PAIRB_HUMAN Plasminogen activator inhibitor 1 RNA-binding protein OS=Homo sapiens OX=9606 GN=SERBP1 PE=1 SV=2	19	19	19	0.0492629	0.871888
Q9NRX1	PNO1_HUMAN RNA-binding protein PNO1 OS=Homo sapiens OX=9606 GN=PNO1 PE=1 SV=1	6	6	6	0.0492697	0.817592
O14802	RPC1_HUMAN DNA-directed RNA polymerase III subunit RPC1 OS=Homo sapiens OX=9606 GN=POLR3A PE=1 SV=2	9	9	9	0.0494311	0.848668
P51580	TPMT_HUMAN Thiopurine S-methyltransferase OS=Homo sapiens OX=9606 GN=TPMT PE=1 SV=1	5	5	5	0.0494481	1.55354
P30041	PRDX6_HUMAN Peroxiredoxin-6 OS=Homo sapiens OX=9606 GN=PRDX6 PE=1 SV=3	19	19	19	0.0494948	1.15597
O75489	NDUS3_HUMAN NADH dehydrogenase [ubiquinone] iron-sulfur protein 3, mitochondrial OS=Homo sapiens OX=9606 GN=NDUFS3 PE=1 SV=1	8	8	8	0.0498253	1.17396
P46776	RL27A_HUMAN 60S ribosomal protein L27a OS=Homo sapiens OX=9606 GN=RPL27A PE=1 SV=2	5	5	5	0.0499241	0.526506
Q13445	TMED1_HUMAN Transmembrane emp24 domain-containing protein 1 OS=Homo sapiens OX=9606 GN=TMED1 PE=1 SV=1	4	4	4	0.0499252	1.51918
P50991	TCPD_HUMAN T-complex protein 1 subunit delta OS=Homo sapiens OX=9606 GN=CCT4 PE=1 SV=4	22	22	22	0.0499402	1.22271
Q16629	SRSF7_HUMAN Serine/arginine-rich splicing factor 7 OS=Homo sapiens OX=9606 GN=SRSF7 PE=1 SV=1	6	6	5	0.0499459	1.28574
Q53GQ0	DHB12_HUMAN Very-long-chain 3-oxoacyl-CoA reductase OS=Homo sapiens OX=9606 GN=HSD17B12 PE=1 SV=2	11	11	11	0.0500472	0.843603
P12931	SRC_HUMAN Proto-oncogene tyrosine-protein kinase Src OS=Homo sapiens OX=9606 GN=SRC PE=1 SV=3	12	12	10	0.0501499	0.774629
O75828	CBR3_HUMAN Carbonyl reductase [NADPH] 3 OS=Homo sapiens OX=9606 GN=CBR3 PE=1 SV=3	7	5	5	0.0505964	0.770704
Q99614	TTC1_HUMAN Tetratricopeptide repeat protein 1 OS=Homo sapiens OX=9606 GN=TTC1 PE=1 SV=1	10	10	10	0.0506687	0.794966
Q9BYN8	RT26_HUMAN 28S ribosomal protein S26, mitochondrial OS=Homo sapiens OX=9606 GN=MRPS26 PE=1 SV=1	2	2	2	0.0506932	2.76429
Q14141	SEPT6_HUMAN Septin-6 OS=Homo sapiens OX=9606 GN=SEPTIN6 PE=1 SV=4	10	6	6	0.0507096	0.844689
O95782	AP2A1_HUMAN AP-2 complex subunit alpha-1 OS=Homo sapiens OX=9606 GN=AP2A1 PE=1 SV=3	31	31	26	0.0507668	0.928678
P62917	RL8_HUMAN 60S ribosomal protein L8 OS=Homo sapiens OX=9606 GN=RPL8 PE=1 SV=2	8	8	8	0.0508768	0.741713
Q6VMQ6	MCAF1_HUMAN Activating transcription factor 7-interacting protein 1 OS=Homo sapiens OX=9606 GN=ATF7IP PE=1 SV=3	5	5	5	0.0508909	0.378029
P50748	KNTC1_HUMAN Kinetochore-associated protein 1 OS=Homo sapiens OX=9606 GN=KNTC1 PE=1 SV=1	9	9	9	0.0510611	0.488205
P14923	PLAK_HUMAN Junction plakoglobin OS=Homo sapiens OX=9606 GN=JUP PE=1 SV=3	10	8	8	0.0510611	0.569359
Q15398	DLGP5_HUMAN Disks large-associated protein 5 OS=Homo sapiens OX=9606 GN=DLGAP5 PE=1 SV=2	5	5	5	0.0510658	0.483521
Q99439	CNN2_HUMAN Calponin-2 OS=Homo sapiens OX=9606 GN=CNN2 PE=1 SV=4	5	5	4	0.0512743	0.63154
O95881	TXD12_HUMAN Thioredoxin domain-containing protein 12 OS=Homo sapiens OX=9606 GN=TXNDC12 PE=1 SV=1	2	2	2	0.0513429	0.270971
Q68E01	INT3_HUMAN Integrator complex subunit 3 OS=Homo sapiens OX=9606 GN=INTS3 PE=1 SV=1	11	11	11	0.0517059	0.778646
Q04760	LGUL_HUMAN Lactoylglutathione lyase OS=Homo sapiens OX=9606 GN=GLO1 PE=1 SV=4	8	8	8	0.0517535	1.48179
Q86T03	PP4P1_HUMAN Type 1 phosphatidylinositol 4,5-bisphosphate 4-phosphatase OS=Homo sapiens OX=9606 GN=PIP4P1 PE=1 SV=1	4	4	4	0.0519027	2.33901
Q01968	OCRL_HUMAN Inositol polyphosphate 5-phosphatase OCRL OS=Homo sapiens OX=9606 GN=OCRL PE=1 SV=3	5	5	5	0.0519469	0.755652
P61019	RAB2A_HUMAN Ras-related protein Rab-2A OS=Homo sapiens OX=9606 GN=RAB2A PE=1 SV=1	8	8	3	0.0520571	1.41984
P07384	CAN1_HUMAN Calpain-1 catalytic subunit OS=Homo sapiens OX=9606 GN=CAPN1 PE=1 SV=1	24	24	24	0.0521147	1.60955
Q9HCD5	NCOA5_HUMAN Nuclear receptor coactivator 5 OS=Homo sapiens OX=9606 GN=NCOA5 PE=1 SV=2	8	8	8	0.0521171	0.539621
Q08AF3	SLFN5_HUMAN Schlafen family member 5 OS=Homo sapiens OX=9606 GN=SLFN5 PE=1 SV=1	9	9	9	0.0521243	3.26581
Q96B97	SH3K1_HUMAN SH3 domain-containing kinase-binding protein 1 OS=Homo sapiens OX=9606 GN=SH3KBP1 PE=1 SV=2	13	13	13	0.0521327	0.806136
Q9NZN8	CNOT2_HUMAN CCR4-NOT transcription complex subunit 2 OS=Homo sapiens OX=9606 GN=CNOT2 PE=1 SV=1	4	4	4	0.0521855	2.82713
O60830	TI17B_HUMAN Mitochondrial import inner membrane translocase subunit Tim17-B OS=Homo sapiens OX=9606 GN=TIMM17B PE=1 SV=1	4	4	4	0.0522264	1.2531
Q15645	PCH2_HUMAN Pachytene checkpoint protein 2 homolog OS=Homo sapiens OX=9606 GN=TRIP13 PE=1 SV=2	12	12	12	0.0522649	0.824962
P49257	LMAN1_HUMAN Protein ERGIC-53 OS=Homo sapiens OX=9606 GN=LMAN1 PE=1 SV=2	13	13	12	0.0523962	0.7926
Q15528	MED22_HUMAN Mediator of RNA polymerase II transcription subunit 22 OS=Homo sapiens OX=9606 GN=MED22 PE=1 SV=2	2	2	2	0.0526975	0.780185
Q9BY32	ITPA_HUMAN Inosine triphosphate pyrophosphatase OS=Homo sapiens OX=9606 GN=ITPA PE=1 SV=2	7	7	7	0.0530432	0.890621
Q9UBW8	CSN7A_HUMAN COP9 signalosome complex subunit 7a OS=Homo sapiens OX=9606 GN=COPS7A PE=1 SV=1	6	6	6	0.0531276	0.261432
P48637	GSHB_HUMAN Glutathione synthetase OS=Homo sapiens OX=9606 GN=GSS PE=1 SV=1	13	13	13	0.0532599	1.45638
Q9Y221	NIP7_HUMAN 60S ribosome subunit biogenesis protein NIP7 homolog OS=Homo sapiens OX=9606 GN=NIP7 PE=1 SV=1	5	5	5	0.0532868	0.78127
P31942	HNRH3_HUMAN Heterogeneous nuclear ribonucleoprotein H3 OS=Homo sapiens OX=9606 GN=HNRNPH3 PE=1 SV=2	8	8	8	0.0532942	0.832872
P11021	BIP_HUMAN Endoplasmic reticulum chaperone BiP OS=Homo sapiens OX=9606 GN=HSPA5 PE=1 SV=2	34	33	33	0.0535242	1.07901
Q9GZN8	CT027_HUMAN UPF0687 protein C20orf27 OS=Homo sapiens OX=9606 GN=C20orf27 PE=1 SV=3	6	6	6	0.0535797	0.579501
P27487	DPP4_HUMAN Dipeptidyl peptidase 4 OS=Homo sapiens OX=9606 GN=DPP4 PE=1 SV=2	13	13	13	0.0535846	1.23682
Q8IY81	SPB1_HUMAN pre-rRNA 2-O-ribose RNA methyltransferase FTSJ3 OS=Homo sapiens OX=9606 GN=FTSJ3 PE=1 SV=2	16	16	16	0.053629	1.19749
P48449	ERG7_HUMAN Lanosterol synthase OS=Homo sapiens OX=9606 GN=LSS PE=1 SV=1	13	13	13	0.053697	1.36314
P12429	ANXA3_HUMAN Annexin A3 OS=Homo sapiens OX=9606 GN=ANXA3 PE=1 SV=3	11	11	11	0.0540132	1.152
P04818	TYSY_HUMAN Thymidylate synthase OS=Homo sapiens OX=9606 GN=TYMS PE=1 SV=3	6	6	6	0.0540854	0.714233
Q13895	BYST_HUMAN Bystin OS=Homo sapiens OX=9606 GN=BYSL PE=1 SV=3	8	8	8	0.0540991	0.864184
Q8WWI1	LMO7_HUMAN LIM domain only protein 7 OS=Homo sapiens OX=9606 GN=LMO7 PE=1 SV=3	26	26	26	0.0541016	1.19094
P00367	DHE3_HUMAN Glutamate dehydrogenase 1, mitochondrial OS=Homo sapiens OX=9606 GN=GLUD1 PE=1 SV=2;sp	21	21	21	0.0542613	0.896273
Q9NQX3	GEPH_HUMAN Gephyrin OS=Homo sapiens OX=9606 GN=GPHN PE=1 SV=1	11	11	11	0.054305	0.634639
Q8NHQ9	DDX55_HUMAN ATP-dependent RNA helicase DDX55 OS=Homo sapiens OX=9606 GN=DDX55 PE=1 SV=3	5	5	5	0.0543788	0.724507
P15144	AMPN_HUMAN Aminopeptidase N OS=Homo sapiens OX=9606 GN=ANPEP PE=1 SV=4	21	21	21	0.0543814	0.839095
Q9BVP2	GNL3_HUMAN Guanine nucleotide-binding protein-like 3 OS=Homo sapiens OX=9606 GN=GNL3 PE=1 SV=2	12	12	12	0.0544064	1.37263
O43683	BUB1_HUMAN Mitotic checkpoint serine/threonine-protein kinase BUB1 OS=Homo sapiens OX=9606 GN=BUB1 PE=1 SV=1	2	2	2	0.0546223	0.688369
Q96A65	EXOC4_HUMAN Exocyst complex component 4 OS=Homo sapiens OX=9606 GN=EXOC4 PE=1 SV=1	19	19	19	0.0546903	0.833401
Q8IYS2	K2013_HUMAN Uncharacterized protein KIAA2013 OS=Homo sapiens OX=9606 GN=KIAA2013 PE=1 SV=1	4	4	4	0.0547558	0.424395
Q96CW5	GCP3_HUMAN Gamma-tubulin complex component 3 OS=Homo sapiens OX=9606 GN=TUBGCP3 PE=1 SV=2	6	6	6	0.0548391	0.506638
Q96IF1	AJUBA_HUMAN LIM domain-containing protein ajuba OS=Homo sapiens OX=9606 GN=AJUBA PE=1 SV=1	3	3	3	0.054877	0.327787
Q969X5	ERGI1_HUMAN Endoplasmic reticulum-Golgi intermediate compartment protein 1 OS=Homo sapiens OX=9606 GN=ERGIC1 PE=1 SV=1	5	5	5	0.0550478	1.17672
O60888	CUTA_HUMAN Protein CutA OS=Homo sapiens OX=9606 GN=CUTA PE=1 SV=2	4	4	4	0.055386	0.756815
Q9Y597	KCTD3_HUMAN BTB/POZ domain-containing protein KCTD3 OS=Homo sapiens OX=9606 GN=KCTD3 PE=1 SV=2	3	3	3	0.0554217	1.30709
Q9UI26	IPO11_HUMAN Importin-11 OS=Homo sapiens OX=9606 GN=IPO11 PE=1 SV=1	9	9	9	0.0555354	0.735225
Q6P6C2	ALKB5_HUMAN RNA demethylase ALKBH5 OS=Homo sapiens OX=9606 GN=ALKBH5 PE=1 SV=2	3	3	3	0.0556122	0.496268
P50213	IDH3A_HUMAN Isocitrate dehydrogenase [NAD] subunit alpha, mitochondrial OS=Homo sapiens OX=9606 GN=IDH3A PE=1 SV=1	8	8	8	0.0556212	1.36232
P55786	PSA_HUMAN Puromycin-sensitive aminopeptidase OS=Homo sapiens OX=9606 GN=NPEPPS PE=1 SV=2	35	35	35	0.0557519	1.08757
Q14157	UBP2L_HUMAN Ubiquitin-associated protein 2-like OS=Homo sapiens OX=9606 GN=UBAP2L PE=1 SV=2	18	18	18	0.0558522	0.866287
P61163	ACTZ_HUMAN Alpha-centractin OS=Homo sapiens OX=9606 GN=ACTR1A PE=1 SV=1	12	12	7	0.0559049	0.838594
P26583	HMGB2_HUMAN High mobility group protein B2 OS=Homo sapiens OX=9606 GN=HMGB2 PE=1 SV=2	8	6	6	0.0561332	1.06993
O60879	DIAP2_HUMAN Protein diaphanous homolog 2 OS=Homo sapiens OX=9606 GN=DIAPH2 PE=1 SV=1	12	12	12	0.0562095	1.20722
P63167	DYL1_HUMAN Dynein light chain 1, cytoplasmic OS=Homo sapiens OX=9606 GN=DYNLL1 PE=1 SV=1	3	3	1	0.0564495	0.823888
Q14203	DCTN1_HUMAN Dynactin subunit 1 OS=Homo sapiens OX=9606 GN=DCTN1 PE=1 SV=3	38	38	38	0.0565366	0.842813
Q63ZY3	KANK2_HUMAN KN motif and ankyrin repeat domain-containing protein 2 OS=Homo sapiens OX=9606 GN=KANK2 PE=1 SV=1	10	10	10	0.05671	0.828906
Q9ULA0	DNPEP_HUMAN Aspartyl aminopeptidase OS=Homo sapiens OX=9606 GN=DNPEP PE=1 SV=1	8	8	8	0.0568329	1.3536
Q96T37	RBM15_HUMAN RNA-binding protein 15 OS=Homo sapiens OX=9606 GN=RBM15 PE=1 SV=2	7	7	7	0.0568617	0.78786
Q96B23	CR025_HUMAN Uncharacterized protein C18orf25 OS=Homo sapiens OX=9606 GN=C18orf25 PE=1 SV=3	2	2	2	0.0569298	0.658937
P84098	RL19_HUMAN 60S ribosomal protein L19 OS=Homo sapiens OX=9606 GN=RPL19 PE=1 SV=1	5	5	5	0.0570453	0.852438
P54577	SYYC_HUMAN Tyrosine--tRNA ligase, cytoplasmic OS=Homo sapiens OX=9606 GN=YARS1 PE=1 SV=4	25	25	25	0.0570571	0.89711
P78362	SRPK2_HUMAN SRSF protein kinase 2 OS=Homo sapiens OX=9606 GN=SRPK2 PE=1 SV=3	5	3	3	0.0571531	0.544437
Q9BPW8	NIPS1_HUMAN Protein NipSnap homolog 1 OS=Homo sapiens OX=9606 GN=NIPSNAP1 PE=1 SV=1	8	8	8	0.0571939	1.58621
Q15257	PTPA_HUMAN Serine/threonine-protein phosphatase 2A activator OS=Homo sapiens OX=9606 GN=PTPA PE=1 SV=3	11	11	11	0.0573231	1.2827
P68366	TBA4A_HUMAN Tubulin alpha-4A chain OS=Homo sapiens OX=9606 GN=TUBA4A PE=1 SV=1	20	3	3	0.0574037	3.01091
Q08209	PP2BA_HUMAN Serine/threonine-protein phosphatase 2B catalytic subunit alpha isoform OS=Homo sapiens OX=9606 GN=PPP3CA PE=1 SV=1	10	10	6	0.0574169	1.23652
Q9H3S7	PTN23_HUMAN Tyrosine-protein phosphatase non-receptor type 23 OS=Homo sapiens OX=9606 GN=PTPN23 PE=1 SV=1	13	13	13	0.0577484	1.21285
P30519	HMOX2_HUMAN Heme oxygenase 2 OS=Homo sapiens OX=9606 GN=HMOX2 PE=1 SV=2	12	12	12	0.0578003	1.1241
P40227	TCPZ_HUMAN T-complex protein 1 subunit zeta OS=Homo sapiens OX=9606 GN=CCT6A PE=1 SV=3	21	21	18	0.0578642	0.801071
Q96P11	NSUN5_HUMAN Probable 28S rRNA (cytosine-C(5))-methyltransferase OS=Homo sapiens OX=9606 GN=NSUN5 PE=1 SV=2	2	2	2	0.058055	0.534667
Q8IV08	PLD3_HUMAN 5-3 exonuclease PLD3 OS=Homo sapiens OX=9606 GN=PLD3 PE=1 SV=1	3	3	3	0.0580751	1.68729
O00165	HAX1_HUMAN HCLS1-associated protein X-1 OS=Homo sapiens OX=9606 GN=HAX1 PE=1 SV=2	5	5	5	0.0580845	1.72521
Q9NRL3	STRN4_HUMAN Striatin-4 OS=Homo sapiens OX=9606 GN=STRN4 PE=1 SV=2	4	3	3	0.0583109	0.471343
Q4G0F5	VP26B_HUMAN Vacuolar protein sorting-associated protein 26B OS=Homo sapiens OX=9606 GN=VPS26B PE=1 SV=2	6	6	6	0.0583459	0.715009
Q15018	ABRX2_HUMAN BRISC complex subunit Abraxas 2 OS=Homo sapiens OX=9606 GN=ABRAXAS2 PE=1 SV=2	3	3	3	0.0583741	0.804513
P49591	SYSC_HUMAN Serine--tRNA ligase, cytoplasmic OS=Homo sapiens OX=9606 GN=SARS1 PE=1 SV=3	21	21	21	0.0584709	0.823631
O14976	GAK_HUMAN Cyclin-G-associated kinase OS=Homo sapiens OX=9606 GN=GAK PE=1 SV=2	12	12	12	0.0585639	0.734098
O95777	LSM8_HUMAN U6 snRNA-associated Sm-like protein LSm8 OS=Homo sapiens OX=9606 GN=LSM8 PE=1 SV=3	4	4	4	0.0586543	0.679575
O96007	MOC2B_HUMAN Molybdopterin synthase catalytic subunit OS=Homo sapiens OX=9606 GN=MOCS2 PE=1 SV=1	4	4	4	0.0588559	0.438276
Q9BXS5	AP1M1_HUMAN AP-1 complex subunit mu-1 OS=Homo sapiens OX=9606 GN=AP1M1 PE=1 SV=3	13	13	13	0.0589196	1.1504
Q96FW1	OTUB1_HUMAN Ubiquitin thioesterase OTUB1 OS=Homo sapiens OX=9606 GN=OTUB1 PE=1 SV=2	10	10	9	0.0589223	0.857737
Q15418	KS6A1_HUMAN Ribosomal protein S6 kinase alpha-1 OS=Homo sapiens OX=9606 GN=RPS6KA1 PE=1 SV=2	20	20	16	0.0589278	0.861578
P34913	HYES_HUMAN Bifunctional epoxide hydrolase 2 OS=Homo sapiens OX=9606 GN=EPHX2 PE=1 SV=2	5	5	5	0.0591071	3.8531
Q15437	SC23B_HUMAN Protein transport protein Sec23B OS=Homo sapiens OX=9606 GN=SEC23B PE=1 SV=2	29	29	26	0.0591099	0.88781
P53985	MOT1_HUMAN Monocarboxylate transporter 1 OS=Homo sapiens OX=9606 GN=SLC16A1 PE=1 SV=3	6	6	6	0.0596678	0.785206
Q6NZY4	ZCHC8_HUMAN Zinc finger CCHC domain-containing protein 8 OS=Homo sapiens OX=9606 GN=ZCCHC8 PE=1 SV=2	5	5	5	0.0597159	0.649779
Q12797	ASPH_HUMAN Aspartyl/asparaginyl beta-hydroxylase OS=Homo sapiens OX=9606 GN=ASPH PE=1 SV=3	16	16	16	0.0597998	1.1693
P07339	CATD_HUMAN Cathepsin D OS=Homo sapiens OX=9606 GN=CTSD PE=1 SV=1	9	9	9	0.0599018	0.845741
O43772	MCAT_HUMAN Mitochondrial carnitine/acylcarnitine carrier protein OS=Homo sapiens OX=9606 GN=SLC25A20 PE=1 SV=1	4	4	4	0.060399	2.64042
Q12768	WASC5_HUMAN WASH complex subunit 5 OS=Homo sapiens OX=9606 GN=WASHC5 PE=1 SV=1	18	18	18	0.060562	0.890622
Q9H4L4	SENP3_HUMAN Sentrin-specific protease 3 OS=Homo sapiens OX=9606 GN=SENP3 PE=1 SV=2	7	7	7	0.0607939	2.0849
Q12983	BNIP3_HUMAN BCL2/adenovirus E1B 19 kDa protein-interacting protein 3 OS=Homo sapiens OX=9606 GN=BNIP3 PE=1 SV=3	3	3	3	0.0608065	0.740639
Q9BSC4	NOL10_HUMAN Nucleolar protein 10 OS=Homo sapiens OX=9606 GN=NOL10 PE=1 SV=1	9	9	9	0.0608401	0.861001
O43819	SCO2_HUMAN Protein SCO2 homolog, mitochondrial OS=Homo sapiens OX=9606 GN=SCO2 PE=1 SV=3	3	3	3	0.0608429	2.05603
Q9Y3B2	EXOS1_HUMAN Exosome complex component CSL4 OS=Homo sapiens OX=9606 GN=EXOSC1 PE=1 SV=1	3	3	3	0.060986	0.473981
O75592	MYCB2_HUMAN E3 ubiquitin-protein ligase MYCBP2 OS=Homo sapiens OX=9606 GN=MYCBP2 PE=1 SV=4	7	7	7	0.0610169	1.42986
Q70E73	RAPH1_HUMAN Ras-associated and pleckstrin homology domains-containing protein 1 OS=Homo sapiens OX=9606 GN=RAPH1 PE=1 SV=3	5	5	5	0.0610928	1.79543
Q8IZP0	ABI1_HUMAN Abl interactor 1 OS=Homo sapiens OX=9606 GN=ABI1 PE=1 SV=4	7	7	6	0.061204	1.31909
Q07020	RL18_HUMAN 60S ribosomal protein L18 OS=Homo sapiens OX=9606 GN=RPL18 PE=1 SV=2	7	7	7	0.0615049	1.57626
P56556	NDUA6_HUMAN NADH dehydrogenase [ubiquinone] 1 alpha subcomplex subunit 6 OS=Homo sapiens OX=9606 GN=NDUFA6 PE=1 SV=4	3	3	3	0.0615474	0.7234
O14880	MGST3_HUMAN Microsomal glutathione S-transferase 3 OS=Homo sapiens OX=9606 GN=MGST3 PE=1 SV=1	5	5	5	0.0615659	0.783836
Q15363	TMED2_HUMAN Transmembrane emp24 domain-containing protein 2 OS=Homo sapiens OX=9606 GN=TMED2 PE=1 SV=1	6	6	6	0.0616169	1.14413
Q13769	THOC5_HUMAN THO complex subunit 5 homolog OS=Homo sapiens OX=9606 GN=THOC5 PE=1 SV=2	6	6	6	0.0617234	0.667463
Q96ER9	MITOK_HUMAN Mitochondrial potassium channel OS=Homo sapiens OX=9606 GN=CCDC51 PE=1 SV=2	7	7	7	0.0617433	1.87512
P26641	EF1G_HUMAN Elongation factor 1-gamma OS=Homo sapiens OX=9606 GN=EEF1G PE=1 SV=3	21	21	21	0.0617817	0.917616
P13804	ETFA_HUMAN Electron transfer flavoprotein subunit alpha, mitochondrial OS=Homo sapiens OX=9606 GN=ETFA PE=1 SV=1	12	12	12	0.0618458	1.11139
O00459	P85B_HUMAN Phosphatidylinositol 3-kinase regulatory subunit beta OS=Homo sapiens OX=9606 GN=PIK3R2 PE=1 SV=2	6	6	6	0.0619783	2.19124
Q13049	TRI32_HUMAN E3 ubiquitin-protein ligase TRIM32 OS=Homo sapiens OX=9606 GN=TRIM32 PE=1 SV=2	2	2	2	0.0620269	0.526235
Q9NPH0	PPA6_HUMAN Lysophosphatidic acid phosphatase type 6 OS=Homo sapiens OX=9606 GN=ACP6 PE=1 SV=3	9	9	9	0.0620983	1.37162
Q96K17	BT3L4_HUMAN Transcription factor BTF3 homolog 4 OS=Homo sapiens OX=9606 GN=BTF3L4 PE=1 SV=1	7	7	7	0.0623161	0.837962
Q96RP9	EFGM_HUMAN Elongation factor G, mitochondrial OS=Homo sapiens OX=9606 GN=GFM1 PE=1 SV=2	18	18	18	0.0623893	0.797135
Q9UKJ3	GPTC8_HUMAN G patch domain-containing protein 8 OS=Homo sapiens OX=9606 GN=GPATCH8 PE=1 SV=2	9	9	9	0.062464	0.793561
P62913	RL11_HUMAN 60S ribosomal protein L11 OS=Homo sapiens OX=9606 GN=RPL11 PE=1 SV=2	7	7	7	0.0625706	0.870838
Q8NF37	PCAT1_HUMAN Lysophosphatidylcholine acyltransferase 1 OS=Homo sapiens OX=9606 GN=LPCAT1 PE=1 SV=2	8	8	8	0.0628058	1.27384
A6NHL2	TBAL3_HUMAN Tubulin alpha chain-like 3 OS=Homo sapiens OX=9606 GN=TUBAL3 PE=1 SV=2	4	1	1	0.0629941	5.46803
P61313	RL15_HUMAN 60S ribosomal protein L15 OS=Homo sapiens OX=9606 GN=RPL15 PE=1 SV=2	8	8	8	0.0630173	0.655233
P35580	MYH10_HUMAN Myosin-10 OS=Homo sapiens OX=9606 GN=MYH10 PE=1 SV=3	32	19	19	0.0630246	0.774972
Q7L1Q6	BZW1_HUMAN Basic leucine zipper and W2 domain-containing protein 1 OS=Homo sapiens OX=9606 GN=BZW1 PE=1 SV=1	8	8	8	0.063058	0.859464
Q12972	PP1R8_HUMAN Nuclear inhibitor of protein phosphatase 1 OS=Homo sapiens OX=9606 GN=PPP1R8 PE=1 SV=2	8	8	8	0.0630812	0.804703
O60711	LPXN_HUMAN Leupaxin OS=Homo sapiens OX=9606 GN=LPXN PE=1 SV=1	6	6	6	0.0630957	1.3993
O00264	PGRC1_HUMAN Membrane-associated progesterone receptor component 1 OS=Homo sapiens OX=9606 GN=PGRMC1 PE=1 SV=3	8	8	8	0.0631713	1.23182
Q5BKZ1	ZN326_HUMAN DBIRD complex subunit ZNF326 OS=Homo sapiens OX=9606 GN=ZNF326 PE=1 SV=2	18	18	18	0.063199	0.896241
Q58A45	PAN3_HUMAN PAN2-PAN3 deadenylation complex subunit PAN3 OS=Homo sapiens OX=9606 GN=PAN3 PE=1 SV=3	2	2	2	0.0632295	0.614729
Q16774	KGUA_HUMAN Guanylate kinase OS=Homo sapiens OX=9606 GN=GUK1 PE=1 SV=2	5	5	4	0.0633636	0.62254
Q12824	SNF5_HUMAN SWI/SNF-related matrix-associated actin-dependent regulator of chromatin subfamily B member 1 OS=Homo sapiens OX=9606 GN=SMARCB1 PE=1 SV=2	5	5	5	0.0634878	0.795395
Q5T200	ZC3HD_HUMAN Zinc finger CCCH domain-containing protein 13 OS=Homo sapiens OX=9606 GN=ZC3H13 PE=1 SV=1	2	2	2	0.0635009	0.71891
P41240	CSK_HUMAN Tyrosine-protein kinase CSK OS=Homo sapiens OX=9606 GN=CSK PE=1 SV=1	9	9	9	0.0635463	0.852046
O95372	LYPA2_HUMAN Acyl-protein thioesterase 2 OS=Homo sapiens OX=9606 GN=LYPLA2 PE=1 SV=1	5	5	5	0.0636151	0.643512
O15084	ANR28_HUMAN Serine/threonine-protein phosphatase 6 regulatory ankyrin repeat subunit A OS=Homo sapiens OX=9606 GN=ANKRD28 PE=1 SV=5	5	5	4	0.0638102	1.47121
Q9BTW9	TBCD_HUMAN Tubulin-specific chaperone D OS=Homo sapiens OX=9606 GN=TBCD PE=1 SV=2	21	21	21	0.0638587	0.883071
P48739	PIPNB_HUMAN Phosphatidylinositol transfer protein beta isoform OS=Homo sapiens OX=9606 GN=PITPNB PE=1 SV=2	12	12	12	0.0638705	0.86799
Q9BQ61	TRIR_HUMAN Telomerase RNA component interacting RNase OS=Homo sapiens OX=9606 GN=TRIR PE=1 SV=1	2	2	2	0.0641564	2.40191
Q86VS8	HOOK3_HUMAN Protein Hook homolog 3 OS=Homo sapiens OX=9606 GN=HOOK3 PE=1 SV=2	3	3	3	0.0642407	1.86258
P41236	IPP2_HUMAN Protein phosphatase inhibitor 2 OS=Homo sapiens OX=9606 GN=PPP1R2 PE=1 SV=2;sp	9	9	9	0.0643117	0.872356
P55039	DRG2_HUMAN Developmentally-regulated GTP-binding protein 2 OS=Homo sapiens OX=9606 GN=DRG2 PE=1 SV=1	9	9	9	0.0646472	1.13176
O75534	CSDE1_HUMAN Cold shock domain-containing protein E1 OS=Homo sapiens OX=9606 GN=CSDE1 PE=1 SV=2	22	22	22	0.0650085	0.881876
Q9NPI6	DCP1A_HUMAN mRNA-decapping enzyme 1A OS=Homo sapiens OX=9606 GN=DCP1A PE=1 SV=3	3	3	3	0.0652634	0.559685
Q14684	RRP1B_HUMAN Ribosomal RNA processing protein 1 homolog B OS=Homo sapiens OX=9606 GN=RRP1B PE=1 SV=3	7	7	7	0.0654184	0.704015
P61981	1433G_HUMAN 14-3-3 protein gamma OS=Homo sapiens OX=9606 GN=YWHAG PE=1 SV=2	16	13	13	0.0655073	0.857631
Q9H1P3	OSBL2_HUMAN Oxysterol-binding protein-related protein 2 OS=Homo sapiens OX=9606 GN=OSBPL2 PE=1 SV=1	2	2	2	0.0655209	1.42618
P49441	INPP_HUMAN Inositol polyphosphate 1-phosphatase OS=Homo sapiens OX=9606 GN=INPP1 PE=1 SV=1	4	4	4	0.0655556	3.41158
P09661	RU2A_HUMAN U2 small nuclear ribonucleoprotein A OS=Homo sapiens OX=9606 GN=SNRPA1 PE=1 SV=2	7	7	7	0.0656175	0.914303
P85037	FOXK1_HUMAN Forkhead box protein K1 OS=Homo sapiens OX=9606 GN=FOXK1 PE=1 SV=1	5	5	4	0.0656584	0.572971
Q9NRZ9	HELLS_HUMAN Lymphoid-specific helicase OS=Homo sapiens OX=9606 GN=HELLS PE=1 SV=1	5	5	5	0.0656825	0.209369
Q9UET6	TRM7_HUMAN Putative tRNA (cytidine(32)/guanosine(34)-2-O)-methyltransferase OS=Homo sapiens OX=9606 GN=FTSJ1 PE=1 SV=2	2	2	2	0.0657189	2.32162
Q9Y5V3	MAGD1_HUMAN Melanoma-associated antigen D1 OS=Homo sapiens OX=9606 GN=MAGED1 PE=1 SV=3	7	6	6	0.0658719	0.673977
Q9BYD2	RM09_HUMAN 39S ribosomal protein L9, mitochondrial OS=Homo sapiens OX=9606 GN=MRPL9 PE=1 SV=2	3	3	3	0.0659857	1.6584
P15586	GNS_HUMAN N-acetylglucosamine-6-sulfatase OS=Homo sapiens OX=9606 GN=GNS PE=1 SV=3	7	7	7	0.066077	3.57234
Q96E29	MTEF3_HUMAN Transcription termination factor 3, mitochondrial OS=Homo sapiens OX=9606 GN=MTERF3 PE=1 SV=2	2	2	2	0.0664523	0.439931
P03915	NU5M_HUMAN NADH-ubiquinone oxidoreductase chain 5 OS=Homo sapiens OX=9606 GN=MT-ND5 PE=1 SV=2	3	3	3	0.0665856	1.53365
Q6DD87	ZN787_HUMAN Zinc finger protein 787 OS=Homo sapiens OX=9606 GN=ZNF787 PE=1 SV=4	4	4	4	0.066604	0.675805
O75818	RPP40_HUMAN Ribonuclease P protein subunit p40 OS=Homo sapiens OX=9606 GN=RPP40 PE=1 SV=3	7	7	7	0.066607	0.786119
O43818	U3IP2_HUMAN U3 small nucleolar RNA-interacting protein 2 OS=Homo sapiens OX=9606 GN=RRP9 PE=1 SV=1	9	9	9	0.0666208	0.691159
Q8TD19	NEK9_HUMAN Serine/threonine-protein kinase Nek9 OS=Homo sapiens OX=9606 GN=NEK9 PE=1 SV=2	11	11	11	0.0666884	1.33524
Q7L7V1	DHX32_HUMAN Putative pre-mRNA-splicing factor ATP-dependent RNA helicase DHX32 OS=Homo sapiens OX=9606 GN=DHX32 PE=1 SV=1	3	3	3	0.0668021	1.8951
Q9NRY6	PLS3_HUMAN Phospholipid scramblase 3 OS=Homo sapiens OX=9606 GN=PLSCR3 PE=1 SV=2	4	4	4	0.0668852	2.24006
Q9HD26	GOPC_HUMAN Golgi-associated PDZ and coiled-coil motif-containing protein OS=Homo sapiens OX=9606 GN=GOPC PE=1 SV=1	5	5	5	0.0670934	0.724796
Q9BRP1	PDD2L_HUMAN Programmed cell death protein 2-like OS=Homo sapiens OX=9606 GN=PDCD2L PE=1 SV=1	4	4	4	0.0673163	0.529593
P30711	GSTT1_HUMAN Glutathione S-transferase theta-1 OS=Homo sapiens OX=9606 GN=GSTT1 PE=1 SV=4	4	4	4	0.0675274	2.035
O75368	SH3L1_HUMAN SH3 domain-binding glutamic acid-rich-like protein OS=Homo sapiens OX=9606 GN=SH3BGRL PE=1 SV=1	6	6	6	0.0675352	0.708444
O94903	PLPHP_HUMAN Pyridoxal phosphate homeostasis protein OS=Homo sapiens OX=9606 GN=PLPBP PE=1 SV=1	6	6	6	0.0678141	0.688475
Q9BRF8	CPPED_HUMAN Serine/threonine-protein phosphatase CPPED1 OS=Homo sapiens OX=9606 GN=CPPED1 PE=1 SV=3	5	5	5	0.0681208	2.52099
Q14318	FKBP8_HUMAN Peptidyl-prolyl cis-trans isomerase FKBP8 OS=Homo sapiens OX=9606 GN=FKBP8 PE=1 SV=2	6	6	6	0.0681632	1.23968
Q13439	GOGA4_HUMAN Golgin subfamily A member 4 OS=Homo sapiens OX=9606 GN=GOLGA4 PE=1 SV=1	22	22	22	0.0681868	0.8409
O00461	GOLI4_HUMAN Golgi integral membrane protein 4 OS=Homo sapiens OX=9606 GN=GOLIM4 PE=1 SV=1	8	8	8	0.06827	0.889101
Q5VZ89	DEN4C_HUMAN DENN domain-containing protein 4C OS=Homo sapiens OX=9606 GN=DENND4C PE=1 SV=3	3	3	3	0.0686341	1.61274
Q9BUR5	MIC26_HUMAN MICOS complex subunit MIC26 OS=Homo sapiens OX=9606 GN=APOO PE=1 SV=1	4	4	4	0.0687876	0.424848
Q16134	ETFD_HUMAN Electron transfer flavoprotein-ubiquinone oxidoreductase, mitochondrial OS=Homo sapiens OX=9606 GN=ETFDH PE=1 SV=2	6	6	6	0.0688272	1.39833
Q96GX9	MTNB_HUMAN Methylthioribulose-1-phosphate dehydratase OS=Homo sapiens OX=9606 GN=APIP PE=1 SV=1	5	5	5	0.0692309	0.838066
Q8IWE2	NXP20_HUMAN Protein NOXP20 OS=Homo sapiens OX=9606 GN=FAM114A1 PE=1 SV=2	9	9	9	0.0692421	0.785536
P26440	IVD_HUMAN Isovaleryl-CoA dehydrogenase, mitochondrial OS=Homo sapiens OX=9606 GN=IVD PE=1 SV=2	6	6	6	0.0694576	1.25139
Q8TDN6	BRX1_HUMAN Ribosome biogenesis protein BRX1 homolog OS=Homo sapiens OX=9606 GN=BRIX1 PE=1 SV=2	12	12	12	0.0696434	0.760609
Q8TAE8	G45IP_HUMAN Growth arrest and DNA damage-inducible proteins-interacting protein 1 OS=Homo sapiens OX=9606 GN=GADD45GIP1 PE=1 SV=1	7	7	7	0.0696819	1.38939
Q9UBT2	SAE2_HUMAN SUMO-activating enzyme subunit 2 OS=Homo sapiens OX=9606 GN=UBA2 PE=1 SV=2	17	17	17	0.0697638	1.39031
P05141	ADT2_HUMAN ADP/ATP translocase 2 OS=Homo sapiens OX=9606 GN=SLC25A5 PE=1 SV=7	11	11	8	0.0699423	1.25297
P20839	IMDH1_HUMAN Inosine-5-monophosphate dehydrogenase 1 OS=Homo sapiens OX=9606 GN=IMPDH1 PE=1 SV=2	8	7	7	0.0700777	0.362027
O00139	KIF2A_HUMAN Kinesin-like protein KIF2A OS=Homo sapiens OX=9606 GN=KIF2A PE=1 SV=3	10	10	9	0.0701956	1.20358
Q8TEQ6	GEMI5_HUMAN Gem-associated protein 5 OS=Homo sapiens OX=9606 GN=GEMIN5 PE=1 SV=3	32	32	32	0.0702587	0.902752
Q3ZCQ8	TIM50_HUMAN Mitochondrial import inner membrane translocase subunit TIM50 OS=Homo sapiens OX=9606 GN=TIMM50 PE=1 SV=2	5	5	5	0.0706513	0.874826
Q9Y5M8	SRPRB_HUMAN Signal recognition particle receptor subunit beta OS=Homo sapiens OX=9606 GN=SRPRB PE=1 SV=3	12	12	12	0.0707734	0.913607
Q14694	UBP10_HUMAN Ubiquitin carboxyl-terminal hydrolase 10 OS=Homo sapiens OX=9606 GN=USP10 PE=1 SV=2	9	9	9	0.0707815	0.783639
Q12788	TBL3_HUMAN Transducin beta-like protein 3 OS=Homo sapiens OX=9606 GN=TBL3 PE=1 SV=2	23	23	23	0.0710264	0.736224
P22059	OSBP1_HUMAN Oxysterol-binding protein 1 OS=Homo sapiens OX=9606 GN=OSBP PE=1 SV=1	17	17	16	0.0710313	1.12422
Q9H7E9	CH033_HUMAN UPF0488 protein C8orf33 OS=Homo sapiens OX=9606 GN=C8orf33 PE=1 SV=1	5	5	5	0.0712656	0.34931
Q9P258	RCC2_HUMAN Protein RCC2 OS=Homo sapiens OX=9606 GN=RCC2 PE=1 SV=2	13	13	13	0.0714019	0.838384
P60228	EIF3E_HUMAN Eukaryotic translation initiation factor 3 subunit E OS=Homo sapiens OX=9606 GN=EIF3E PE=1 SV=1	17	17	17	0.071499	0.857044
P23258	TBG1_HUMAN Tubulin gamma-1 chain OS=Homo sapiens OX=9606 GN=TUBG1 PE=1 SV=2;sp	14	14	14	0.071611	0.786474
Q8IWA0	WDR75_HUMAN WD repeat-containing protein 75 OS=Homo sapiens OX=9606 GN=WDR75 PE=1 SV=1	11	11	11	0.0716473	1.13573
P21399	ACOC_HUMAN Cytoplasmic aconitate hydratase OS=Homo sapiens OX=9606 GN=ACO1 PE=1 SV=3	16	16	16	0.071677	1.20049
Q9UNF0	PACN2_HUMAN Protein kinase C and casein kinase substrate in neurons protein 2 OS=Homo sapiens OX=9606 GN=PACSIN2 PE=1 SV=2	7	7	7	0.0717117	1.24505
Q9UHW5	GPN3_HUMAN GPN-loop GTPase 3 OS=Homo sapiens OX=9606 GN=GPN3 PE=1 SV=2	3	3	3	0.0717662	0.301297
P0DPB6	RPAC2_HUMAN DNA-directed RNA polymerases I and III subunit RPAC2 OS=Homo sapiens OX=9606 GN=POLR1D PE=1 SV=1	2	2	2	0.0718108	0.417336
Q9H0W9	CK054_HUMAN Ester hydrolase C11orf54 OS=Homo sapiens OX=9606 GN=C11orf54 PE=1 SV=1	4	4	4	0.071925	2.64939
Q9Y2Z0	SGT1_HUMAN Protein SGT1 homolog OS=Homo sapiens OX=9606 GN=SUGT1 PE=1 SV=3	9	9	9	0.0719399	0.440804
P19838	NFKB1_HUMAN Nuclear factor NF-kappa-B p105 subunit OS=Homo sapiens OX=9606 GN=NFKB1 PE=1 SV=2	7	7	7	0.0723686	0.718954
Q96FQ6	S10AG_HUMAN Protein S100-A16 OS=Homo sapiens OX=9606 GN=S100A16 PE=1 SV=1	7	7	7	0.0724703	0.828171
O95232	LC7L3_HUMAN Luc7-like protein 3 OS=Homo sapiens OX=9606 GN=LUC7L3 PE=1 SV=2	10	10	9	0.0730029	0.877712
Q96LJ7	DHRS1_HUMAN Dehydrogenase/reductase SDR family member 1 OS=Homo sapiens OX=9606 GN=DHRS1 PE=1 SV=1	5	5	5	0.0734903	1.26686
P84095	RHOG_HUMAN Rho-related GTP-binding protein RhoG OS=Homo sapiens OX=9606 GN=RHOG PE=1 SV=1	7	7	7	0.0736852	1.32139
P52926	HMGA2_HUMAN High mobility group protein HMGI-C OS=Homo sapiens OX=9606 GN=HMGA2 PE=1 SV=1	4	4	4	0.0736953	1.19006
O94788	AL1A2_HUMAN Retinal dehydrogenase 2 OS=Homo sapiens OX=9606 GN=ALDH1A2 PE=1 SV=3	4	3	3	0.073697	0.662892
P57764	GSDMD_HUMAN Gasdermin-D OS=Homo sapiens OX=9606 GN=GSDMD PE=1 SV=1	9	9	9	0.0737106	1.33209
Q96A35	RM24_HUMAN 39S ribosomal protein L24, mitochondrial OS=Homo sapiens OX=9606 GN=MRPL24 PE=1 SV=1	3	3	3	0.0737174	2.66403
Q13464	ROCK1_HUMAN Rho-associated protein kinase 1 OS=Homo sapiens OX=9606 GN=ROCK1 PE=1 SV=1	15	12	12	0.0741191	0.821961
O15400	STX7_HUMAN Syntaxin-7 OS=Homo sapiens OX=9606 GN=STX7 PE=1 SV=4	6	6	5	0.0743995	2.72758
O60936	NOL3_HUMAN Nucleolar protein 3 OS=Homo sapiens OX=9606 GN=NOL3 PE=1 SV=2	5	5	5	0.0746363	0.727397
P22087	FBRL_HUMAN rRNA 2-O-methyltransferase fibrillarin OS=Homo sapiens OX=9606 GN=FBL PE=1 SV=2	14	14	12	0.0748842	0.862196
P17931	LEG3_HUMAN Galectin-3 OS=Homo sapiens OX=9606 GN=LGALS3 PE=1 SV=5	4	4	4	0.0751433	0.54838
P53701	CCHL_HUMAN Cytochrome c-type heme lyase OS=Homo sapiens OX=9606 GN=HCCS PE=1 SV=1	11	11	11	0.0754345	1.30414
P06703	S10A6_HUMAN Protein S100-A6 OS=Homo sapiens OX=9606 GN=S100A6 PE=1 SV=1	4	4	4	0.0757147	0.58353
Q9Y6B6	SAR1B_HUMAN GTP-binding protein SAR1b OS=Homo sapiens OX=9606 GN=SAR1B PE=1 SV=1	10	6	6	0.0758193	0.876451
Q6NYC1	JMJD6_HUMAN Bifunctional arginine demethylase and lysyl-hydroxylase JMJD6 OS=Homo sapiens OX=9606 GN=JMJD6 PE=1 SV=1	12	12	12	0.076243	1.17399
Q5JPH6	SYEM_HUMAN Probable glutamate--tRNA ligase, mitochondrial OS=Homo sapiens OX=9606 GN=EARS2 PE=1 SV=2	4	4	4	0.0762939	2.29824
Q5SSJ5	HP1B3_HUMAN Heterochromatin protein 1-binding protein 3 OS=Homo sapiens OX=9606 GN=HP1BP3 PE=1 SV=1	11	11	11	0.0764012	0.842391
P48681	NEST_HUMAN Nestin OS=Homo sapiens OX=9606 GN=NES PE=1 SV=2	50	50	50	0.0764135	0.869345
Q96PU5	NED4L_HUMAN E3 ubiquitin-protein ligase NEDD4-like OS=Homo sapiens OX=9606 GN=NEDD4L PE=1 SV=2	5	5	4	0.0768529	0.517089
Q9UKF6	CPSF3_HUMAN Cleavage and polyadenylation specificity factor subunit 3 OS=Homo sapiens OX=9606 GN=CPSF3 PE=1 SV=1	10	10	10	0.0769662	0.802393
O95571	ETHE1_HUMAN Persulfide dioxygenase ETHE1, mitochondrial OS=Homo sapiens OX=9606 GN=ETHE1 PE=1 SV=2	3	3	3	0.077062	0.408772
Q9UI30	TR112_HUMAN Multifunctional methyltransferase subunit TRM112-like protein OS=Homo sapiens OX=9606 GN=TRMT112 PE=1 SV=1	4	4	4	0.0772396	0.331353
Q96D15	RCN3_HUMAN Reticulocalbin-3 OS=Homo sapiens OX=9606 GN=RCN3 PE=1 SV=1	7	7	7	0.0772752	1.18709
P18124	RL7_HUMAN 60S ribosomal protein L7 OS=Homo sapiens OX=9606 GN=RPL7 PE=1 SV=1	12	12	12	0.0776265	0.813948
Q14166	TTL12_HUMAN Tubulin--tyrosine ligase-like protein 12 OS=Homo sapiens OX=9606 GN=TTLL12 PE=1 SV=2	20	20	20	0.0777571	1.14918
Q9HBM0	VEZA_HUMAN Vezatin OS=Homo sapiens OX=9606 GN=VEZT PE=1 SV=3	6	6	6	0.0786865	1.42212
P49189	AL9A1_HUMAN 4-trimethylaminobutyraldehyde dehydrogenase OS=Homo sapiens OX=9606 GN=ALDH9A1 PE=1 SV=3	14	14	14	0.0787028	0.772983
O95260	ATE1_HUMAN Arginyl-tRNA--protein transferase 1 OS=Homo sapiens OX=9606 GN=ATE1 PE=1 SV=2	2	2	2	0.07873	0.539354
P07942	LAMB1_HUMAN Laminin subunit beta-1 OS=Homo sapiens OX=9606 GN=LAMB1 PE=1 SV=2	13	13	13	0.078946	0.77479
P00338	LDHA_HUMAN L-lactate dehydrogenase A chain OS=Homo sapiens OX=9606 GN=LDHA PE=1 SV=2	26	26	25	0.079026	0.894683
Q9H8V3	ECT2_HUMAN Protein ECT2 OS=Homo sapiens OX=9606 GN=ECT2 PE=1 SV=4	3	3	3	0.0790642	0.42187
Q9HD45	TM9S3_HUMAN Transmembrane 9 superfamily member 3 OS=Homo sapiens OX=9606 GN=TM9SF3 PE=1 SV=2	5	5	5	0.0792045	1.30722
P50502	F10A1_HUMAN Hsc70-interacting protein OS=Homo sapiens OX=9606 GN=ST13 PE=1 SV=2;sp	6	6	6	0.0794164	1.13751
Q96N67	DOCK7_HUMAN Dedicator of cytokinesis protein 7 OS=Homo sapiens OX=9606 GN=DOCK7 PE=1 SV=4	14	14	13	0.0797664	0.843152
O43237	DC1L2_HUMAN Cytoplasmic dynein 1 light intermediate chain 2 OS=Homo sapiens OX=9606 GN=DYNC1LI2 PE=1 SV=1	17	17	16	0.0798896	1.16639
Q96TC7	RMD3_HUMAN Regulator of microtubule dynamics protein 3 OS=Homo sapiens OX=9606 GN=RMDN3 PE=1 SV=2	5	5	5	0.0799098	1.32415
P61221	ABCE1_HUMAN ATP-binding cassette sub-family E member 1 OS=Homo sapiens OX=9606 GN=ABCE1 PE=1 SV=1	21	21	21	0.0799595	0.917267
P60709	ACTB_HUMAN Actin, cytoplasmic 1 OS=Homo sapiens OX=9606 GN=ACTB PE=1 SV=1	20	1	1	0.0800037	1.85475
O95166	GBRAP_HUMAN Gamma-aminobutyric acid receptor-associated protein OS=Homo sapiens OX=9606 GN=GABARAP PE=1 SV=1;sp	2	2	2	0.0801069	0.379515
Q29RF7	PDS5A_HUMAN Sister chromatid cohesion protein PDS5 homolog A OS=Homo sapiens OX=9606 GN=PDS5A PE=1 SV=1	24	24	21	0.0803637	0.868881
Q6GYQ0	RGPA1_HUMAN Ral GTPase-activating protein subunit alpha-1 OS=Homo sapiens OX=9606 GN=RALGAPA1 PE=1 SV=1	3	3	3	0.0804989	0.665579
Q96EB6	SIR1_HUMAN NAD-dependent protein deacetylase sirtuin-1 OS=Homo sapiens OX=9606 GN=SIRT1 PE=1 SV=2	4	4	4	0.0805582	0.499619
Q9NRR5	UBQL4_HUMAN Ubiquilin-4 OS=Homo sapiens OX=9606 GN=UBQLN4 PE=1 SV=2	14	14	11	0.0806845	0.755532
P49721	PSB2_HUMAN Proteasome subunit beta type-2 OS=Homo sapiens OX=9606 GN=PSMB2 PE=1 SV=1	11	11	11	0.0806919	1.16494
Q9Y2Y0	AR2BP_HUMAN ADP-ribosylation factor-like protein 2-binding protein OS=Homo sapiens OX=9606 GN=ARL2BP PE=1 SV=1	5	5	5	0.0809469	1.20031
O43390	HNRPR_HUMAN Heterogeneous nuclear ribonucleoprotein R OS=Homo sapiens OX=9606 GN=HNRNPR PE=1 SV=1	21	19	18	0.0812232	1.20112
Q9Y4B6	DCAF1_HUMAN DDB1- and CUL4-associated factor 1 OS=Homo sapiens OX=9606 GN=DCAF1 PE=1 SV=3	9	9	9	0.0812625	1.81698
O75116	ROCK2_HUMAN Rho-associated protein kinase 2 OS=Homo sapiens OX=9606 GN=ROCK2 PE=1 SV=4	23	23	20	0.0812831	1.18631
P48200	IREB2_HUMAN Iron-responsive element-binding protein 2 OS=Homo sapiens OX=9606 GN=IREB2 PE=1 SV=4	7	7	7	0.0816376	1.50049
Q92544	TM9S4_HUMAN Transmembrane 9 superfamily member 4 OS=Homo sapiens OX=9606 GN=TM9SF4 PE=1 SV=2	6	6	6	0.0819464	1.27204
Q7Z4W1	DCXR_HUMAN L-xylulose reductase OS=Homo sapiens OX=9606 GN=DCXR PE=1 SV=2	5	5	5	0.082003	0.827038
Q96CU9	FXRD1_HUMAN FAD-dependent oxidoreductase domain-containing protein 1 OS=Homo sapiens OX=9606 GN=FOXRED1 PE=1 SV=2	6	6	6	0.0820352	0.864229
P09001	RM03_HUMAN 39S ribosomal protein L3, mitochondrial OS=Homo sapiens OX=9606 GN=MRPL3 PE=1 SV=1	4	4	4	0.0821618	0.604251
Q9P287	BCCIP_HUMAN BRCA2 and CDKN1A-interacting protein OS=Homo sapiens OX=9606 GN=BCCIP PE=1 SV=1	7	7	7	0.0827313	0.784571
P53041	PPP5_HUMAN Serine/threonine-protein phosphatase 5 OS=Homo sapiens OX=9606 GN=PPP5C PE=1 SV=1	10	10	10	0.0830998	1.13755
P62910	RL32_HUMAN 60S ribosomal protein L32 OS=Homo sapiens OX=9606 GN=RPL32 PE=1 SV=2	7	7	7	0.0834584	0.704984
Q9BTT0	AN32E_HUMAN Acidic leucine-rich nuclear phosphoprotein 32 family member E OS=Homo sapiens OX=9606 GN=ANP32E PE=1 SV=1	7	7	7	0.0836912	1.12373
O00148	DX39A_HUMAN ATP-dependent RNA helicase DDX39A OS=Homo sapiens OX=9606 GN=DDX39A PE=1 SV=2	22	22	14	0.0839093	0.888104
Q53H12	AGK_HUMAN Acylglycerol kinase, mitochondrial OS=Homo sapiens OX=9606 GN=AGK PE=1 SV=2	5	5	5	0.0840717	0.835272
P82675	RT05_HUMAN 28S ribosomal protein S5, mitochondrial OS=Homo sapiens OX=9606 GN=MRPS5 PE=1 SV=2	3	3	3	0.0841608	0.69296
Q9GZZ1	NAA50_HUMAN N-alpha-acetyltransferase 50 OS=Homo sapiens OX=9606 GN=NAA50 PE=1 SV=1	11	11	11	0.0843141	0.783387
P30419	NMT1_HUMAN Glycylpeptide N-tetradecanoyltransferase 1 OS=Homo sapiens OX=9606 GN=NMT1 PE=1 SV=2	17	17	14	0.0843451	0.896748
Q9H1E5	TMX4_HUMAN Thioredoxin-related transmembrane protein 4 OS=Homo sapiens OX=9606 GN=TMX4 PE=1 SV=1	5	5	5	0.0845941	2.09807
[truncated: 1,998 more rows]
