# Supplementary material for: METTL1 promotes tumorigenesis through tRNA-derived fragment biogenesis in prostate cancer
Source: Mol Cancer. 2023 Jul 29;22:119. doi: 10.1186/s12943-023-01809-8 (PMC10386714; doi:10.1186/s12943-023-01809-8)
Supplement: Supplementary file 17 — Additional file 17: Supplementary Table S8. Correlation of differentially expressed mRNAs and newly synthesized proteins in WT and METTL1 KO PC3 cells. [file 12943_2023_1809_MOESM17_ESM.xlsx]

## Sheet: Array_prot 
Supplementary table S8: correlation of differentially expressed mRNAs and newly synthesized proteins in WT and METTL1 KO PC3 cells
prot	SYMBOL	logFC	P.Value	log2FC_prot	pval_prot	Correlation
A4_HUMAN	APP	0.188274	0.0144138	0.877866	0.0019574	SC
ABLM3_HUMAN	ABLIM3	0.469744	4.63e-05	1.82973	0.0133466	SC
ACBP_HUMAN	DBI	-0.208679	0.00990409	-0.938935	0.0294951	SC
AGR2_HUMAN	AGR2	-1.25564	9.38e-08	-0.371795	0.00562639	SC
AKA12_HUMAN	AKAP12	0.723311	4.8e-06	2.22005	8.08e-05	SC
AKAP2_HUMAN	AKAP2	0.534377	0.000190685	1.21392	0.00108981	SC
BCAR1_HUMAN	BCAR1	0.497091	0.000177681	1.21806	0.0402643	SC
BICD2_HUMAN	BICD2	0.297611	0.00890156	1.52699	0.0339211	SC
C2D1A_HUMAN	CC2D1A	0.193937	0.0307558	0.798957	0.020463	SC
CBR1_HUMAN	CBR1	0.399911	0.000204116	1.2274	0.0384858	SC
CDCP1_HUMAN	CDCP1	0.528625	2.24e-05	1.53814	0.0152943	SC
CDK4_HUMAN	CDK4	-0.259158	0.00453864	-1.33589	0.019808	SC
CE170_HUMAN	CEP170	0.276731	0.00286989	0.436813	0.0115934	SC
CG050_HUMAN	C7orf50	-0.224494	0.0233128	-1.80927	0.0254577	SC
CHM1B_HUMAN	CHMP1B	0.283466	0.0027096	0.838206	0.0102854	SC
CHP1_HUMAN	CHP1	0.292886	0.00484367	0.840649	0.0436234	SC
COPB2_HUMAN	COPB2	-0.294022	0.00212345	-0.799036	0.0231921	SC
CSRP1_HUMAN	CSRP1	-0.230691	0.0141513	-1.49219	0.0376695	SC
CTNB1_HUMAN	CTNNB1	0.416859	0.000249756	0.268892	0.018384	SC
DREB_HUMAN	DBN1	0.210636	0.0253621	0.3323	0.0352055	SC
DSC3_HUMAN	DSC3	-0.408003	0.000247377	-0.46141	0.00982494	SC
EPCR_HUMAN	PROCR	0.193728	0.0248399	1.44572	0.0358451	SC
ETFB_HUMAN	ETFB	-0.259571	0.00375826	-0.155293	0.040119	SC
FA50A_HUMAN	FAM50A	0.176218	0.025454	0.465757	0.0136902	SC
FHL2_HUMAN	FHL2	0.208386	0.0303278	0.894501	0.0051187	SC
GEPH_HUMAN	GPHN	0.398085	0.00148973	1.16304	0.0462189	SC
GFPT1_HUMAN	GFPT1	-0.25852	0.0124487	-2.27724	0.0409836	SC
HGS_HUMAN	HGS	0.225511	0.0138388	0.398604	0.014284	SC
HNRH2_HUMAN	HNRNPH2	0.245803	0.00710935	0.418353	0.0474963	SC
ID1_HUMAN	ID1	-0.622076	8.01e-06	-1.30857	0.000191787	SC
IPYR_HUMAN	PPA1	0.498169	0.0026033	0.524562	0.0474887	SC
K1C18_HUMAN	KRT18	-0.681603	2.44e-06	-0.558699	0.000778413	SC
KCRB_HUMAN	CKB	0.404263	0.00274359	0.65197	0.0396579	SC
LRRF2_HUMAN	LRRFIP2	0.480858	0.000252517	0.891135	0.0408254	SC
LTBP1_HUMAN	LTBP1	0.525401	4.38e-05	0.676258	0.0102421	SC
MANF_HUMAN	MANF	0.24537	0.0118794	0.576738	0.00908866	SC
MATR3_HUMAN	MATR3	0.194332	0.0148852	0.364369	0.0273451	SC
MOES_HUMAN	MSN	-0.215276	0.0166397	-0.185029	0.0110854	SC
MUC5B_HUMAN	MUC5B	-0.618954	0.000303942	-0.509201	0.0179933	SC
NDUV2_HUMAN	NDUFV2	0.21534	0.0410929	0.548091	0.00828858	SC
NET4_HUMAN	NTN4	0.299769	0.00109712	3.02704	0.000935837	SC
PHAX_HUMAN	PHAX	0.31917	0.000925047	0.697761	0.0384432	SC
PRC2B_HUMAN	PRRC2B	0.261708	0.00896472	1.95551	0.00368901	SC
PSDE_HUMAN	PSMD14	-0.24268	0.00653159	-0.556869	0.023931	SC
RAB5B_HUMAN	RAB5B	-0.23852	0.0108988	-0.990934	0.0443159	SC
RBP2_HUMAN	RANBP2	-0.216787	0.0393473	-2.10959	0.00384158	SC
RN149_HUMAN	RNF149	0.354848	0.00113417	0.976218	0.0292543	SC
RN214_HUMAN	RNF214	0.29401	0.00417519	0.774841	0.0394003	SC
RPB3_HUMAN	POLR2C	-0.175154	0.0386547	-2.56539	0.00346737	SC
RUVB2_HUMAN	RUVBL2	-0.167089	0.0315427	-0.734245	0.000343107	SC
S10A4_HUMAN	S100A4	-2.30755	3.42e-10	-4.29085	7.74e-05	SC
S10A6_HUMAN	S100A6	-0.299474	0.00148477	-0.264547	0.0227525	SC
SAFB1_HUMAN	SAFB	0.183635	0.0351458	0.399307	0.00665947	SC
SND1_HUMAN	SND1	-0.223404	0.00761004	-0.497354	0.0250853	SC
SNW1_HUMAN	SNW1	0.204348	0.0499354	0.389914	2.38e-05	SC
SPRE_HUMAN	SPR	-0.215532	0.0175593	-1.47621	0.00109585	SC
SRSF1_HUMAN	SRSF1	0.150281	0.0433729	0.323682	0.00261643	SC
STMN1_HUMAN	STMN1	0.363764	0.000560584	0.298817	0.00637368	SC
TBA4A_HUMAN	TUBA4A	-0.238126	0.00625991	-1.42752	0.0480839	SC
TBB2A_HUMAN	TUBB2A	0.234633	0.00483103	0.747955	0.0183692	SC
TENA_HUMAN	TNC	0.495346	0.000436143	0.698328	0.0407568	SC
TROAP_HUMAN	TROAP	-0.276266	0.0166131	-2.00021	0.00639308	SC
TXNL1_HUMAN	TXNL1	-0.170985	0.0227963	-0.388166	0.0497187	SC
UBP11_HUMAN	USP11	0.311666	0.00142461	2.30679	0.0249459	SC
VIME_HUMAN	VIM	0.270524	0.00250453	0.278884	0.0269967	SC
VINC_HUMAN	VCL	0.176677	0.0286472	0.230612	0.00907507	SC
XBP1_HUMAN	XBP1	-0.376869	0.000567349	-1.27989	0.014859	SC
YES_HUMAN	YES1	0.515535	0.000105118	0.837343	0.0196133	SC
ZBTB1_HUMAN	ZBTB1	0.28465	0.0051655	4.16535	0.0263645	SC
ZC3HF_HUMAN	ZC3H15	0.157364	0.0443457	0.347103	0.0208233	SC
ADAS_HUMAN	AGPS	0.172875	0.033548	-1.77131	0.0174397	OC_array_up
ADHX_HUMAN	ADH5	0.19063	0.0286584	-1.01206	0.00853552	OC_array_up
ATLA3_HUMAN	ATL3	0.334947	0.000812435	-1.28857	0.0112694	OC_array_up
CDC42_HUMAN	CDC42	0.153931	0.0460583	-2.09418	0.0168174	OC_array_up
CDCA2_HUMAN	CDCA2	0.419447	0.000613348	-1.4105	0.043396	OC_array_up
CDCA3_HUMAN	CDCA3	0.452986	0.0028755	-1.37062	0.0212442	OC_array_up
CKAP5_HUMAN	CKAP5	0.256569	0.00523684	-0.399357	0.0135273	OC_array_up
CPSF2_HUMAN	CPSF2	0.250316	0.00629616	-1.5416	0.00649995	OC_array_up
DDB1_HUMAN	DDB1	0.1992	0.0111427	-1.06486	0.00684227	OC_array_up
DHB4_HUMAN	HSD17B4	0.311512	0.00700754	-0.94471	0.0290275	OC_array_up
DIAP2_HUMAN	DIAPH2	0.224748	0.0211971	-1.75973	0.0149407	OC_array_up
DNM1L_HUMAN	DNM1L	0.319002	0.016337	-1.13909	0.0237591	OC_array_up
DUT_HUMAN	DUT	0.332218	0.000957954	-1.127	0.00892401	OC_array_up
EMC2_HUMAN	EMC2	0.225451	0.0104534	-1.11992	0.0354789	OC_array_up
FA83D_HUMAN	FAM83D	0.179655	0.0235352	-1.89056	0.03298	OC_array_up
FHL1_HUMAN	FHL1	0.165645	0.0438102	-1.59863	0.024598	OC_array_up
GGH_HUMAN	GGH	0.444927	0.00022944	-1.00968	0.0252924	OC_array_up
GSTP1_HUMAN	GSTP1	0.424158	0.000887478	-0.675177	0.0322864	OC_array_up
HPRT_HUMAN	HPRT1	0.391494	0.00181135	-0.846187	0.0213855	OC_array_up
HS90A_HUMAN	HSP90AA1	0.219551	0.0170333	-0.210806	0.0114088	OC_array_up
IMA1_HUMAN	KPNA2	0.212547	0.0104352	-0.436205	0.0483215	OC_array_up
KI20A_HUMAN	KIF20A	0.593439	0.000134077	-2.8798	0.0146842	OC_array_up
KIF11_HUMAN	KIF11	0.276255	0.00681996	-1.79956	0.0426589	OC_array_up
LKHA4_HUMAN	LTA4H	0.292629	0.0019841	-0.383489	0.0208123	OC_array_up
MDHC_HUMAN	MDH1	0.285938	0.0168044	-0.366819	0.0318002	OC_array_up
NU155_HUMAN	NUP155	0.198978	0.044068	-1.6362	0.00544929	OC_array_up
PSB5_HUMAN	PSMB5	0.170471	0.0240895	-1.08839	0.000350825	OC_array_up
PTBP3_HUMAN	PTBP3	0.15747	0.0415787	-1.03916	0.0334257	OC_array_up
RDH11_HUMAN	RDH11	0.309572	0.011535	-0.473806	0.006944	OC_array_up
RGS2_HUMAN	RGS2	0.265902	0.00389094	-1.559	0.0145566	OC_array_up
RL12_HUMAN	RPL12	0.160021	0.0355812	-0.98093	0.00468468	OC_array_up
SERC_HUMAN	PSAT1	0.203582	0.0150125	-0.755547	0.0199936	OC_array_up
TNPO1_HUMAN	TNPO1	0.243382	0.0293757	-0.903164	0.00876193	OC_array_up
TRUB1_HUMAN	TRUB1	0.187305	0.0138963	-1.2455	0.0328731	OC_array_up
TRUB2_HUMAN	TRUB2	0.306197	0.00894411	-1.60029	0.0495633	OC_array_up
WDR43_HUMAN	WDR43	0.276106	0.00298114	-1.05287	0.0194062	OC_array_up
DTX3L_HUMAN	DTX3L	-0.223321	0.0219699	2.46838	0.0362343	OC_array_down
GDF15_HUMAN	GDF15	-0.373282	0.000519029	1.19392	0.00274562	OC_array_down
HLAG_HUMAN	HLA-G	-0.15706	0.0436122	0.595043	0.04655	OC_array_down
IRF9_HUMAN	IRF9	-0.186759	0.0224711	1.90934	0.0302482	OC_array_down
ISG15_HUMAN	ISG15	-0.351785	0.00549911	0.976377	0.0175865	OC_array_down
MDHM_HUMAN	MDH2	-0.17312	0.0228435	0.202786	0.0189047	OC_array_down
MVP_HUMAN	MVP	-0.251383	0.0123292	1.32614	0.00741686	OC_array_down
SQSTM_HUMAN	SQSTM1	-0.265755	0.00487204	0.578696	0.0172906	OC_array_down
3HIDH_HUMAN	HIBADH	0.0264219	0.739116	-0.835389	0.0382437	NC_array
AAMP_HUMAN	AAMP	-0.0446776	0.494909	-2.14769	0.00174783	NC_array
ACTG_HUMAN	ACTG1	0.00512856	0.93441	0.566983	0.0294036	NC_array
AHNK_HUMAN	AHNAK	-0.122888	0.125022	0.267143	0.0355697	NC_array
AIDA_HUMAN	AIDA	0.0526286	0.475662	-1.55812	0.0386225	NC_array
AL9A1_HUMAN	ALDH9A1	0.112395	0.174912	-1.07012	0.0253612	NC_array
ALDOA_HUMAN	ALDOA	-0.0325002	0.621922	-0.335869	0.0466466	NC_array
AN32B_HUMAN	ANP32B	0.0428668	0.567334	-1.24847	0.00954267	NC_array
ANX11_HUMAN	ANXA11	0.0738806	0.283979	0.686005	0.000184872	NC_array
ARF4_HUMAN	ARF4	-0.0879977	0.225642	-1.52298	0.0163196	NC_array
ARP2_HUMAN	ACTR2	0.104024	0.136247	-0.870269	0.00912809	NC_array
ASF1B_HUMAN	ASF1B	0.0492739	0.490136	-1.54267	0.0331765	NC_array
ATG3_HUMAN	ATG3	-0.00360167	0.961562	1.07758	0.0245172	NC_array
BAG6_HUMAN	BAG6	0.133577	0.0974142	0.487381	0.00345191	NC_array
BD1L1_HUMAN	BOD1L1	0.14078	0.083918	3.47007	0.0495348	NC_array
CAPZB_HUMAN	CAPZB	-0.0654729	0.316554	-1.27562	0.00951459	NC_array
CASP_HUMAN	CUX1	0.0883945	0.350032	0.902722	0.0468209	NC_array
CC124_HUMAN	CCDC124	0.0927281	0.22266	0.625974	0.0120512	NC_array
CCD50_HUMAN	CCDC50	0.108184	0.149939	1.09145	0.000896479	NC_array
CD44_HUMAN	CD44	0.0900523	0.227469	0.55268	0.03684	NC_array
CD59_HUMAN	CD59	0.107207	0.145638	0.358792	0.0148054	NC_array
CDC20_HUMAN	CDC20	-0.01718	0.797054	-2.87473	0.00380934	NC_array
CDK1_HUMAN	CDK1	0.0659187	0.474698	-0.803802	0.00329754	NC_array
CDK2_HUMAN	CDK2	-0.131552	0.108853	-1.65454	0.00659751	NC_array
CHCH1_HUMAN	CHCHD1	0.0104703	0.876287	0.485223	0.0104812	NC_array
CHUR_HUMAN	CHURC1	0.0440691	0.52765	-1.04484	0.00795353	NC_array
CKP2L_HUMAN	CKAP2L	0.100368	0.229291	-1.81657	0.0401606	NC_array
CO5A2_HUMAN	COL5A2	0.0723703	0.424425	0.654324	0.0254542	NC_array
CO6A1_HUMAN	COL6A1	0.0287146	0.668921	1.18889	0.0126203	NC_array
COF1_HUMAN	CFL1	-0.089249	0.424497	-0.335031	0.0322367	NC_array
COT1_HUMAN	NR2F1	-0.079077	0.290976	-1.10998	0.0387981	NC_array
CPSF5_HUMAN	NUDT21	0.0872673	0.233588	-1.96027	0.0031052	NC_array
CSK23_HUMAN	CSNK2A3	-0.156955	0.0523005	0.6564	0.0499022	NC_array
DAF_HUMAN	CD55	0.051883	0.458362	1.20419	5.3e-06	NC_array
DDX21_HUMAN	DDX21	0.0314108	0.66057	-0.448803	0.00155321	NC_array
DDX3X_HUMAN	DDX3X	0.00714612	0.91322	-0.303852	0.0237045	NC_array
DDX46_HUMAN	DDX46	0.00200433	0.978921	-1.54026	0.0132459	NC_array
DHE3_HUMAN	GLUD1	0.0748366	0.32365	-0.803885	0.0103229	NC_array
DHX9_HUMAN	DHX9	0.0499995	0.518326	-0.363633	0.0213481	NC_array
DIAP1_HUMAN	DIAPH1	-0.156674	0.0704737	-1.20442	0.0484362	NC_array
DNJC2_HUMAN	DNAJC2	0.0298546	0.67987	-1.96609	0.0241057	NC_array
DTL_HUMAN	DTL	0.0598302	0.421575	-1.47951	0.00392302	NC_array
DX39A_HUMAN	DDX39A	0.0467927	0.497667	-0.538516	0.02031	NC_array
DYH8_HUMAN	DNAH8	-0.100444	0.408478	-0.437447	0.00453868	NC_array
ECHM_HUMAN	ECHS1	0.0461459	0.567681	-0.503156	0.0179916	NC_array
EF1B_HUMAN	EEF1B2	0.107066	0.13008	0.353653	0.00377642	NC_array
EF2_HUMAN	EEF2	0.0338499	0.595901	-0.375727	0.0182738	NC_array
EHD4_HUMAN	EHD4	0.127548	0.130639	-0.283679	0.0369896	NC_array
EI2BB_HUMAN	EIF2B2	-0.106497	0.125069	-0.229894	0.0317198	NC_array
EIF3B_HUMAN	EIF3B	-0.100148	0.19357	-1.30724	0.000362235	NC_array
EIF3D_HUMAN	EIF3D	0.00101074	0.987646	-2.02336	0.00106861	NC_array
EIF3E_HUMAN	EIF3E	0.103007	0.13795	-1.07935	0.0350098	NC_array
EIF3H_HUMAN	EIF3H	0.0505705	0.44846	-0.737189	0.0481759	NC_array
ENOA_HUMAN	ENO1	-0.0617292	0.448545	-0.360492	0.00108044	NC_array
ENPL_HUMAN	HSP90B1	-0.0572734	0.385285	-0.175281	0.047608	NC_array
ENY2_HUMAN	ENY2	0.154685	0.0526848	-1.16882	0.0039213	NC_array
EP15R_HUMAN	EPS15L1	0.133526	0.193772	0.226592	0.0358006	NC_array
EPS8_HUMAN	EPS8	0.139974	0.164409	-1.84919	0.0198591	NC_array
ERF3B_HUMAN	GSPT2	0.0174245	0.817443	0.740252	0.0013912	NC_array
ERPG3_HUMAN	ERCC6	0.0638746	0.375304	0.84447	0.0361718	NC_array
ESYT1_HUMAN	ESYT1	-0.0661069	0.417733	-0.407051	0.0194084	NC_array
EXOS4_HUMAN	EXOSC4	-0.0238428	0.719993	-2.11136	0.000437734	NC_array
F162A_HUMAN	FAM162A	-0.124508	0.0830012	-0.637532	0.0200336	NC_array
FADS2_HUMAN	FADS2	0.0031243	0.960218	-1.59993	0.00753894	NC_array
FAS_HUMAN	FASN	-0.0514209	0.45305	-0.875642	0.020808	NC_array
FKBP4_HUMAN	FKBP4	-0.0202644	0.756269	-0.24259	0.0158665	NC_array
FSCN1_HUMAN	FSCN1	-0.121502	0.130309	-0.711069	0.000397292	NC_array
FUMH_HUMAN	FH	0.136405	0.0863769	0.233259	0.0189706	NC_array
G6PD_HUMAN	G6PD	0.0343285	0.651461	-0.291332	0.0416141	NC_array
GANAB_HUMAN	GANAB	0.0980206	0.17981	-0.548582	0.00368918	NC_array
GAR1_HUMAN	GAR1	0.0699383	0.521546	-0.9782	0.00642037	NC_array
GBB1_HUMAN	GNB1	0.0191083	0.772901	-0.431949	0.0251884	NC_array
GDIB_HUMAN	GDI2	0.164054	0.061115	-0.914395	0.0309678	NC_array
GGCT_HUMAN	GGCT	0.126357	0.235259	-0.755174	0.0367807	NC_array
GLRX1_HUMAN	GLRX	-0.0197384	0.7582	0.331437	0.0478443	NC_array
GMDS_HUMAN	GMDS	0.121452	0.146552	0.786752	0.00887851	NC_array
GNAI3_HUMAN	GNAI3	0.104056	0.192765	-1.97269	0.00452637	NC_array
GNS_HUMAN	GNS	0.0922303	0.17025	0.702998	0.0365991	NC_array
GPAA1_HUMAN	GPAA1	-0.0626614	0.35324	-1.42734	0.0486822	NC_array
GRAP1_HUMAN	GRIPAP1	-0.0214594	0.818782	1.66396	0.0108991	NC_array
GRN_HUMAN	GRN	0.0613966	0.378553	0.610507	0.00941738	NC_array
GSH0_HUMAN	GCLM	0.0129741	0.850396	-1.0213	0.00573773	NC_array
HIF1A_HUMAN	HIF1A	0.13298	0.197771	-1.76785	0.0304474	NC_array
HLAA_HUMAN	HLA-A	-0.0265546	0.729513	0.570993	0.00180082	NC_array
HLAC_HUMAN	HLA-C	-0.066944	0.379192	1.38986	2.82e-05	NC_array
HMGB1_HUMAN	HMGB1	-0.0235861	0.744008	-0.450953	0.00560222	NC_array
HNRH3_HUMAN	HNRNPH3	0.101011	0.147543	0.63881	0.000844967	NC_array
HNRPL_HUMAN	HNRNPL	0.0854695	0.302448	-0.560243	0.0386901	NC_array
HPCL1_HUMAN	HPCAL1	0.135437	0.062948	0.386141	0.0481327	NC_array
IF16_HUMAN	IFI16	-0.130225	0.110801	1.57775	0.0464376	NC_array
IF2B2_HUMAN	IGF2BP2	0.0507923	0.48887	0.708271	0.00314253	NC_array
IF2G_HUMAN	EIF2S3	-0.0822983	0.273731	-0.833959	0.00233593	NC_array
IF4A3_HUMAN	EIF4A3	0.0403521	0.551915	-0.680251	0.00816188	NC_array
IF4G2_HUMAN	EIF4G2	-0.100122	0.246591	-0.797933	0.00291212	NC_array
IFIT1_HUMAN	IFIT1	-0.0434733	0.739407	2.77718	0.0113321	NC_array
ILF2_HUMAN	ILF2	-0.0108548	0.861998	-0.635102	0.0224414	NC_array
ILF3_HUMAN	ILF3	0.14519	0.0622155	-0.380795	0.0486127	NC_array
IMA3_HUMAN	KPNA4	-0.0422419	0.553627	-1.0681	0.0207296	NC_array
IMB1_HUMAN	KPNB1	0.111037	0.167922	0.3067	0.0188777	NC_array
IN80B_HUMAN	INO80B	0.0461704	0.615744	1.02291	0.0492629	NC_array
ITA2_HUMAN	ITGA2	-0.074313	0.326604	1.79699	0.00446046	NC_array
KAP0_HUMAN	PRKAR1A	-0.133635	0.355157	0.519949	0.000430229	NC_array
KEAP1_HUMAN	KEAP1	0.00669402	0.932869	-1.24103	0.0188343	NC_array
KIF2C_HUMAN	KIF2C	0.154448	0.106583	-1.73084	0.0128603	NC_array
KITH_HUMAN	TK1	0.0862355	0.24774	-1.04154	0.0227395	NC_array
KMT2A_HUMAN	KMT2A	0.0726642	0.326481	-1.43415	0.0422221	NC_array
KTN1_HUMAN	KTN1	-0.0309287	0.679489	1.24789	0.0418302	NC_array
LASP1_HUMAN	LASP1	0.0366342	0.573659	0.471523	0.0139891	NC_array
LC7L3_HUMAN	LUC7L3	0.13859	0.0682009	-0.396955	0.0305035	NC_array
LDHA_HUMAN	LDHA	0.00529953	0.934612	-0.707358	0.000330659	NC_array
MARE1_HUMAN	MAPRE1	0.0553689	0.429955	0.305612	0.0296429	NC_array
MCM3_HUMAN	MCM3	0.150682	0.0503443	-0.566947	0.0380286	NC_array
MCM6_HUMAN	MCM6	0.00683854	0.930728	-1.0388	0.00787898	NC_array
MCM7_HUMAN	MCM7	-0.0524959	0.47503	-0.790182	0.0132431	NC_array
MIB1_HUMAN	MIB1	0.105057	0.217281	1.29889	0.0474854	NC_array
MORC4_HUMAN	MORC4	0.13161	0.0618433	1.06371	0.000188478	NC_array
MTND_HUMAN	ADI1	-0.0938158	0.184684	-1.94257	0.0135354	NC_array
MX1_HUMAN	MX1	-0.192318	0.209691	2.34534	0.0114659	NC_array
NAA50_HUMAN	NAA50	-0.080669	0.230958	-1.52928	0.00472106	NC_array
NACAM_HUMAN	NACA	-0.0848348	0.244123	-0.231662	0.022228	NC_array
NCK1_HUMAN	NCK1	-0.165895	0.119721	-1.61284	0.000884158	NC_array
NDUB4_HUMAN	NDUFB4	-0.134593	0.0617983	-1.06902	0.0206709	NC_array
NEST_HUMAN	NES	0.0772117	0.383021	-0.598392	0.0113191	NC_array
NGLY1_HUMAN	NGLY1	0.273315	0.0735744	1.27623	0.0321633	NC_array
NOMO3_HUMAN	NOMO3	-0.0649293	0.323203	-0.782232	0.00907653	NC_array
NOP2_HUMAN	NOP2	0.0122839	0.864418	-0.900604	0.0231526	NC_array
NOP58_HUMAN	NOP58	0.176258	0.0521392	-1.21922	0.0102563	NC_array
NUFP2_HUMAN	NUFIP2	0.0839137	0.303905	1.02232	0.0111619	NC_array
NUP37_HUMAN	NUP37	0.107533	0.296973	-1.53799	0.0260106	NC_array
OSBP2_HUMAN	OSBP2	-0.171775	0.10551	4.42673	0.000347656	NC_array
PBIP1_HUMAN	PBXIP1	-0.0735229	0.492057	-1.23347	0.00693873	NC_array
PCNA_HUMAN	PCNA	-0.101733	0.171486	-1.93369	0.000741874	NC_array
PCS1N_HUMAN	PCSK1N	0.0513484	0.546956	2.99107	0.00174253	NC_array
PDIA3_HUMAN	PDIA3	0.112891	0.189636	0.176138	0.0483571	NC_array
PDLI1_HUMAN	PDLIM1	-0.0334665	0.62157	-0.331431	0.0153324	NC_array
PDLI5_HUMAN	PDLIM5	0.0563347	0.444509	0.252824	0.00815943	NC_array
PDLI7_HUMAN	PDLIM7	-0.0472545	0.538309	0.473015	0.00144707	NC_array
PEBP1_HUMAN	PEBP1	0.0649559	0.325791	-0.490521	0.0280776	NC_array
PESC_HUMAN	PES1	0.0030165	0.964268	-1.1777	0.0206305	NC_array
PFKAM_HUMAN	PFKM	-0.08749	0.215972	-0.877227	0.00373663	NC_array
PFKAP_HUMAN	PFKP	0.0875899	0.195577	-0.792609	0.000840504	NC_array
PGBM_HUMAN	HSPG2	-0.097431	0.62998	0.540303	0.0380978	NC_array
PGK1_HUMAN	PGK1	-0.0528332	0.471182	-0.380217	0.00136248	NC_array
PHB2_HUMAN	PHB2	-0.000249383	0.996907	-0.706269	0.0456678	NC_array
PLIN3_HUMAN	PLIN3	-0.0206537	0.774629	0.294372	0.0202037	NC_array
PLOD2_HUMAN	PLOD2	-0.0651731	0.442707	-1.00499	0.0239095	NC_array
PMF1_HUMAN	PMF1	0.0182254	0.785691	-1.20091	0.0312637	NC_array
POP1_HUMAN	POP1	0.119313	0.121779	-1.44288	0.00213147	NC_array
PPAC_HUMAN	ACP1	0.0766186	0.345021	-1.73151	0.00970309	NC_array
PPTC7_HUMAN	PPTC7	0.0225195	0.748009	-0.771831	0.0239293	NC_array
PRIO_HUMAN	PRNP	-0.10392	0.141271	-0.455126	0.0230028	NC_array
PRRC1_HUMAN	PRRC1	-0.0116991	0.863472	2.73856	0.00176319	NC_array
PSA1_HUMAN	PSMA1	0.0132064	0.881842	-0.793264	0.0133055	NC_array
PSA2_HUMAN	PSMA2	0.0238002	0.708294	-1.27542	0.000896169	NC_array
PSA3_HUMAN	PSMA3	0.0735134	0.389914	-0.702214	0.000756049	NC_array
PSA4_HUMAN	PSMA4	0.15656	0.114525	-1.04125	0.0328625	NC_array
PSA6_HUMAN	PSMA6	-0.0174921	0.793486	-0.775848	0.0113773	NC_array
PSA7_HUMAN	PSMA7	-0.0594444	0.360571	-0.863005	0.0273363	NC_array
PSB1_HUMAN	PSMB1	0.0106477	0.86877	-0.628818	0.0189274	NC_array
PSB2_HUMAN	PSMB2	0.029634	0.657713	-1.33935	0.00828552	NC_array
PSB4_HUMAN	PSMB4	-0.109957	0.125327	-0.965849	0.00134344	NC_array
PSB7_HUMAN	PSMB7	-0.107281	0.142032	-1.9796	0.0178525	NC_array
PSMD3_HUMAN	PSMD3	0.0277952	0.686388	-0.793669	0.0327861	NC_array
PSME1_HUMAN	PSME1	0.135205	0.104943	0.364779	0.00860716	NC_array
RAB8A_HUMAN	RAB8A	0.029745	0.64814	-0.786484	0.0424356	NC_array
RAN_HUMAN	RAN	0.0490969	0.499517	-0.586802	0.000118858	NC_array
RAVR1_HUMAN	RAVER1	-0.0315814	0.664389	-1.38684	0.0161875	NC_array
RBM19_HUMAN	RBM19	-0.105995	0.139466	1.00406	0.0237673	NC_array
RBM4_HUMAN	RBM4	0.0735042	0.272676	0.438189	0.0067276	NC_array
RBM4B_HUMAN	RBM4B	0.034729	0.667548	0.498745	0.0236772	NC_array
RCC2_HUMAN	RCC2	-0.0342665	0.629712	-1.60737	5.01e-05	NC_array
RD23A_HUMAN	RAD23A	0.0732851	0.334523	0.332944	0.00661378	NC_array
RD23B_HUMAN	RAD23B	0.10291	0.163224	0.161569	0.0437855	NC_array
RFA2_HUMAN	RPA2	0.0730451	0.382493	-1.31371	0.0401698	NC_array
RFC2_HUMAN	RFC2	0.11359	0.204796	-1.37103	0.0120495	NC_array
RGAP1_HUMAN	RACGAP1	-0.144392	0.0589343	-1.34618	0.0274764	NC_array
RIR2_HUMAN	RRM2	0.0653575	0.349859	-1.88513	0.000851609	NC_array
RL10_HUMAN	RPL10	-0.00549995	0.932745	-2.01034	0.028682	NC_array
RL11_HUMAN	RPL11	-0.0462267	0.472623	-0.968338	0.00404939	NC_array
RL13A_HUMAN	RPL13A	-0.00629293	0.921182	-0.689361	0.0213049	NC_array
RL18A_HUMAN	RPL18A	0.00766879	0.903183	-0.602389	0.0115104	NC_array
RL22_HUMAN	RPL22	0.0615509	0.364066	-0.754199	0.00102038	NC_array
RL3_HUMAN	RPL3	0.0564838	0.400781	-0.433738	0.0460861	NC_array
RL7_HUMAN	RPL7	0.0888222	0.342288	-0.607397	0.0291052	NC_array
RL7A_HUMAN	RPL7A	0.149097	0.0601886	-0.339328	0.00416409	NC_array
RLA2_HUMAN	RPLP2	0.0348475	0.604394	-0.340194	0.0356697	NC_array
RM13_HUMAN	MRPL13	0.156928	0.10862	0.94771	0.0227887	NC_array
RM47_HUMAN	MRPL47	-0.106242	0.140905	-0.700737	0.0340228	NC_array
ROA2_HUMAN	HNRNPA2B1	0.0853081	0.279059	0.136044	0.0392247	NC_array
RPAB1_HUMAN	POLR2E	0.146526	0.0723844	-0.634264	0.0190634	NC_array
RPB1_HUMAN	POLR2A	0.0376735	0.601456	-1.5789	0.00466724	NC_array
RS10_HUMAN	RPS10	0.0333229	0.61401	-0.847347	0.0270633	NC_array
RS11_HUMAN	RPS11	-0.0347603	0.587406	-0.576622	0.0311272	NC_array
RS14_HUMAN	RPS14	0.108721	0.152746	-0.710621	0.00324706	NC_array
RS2_HUMAN	RPS2	0.00520473	0.937567	-0.597883	0.0325274	NC_array
RS23_HUMAN	RPS23	0.0757394	0.25092	-1.39981	0.0442293	NC_array
RS25_HUMAN	RPS25	0.00275227	0.966356	-0.805874	0.0366404	NC_array
RS28_HUMAN	RPS28	0.00155415	0.981907	-0.895693	0.000297852	NC_array
RS3A_HUMAN	RPS3A	0.128517	0.0717444	-0.924162	0.0139888	NC_array
RS4X_HUMAN	RPS4X	0.0706269	0.301581	-0.670106	0.0130991	NC_array
RS5_HUMAN	RPS5	-0.0860828	0.210104	-1.70514	0.00643917	NC_array
RS8_HUMAN	RPS8	0.0284738	0.666021	-0.354778	0.0384609	NC_array
RSSA_HUMAN	RPSA	0.119219	0.0888585	-0.262882	0.028776	NC_array
RT18B_HUMAN	MRPS18B	0.132904	0.0769763	0.416106	0.0288809	NC_array
SAHH_HUMAN	AHCY	0.0261268	0.707201	-0.477653	0.0223229	NC_array
SAMD1_HUMAN	SAMD1	0.100526	0.217117	1.12855	0.0242588	NC_array
SAP_HUMAN	PSAP	-0.0888045	0.196238	0.686186	0.000258369	NC_array
SDCB1_HUMAN	SDCBP	-0.0412473	0.571545	-0.848479	0.0427041	NC_array
SERA_HUMAN	PHGDH	-0.0968591	0.153524	-0.684877	0.00120504	NC_array
SIN3B_HUMAN	SIN3B	-0.131428	0.146065	1.16168	0.0404455	NC_array
SMAD1_HUMAN	SMAD1	-0.0175905	0.831646	-1.28039	0.00683613	NC_array
SMC4_HUMAN	SMC4	0.076111	0.282021	-0.828557	0.0078343	NC_array
SNX27_HUMAN	SNX27	0.121345	0.110725	-1.71608	0.00859449	NC_array
SP100_HUMAN	SP100	0.0818406	0.354936	1.63334	0.00111494	NC_array
SPEE_HUMAN	SRM	-0.121242	0.102213	-1.18415	0.0104604	NC_array
SPTN1_HUMAN	SPTAN1	-0.0374412	0.59427	0.407011	0.0193041	NC_array
SRC_HUMAN	SRC	0.0716594	0.312967	0.534305	0.000179792	NC_array
SRSF9_HUMAN	SRSF9	-0.0119116	0.860083	-0.318697	0.017022	NC_array
STAT1_HUMAN	STAT1	0.0817406	0.30283	0.849286	0.0145352	NC_array
STC2_HUMAN	STC2	0.0827137	0.264217	-0.82382	0.043016	NC_array
SYTM_HUMAN	TARS2	0.126798	0.120664	-0.726157	0.0491836	NC_array
TADBP_HUMAN	TARDBP	0.0483134	0.518947	-1.04511	0.00926595	NC_array
TAGL2_HUMAN	TAGLN2	0.0281939	0.669157	0.290425	0.0167954	NC_array
TBL1R_HUMAN	TBL1XR1	0.17523	0.25984	-0.657115	0.0078116	NC_array
TCPD_HUMAN	CCT4	0.0345389	0.591084	-0.424988	0.00807979	NC_array
TCPE_HUMAN	CCT5	0.0452773	0.494047	-0.315252	0.0497737	NC_array
TCPG_HUMAN	CCT3	0.0676196	0.360809	-0.603662	0.00150519	NC_array
TCPH_HUMAN	CCT7	0.0571113	0.449254	-0.708349	0.0133632	NC_array
TCPZ_HUMAN	CCT6A	-0.0992867	0.143086	-0.545491	0.0102431	NC_array
TERA_HUMAN	VCP	0.0627208	0.373148	0.198791	0.00879448	NC_array
TFR1_HUMAN	TFRC	-0.0774277	0.282315	-0.252087	0.0232161	NC_array
TGO1_HUMAN	MIA3	-0.0710706	0.436762	1.02474	0.0370484	NC_array
TM109_HUMAN	TMEM109	-0.0895782	0.235208	-1.78049	0.0163949	NC_array
TMEDA_HUMAN	TMED10	0.143642	0.0617706	-0.394202	0.0322478	NC_array
TOM22_HUMAN	TOMM22	-0.0185108	0.811323	-1.07252	0.0142131	NC_array
TOM34_HUMAN	TOMM34	0.061688	0.377307	-0.256101	0.0472194	NC_array
TPIS_HUMAN	TPI1	0.0391572	0.572116	-0.653507	3.54e-05	NC_array
TPP2_HUMAN	TPP2	0.169511	0.158201	-1.29452	0.0337909	NC_array
TPPC4_HUMAN	TRAPPC4	-0.0100697	0.87316	-3.26506	0.0347512	NC_array
TPX2_HUMAN	TPX2	0.138656	0.0750526	-0.59198	0.0130326	NC_array
TRI11_HUMAN	TRIM11	-0.205925	0.0655283	-0.829248	0.0464259	NC_array
TRNP1_HUMAN	TRNP1	0.0882058	0.236296	2.71355	0.00115611	NC_array
TXD17_HUMAN	TXNDC17	0.182649	0.0624799	-1.26398	0.024829	NC_array
UB2R2_HUMAN	UBE2R2	0.0459905	0.477832	1.26583	0.0446509	NC_array
UBE2C_HUMAN	UBE2C	-0.113571	0.114834	-1.17084	0.0131093	NC_array
UBE2S_HUMAN	UBE2S	-0.103106	0.266086	-0.361949	0.0436938	NC_array
UBL5_HUMAN	UBL5	0.073782	0.276971	-0.80133	0.00507937	NC_array
UROK_HUMAN	PLAU	0.134015	0.0859749	1.77987	0.0330499	NC_array
VAT1_HUMAN	VAT1	0.10466	0.198807	0.823704	0.0236799	NC_array
VATA_HUMAN	ATP6V1A	-0.141693	0.0819227	-0.467418	0.0373362	NC_array
VDAC1_HUMAN	VDAC1	0.0632922	0.339255	-0.413392	0.0194169	NC_array
VDAC2_HUMAN	VDAC2	0.0729561	0.260754	0.337203	0.0300843	NC_array
VP37B_HUMAN	VPS37B	0.0547763	0.585464	1.05694	0.00622257	NC_array
WBP2_HUMAN	WBP2	0.0147788	0.834502	1.07364	0.00504708	NC_array
WDR4_HUMAN	WDR4	-0.0357782	0.598631	-1.91619	0.00818917	NC_array
XRCC6_HUMAN	XRCC6	-0.0393562	0.543992	-0.719251	0.0134496	NC_array
ZMIZ1_HUMAN	ZMIZ1	0.116539	0.182135	1.00507	0.0363907	NC_array
ZN503_HUMAN	ZNF503	0.0851979	0.361943	0.930651	0.000225996	NC_array
